# Supplementary material for: Investigating environmental effects on phonology using diachronic models
Source: Evol Hum Sci. 2024 Jan 3;6:e8. doi: 10.1017/ehs.2023.33 (PMC10955398; doi:10.1017/ehs.2023.33)
Supplement: Hartmann et al. supplementary material 4 — Hartmann et al. supplementary material [file S2513843X23000336sup004.zip › TonesClimateGeoPhylo_Public-1.0/results/BayesTraitsOutput/FossilCorA.Schedule.txt]

Rate	100.00
Rate Tried	% Accepted	Alpha Trait 1 - Dev	Alpha Trait 1 - Tried	Alpha Trait 1 - Accepted	Alpha Trait 2 - Dev	Alpha Trait 2 - Tried	Alpha Trait 2 - Accepted	Sample Ave Acceptance	Total Ave Acceptance
1000	0.030000	0.174182	521	0.000000	0.514589	479	0.062630	0.030000	0.073630
1000	0.039000	0.123499	475	0.000000	0.415876	525	0.074286	0.039000	0.070744
1000	0.048000	0.064142	507	0.001972	0.373224	493	0.095335	0.048000	0.068995
1000	0.058000	0.044542	479	0.002088	0.293062	521	0.109405	0.058000	0.068209
1000	0.047000	0.027981	498	0.000000	0.278893	502	0.093625	0.047000	0.066796
1000	0.068000	0.026619	490	0.000000	0.195005	510	0.133333	0.068000	0.066871
1000	0.135000	0.020585	510	0.000000	0.135875	490	0.275510	0.135000	0.070878
1000	0.120000	0.013939	501	0.003992	0.135875	499	0.236473	0.120000	0.073607
1000	0.134000	0.011086	519	0.000000	0.135875	481	0.278586	0.134000	0.076785
1000	0.140000	0.007129	482	0.000000	0.135875	518	0.270270	0.140000	0.079946
1000	0.113000	0.004612	525	0.001905	0.135875	475	0.235789	0.113000	0.081520
1000	0.123000	0.002853	516	0.005814	0.135875	484	0.247934	0.123000	0.083405
1000	0.124000	0.001904	519	0.001927	0.135875	481	0.255717	0.124000	0.085170
1000	0.132000	0.001415	502	0.013944	0.135875	498	0.251004	0.132000	0.087121
1000	0.123000	0.001406	486	0.010288	0.135875	514	0.229572	0.123000	0.088556
1000	0.134000	0.000953	493	0.006085	0.135875	507	0.258383	0.134000	0.090304
1000	0.115000	0.000558	500	0.010000	0.135875	500	0.220000	0.115000	0.091219
1000	0.103000	0.000545	507	0.009862	0.135875	493	0.198783	0.103000	0.091640
1000	0.189000	0.000451	502	0.029880	0.096628	498	0.349398	0.189000	0.094997
1000	0.189000	0.000326	502	0.031873	0.096628	498	0.347390	0.189000	0.098130
1000	0.180000	0.000243	512	0.017578	0.096628	488	0.350410	0.180000	0.100771
1000	0.182000	0.000231	474	0.025316	0.096628	526	0.323194	0.182000	0.103309
1000	0.195000	0.000207	517	0.048356	0.096628	483	0.351967	0.195000	0.106088
1000	0.197000	0.000189	471	0.025478	0.096628	529	0.349716	0.197000	0.108762
1000	0.206000	0.000160	485	0.039175	0.096628	515	0.363107	0.206000	0.111540
1000	0.161000	0.000125	530	0.043396	0.096628	470	0.293617	0.161000	0.112914
1000	0.241000	0.000099	509	0.113949	0.096628	491	0.372709	0.241000	0.116375
1000	0.234000	0.000059	485	0.123711	0.096628	515	0.337864	0.234000	0.119471
1000	0.246000	0.000052	481	0.147609	0.096628	519	0.337187	0.246000	0.122715
1000	0.305000	0.000033	496	0.223790	0.096628	504	0.384921	0.305000	0.127272
1000	0.273000	0.000033	488	0.243852	0.096628	512	0.300781	0.273000	0.130826
1000	0.303000	0.000033	502	0.231076	0.096628	498	0.375502	0.303000	0.134925
1000	0.298000	0.000033	494	0.236842	0.096628	506	0.357708	0.298000	0.138718
1000	0.262000	0.000033	518	0.212355	0.096628	482	0.315353	0.262000	0.141520
1000	0.298000	0.000033	490	0.220408	0.096628	510	0.372549	0.298000	0.144997
1000	0.286000	0.000033	499	0.214429	0.096628	501	0.357285	0.286000	0.148062
1000	0.293000	0.000033	467	0.222698	0.096628	533	0.354597	0.293000	0.151146
1000	0.280000	0.000033	507	0.209073	0.096628	493	0.352941	0.280000	0.153830
1000	0.303000	0.000033	521	0.249520	0.096628	479	0.361169	0.303000	0.156874
1000	0.275000	0.000033	533	0.219512	0.096628	467	0.338330	0.275000	0.159237
1000	0.288000	0.000033	532	0.218045	0.096628	468	0.367521	0.288000	0.161762
1000	0.274000	0.000033	487	0.201232	0.096628	513	0.343080	0.274000	0.163920
1000	0.291000	0.000033	525	0.224762	0.096628	475	0.364211	0.291000	0.166318
1000	0.289000	0.000033	491	0.238289	0.096628	509	0.337917	0.289000	0.168589
1000	0.292000	0.000033	494	0.240891	0.096628	506	0.341897	0.292000	0.170833
1000	0.265000	0.000033	495	0.179798	0.096628	505	0.348515	0.265000	0.172515
1000	0.276000	0.000033	509	0.222004	0.096628	491	0.331976	0.276000	0.174330
1000	0.293000	0.000033	514	0.227626	0.096628	486	0.362140	0.293000	0.176376
1000	0.295000	0.000033	503	0.260437	0.096628	497	0.329980	0.295000	0.178387
1000	0.276000	0.000033	512	0.234375	0.096628	488	0.319672	0.276000	0.180014
1000	0.277000	0.000033	507	0.213018	0.096628	493	0.342799	0.277000	0.181604
1000	0.300000	0.000033	509	0.212181	0.096628	491	0.391039	0.300000	0.183513
1000	0.294000	0.000033	528	0.223485	0.096628	472	0.372881	0.294000	0.185267
1000	0.278000	0.000033	509	0.237721	0.096628	491	0.319756	0.278000	0.186716
1000	0.310000	0.000033	501	0.253493	0.096628	499	0.366733	0.310000	0.188612
1000	0.279000	0.000033	474	0.210970	0.096628	526	0.340304	0.279000	0.189982
1000	0.272000	0.000033	470	0.208511	0.096628	530	0.328302	0.272000	0.191206
1000	0.273000	0.000033	494	0.224696	0.096628	506	0.320158	0.273000	0.192409
1000	0.271000	0.000033	482	0.199170	0.096628	518	0.337838	0.271000	0.193548
1000	0.291000	0.000031	485	0.245361	0.096628	515	0.333981	0.291000	0.194940
1000	0.302000	0.000031	471	0.256900	0.096628	529	0.342155	0.302000	0.196448
1000	0.275000	0.000031	508	0.226378	0.096628	492	0.325203	0.275000	0.197539
1000	0.298000	0.000031	469	0.234542	0.096628	531	0.354049	0.298000	0.198915
1000	0.280000	0.000031	482	0.253112	0.096628	518	0.305019	0.280000	0.200011
1000	0.280000	0.000031	534	0.234082	0.096628	466	0.332618	0.280000	0.201077
1000	0.316000	0.000031	488	0.288934	0.096628	512	0.341797	0.316000	0.202589
1000	0.309000	0.000031	488	0.272541	0.096628	512	0.343750	0.309000	0.203971
1000	0.293000	0.000031	497	0.267606	0.096628	503	0.318091	0.293000	0.205113
1000	0.297000	0.000031	512	0.248047	0.096628	488	0.348361	0.297000	0.206276
1000	0.285000	0.000031	485	0.202062	0.096628	515	0.363107	0.285000	0.207260
1000	0.305000	0.000031	487	0.232033	0.096628	513	0.374269	0.305000	0.208467
1000	0.282000	0.000031	493	0.217039	0.096628	507	0.345168	0.282000	0.209363
1000	0.258000	0.000031	520	0.221154	0.096628	480	0.297917	0.258000	0.209949
1000	0.291000	0.000031	490	0.263265	0.096628	510	0.317647	0.291000	0.210914
1000	0.301000	0.000031	520	0.230769	0.096628	480	0.377083	0.301000	0.211974
1000	0.309000	0.000031	501	0.261477	0.096628	499	0.356713	0.309000	0.213102
1000	0.297000	0.000031	514	0.243191	0.096628	486	0.353909	0.297000	0.214067
1000	0.309000	0.000031	501	0.251497	0.096628	499	0.366733	0.309000	0.215145
1000	0.266000	0.000031	521	0.228407	0.096628	479	0.306889	0.266000	0.215717
1000	0.291000	0.000031	531	0.263653	0.096628	469	0.321962	0.291000	0.216553
1000	0.279000	0.000031	487	0.225873	0.096628	513	0.329435	0.279000	0.217239
1000	0.324000	0.000031	468	0.271368	0.096628	532	0.370301	0.324000	0.218400
1000	0.295000	0.000031	503	0.246521	0.096628	497	0.344064	0.295000	0.219223
1000	0.284000	0.000031	505	0.233663	0.096628	495	0.335354	0.284000	0.219913
1000	0.318000	0.000031	526	0.268061	0.096628	474	0.373418	0.318000	0.220945
1000	0.276000	0.000031	490	0.230612	0.096628	510	0.319608	0.276000	0.221519
1000	0.266000	0.000031	479	0.187891	0.096628	521	0.337812	0.266000	0.221977
1000	0.345000	0.000018	510	0.380392	0.096628	490	0.308163	0.345000	0.223232
1000	0.383000	0.000018	502	0.398406	0.096628	498	0.367470	0.383000	0.224846
1000	0.386000	0.000018	496	0.417339	0.096628	504	0.355159	0.386000	0.226458
1000	0.299000	0.000029	488	0.297131	0.096628	512	0.300781	0.299000	0.227176
1000	0.320000	0.000029	515	0.262136	0.096628	485	0.381443	0.320000	0.228086
1000	0.296000	0.000029	492	0.256098	0.096628	508	0.334646	0.296000	0.228745
1000	0.300000	0.000029	479	0.271399	0.096628	521	0.326296	0.300000	0.229430
1000	0.293000	0.000029	523	0.279159	0.096628	477	0.308176	0.293000	0.230036
1000	0.290000	0.000029	508	0.240157	0.096628	492	0.341463	0.290000	0.230602
1000	0.318000	0.000029	519	0.292871	0.096628	481	0.345114	0.318000	0.231418
1000	0.290000	0.000029	529	0.249527	0.096628	471	0.335456	0.290000	0.231961
1000	0.279000	0.000029	502	0.237052	0.096628	498	0.321285	0.279000	0.232392
1000	0.283000	0.000029	510	0.249020	0.096628	490	0.318367	0.283000	0.232852
1000	0.293000	0.000029	518	0.249035	0.096628	482	0.340249	0.293000	0.233394
1000	0.289000	0.000029	504	0.242063	0.096628	496	0.336694	0.289000	0.233891
1000	0.289000	0.000029	524	0.267176	0.096628	476	0.313025	0.289000	0.234378
1000	0.291000	0.000029	499	0.248497	0.096628	501	0.333333	0.291000	0.234875
1000	0.303000	0.000029	511	0.250489	0.096628	489	0.357873	0.303000	0.235468
1000	0.296000	0.000029	533	0.257036	0.096628	467	0.340471	0.296000	0.235989
1000	0.291000	0.000029	476	0.258403	0.096628	524	0.320611	0.291000	0.236460
1000	0.319000	0.000029	529	0.264650	0.096628	471	0.380042	0.319000	0.237159
1000	0.313000	0.000029	513	0.245614	0.096628	487	0.383984	0.313000	0.237796
1000	0.315000	0.000029	491	0.287169	0.096628	509	0.341847	0.315000	0.238440
1000	0.294000	0.000029	490	0.253061	0.096628	510	0.333333	0.294000	0.238899
1000	0.270000	0.000029	503	0.228628	0.096628	497	0.311871	0.270000	0.239154
1000	0.304000	0.000029	485	0.253608	0.096628	515	0.351456	0.304000	0.239681
1000	0.316000	0.000029	455	0.287912	0.096628	545	0.339450	0.316000	0.240296
1000	0.322000	0.000029	491	0.274949	0.096628	509	0.367387	0.322000	0.240950
1000	0.326000	0.000029	481	0.282744	0.096628	519	0.366089	0.326000	0.241625
1000	0.308000	0.000029	490	0.238776	0.096628	510	0.374510	0.308000	0.242148
1000	0.313000	0.000029	515	0.279612	0.096628	485	0.348454	0.313000	0.242701
1000	0.295000	0.000029	497	0.269618	0.096628	503	0.320080	0.295000	0.243107
1000	0.297000	0.000029	504	0.261905	0.096628	496	0.332661	0.297000	0.243521
1000	0.319000	0.000029	518	0.285714	0.096628	482	0.354772	0.319000	0.244097
1000	0.298000	0.000029	518	0.256757	0.096628	482	0.342324	0.298000	0.244506
1000	0.324000	0.000029	512	0.269531	0.096628	488	0.381148	0.324000	0.245103
1000	0.300000	0.000029	537	0.260708	0.096628	463	0.345572	0.300000	0.245513
1000	0.310000	0.000029	496	0.282258	0.096628	504	0.337302	0.310000	0.245991
1000	0.314000	0.000029	493	0.279919	0.096628	507	0.347140	0.314000	0.246491
1000	0.293000	0.000029	514	0.245136	0.096628	486	0.343621	0.293000	0.246830
1000	0.296000	0.000029	506	0.268775	0.096628	494	0.323887	0.296000	0.247187
1000	0.299000	0.000029	493	0.261663	0.096628	507	0.335306	0.299000	0.247559
1000	0.285000	0.000029	506	0.254941	0.096628	494	0.315789	0.285000	0.247827
1000	0.293000	0.000029	502	0.260956	0.096628	498	0.325301	0.293000	0.248147
1000	0.296000	0.000029	498	0.271084	0.096628	502	0.320717	0.296000	0.248484
1000	0.325000	0.000029	490	0.293878	0.096628	510	0.354902	0.325000	0.249019
1000	0.313000	0.000029	515	0.297087	0.096628	485	0.329897	0.313000	0.249464
1000	0.306000	0.000029	479	0.269311	0.096628	521	0.339731	0.306000	0.249853
1000	0.308000	0.000029	495	0.264646	0.096628	505	0.350495	0.308000	0.250252
1000	0.308000	0.000029	484	0.256198	0.096628	516	0.356589	0.308000	0.250645
1000	0.314000	0.000029	504	0.269841	0.096628	496	0.358871	0.314000	0.251073
1000	0.315000	0.000029	505	0.279208	0.096628	495	0.351515	0.315000	0.251502
1000	0.314000	0.000029	504	0.251984	0.096628	496	0.377016	0.314000	0.251918
1000	0.296000	0.000029	508	0.281496	0.096628	492	0.310976	0.296000	0.252210
1000	0.311000	0.000029	509	0.292731	0.096628	491	0.329939	0.311000	0.252597
1000	0.315000	0.000029	508	0.271654	0.096628	492	0.359756	0.315000	0.253005
1000	0.313000	0.000029	515	0.236893	0.096628	485	0.393814	0.313000	0.253394
1000	0.335000	0.000029	502	0.322709	0.096628	498	0.347390	0.335000	0.253921
1000	0.325000	0.000029	515	0.293204	0.096628	485	0.358763	0.325000	0.254377
1000	0.302000	0.000029	515	0.246602	0.096628	485	0.360825	0.302000	0.254680
1000	0.297000	0.000029	493	0.261663	0.096628	507	0.331361	0.297000	0.254948
1000	0.275000	0.000029	504	0.218254	0.096628	496	0.332661	0.275000	0.255074
1000	0.338000	0.000029	478	0.299163	0.096628	522	0.373563	0.338000	0.255592
1000	0.291000	0.000029	473	0.249471	0.096628	527	0.328273	0.291000	0.255812
1000	0.290000	0.000029	479	0.237996	0.096628	521	0.337812	0.290000	0.256023
1000	0.294000	0.000029	514	0.231518	0.096628	486	0.360082	0.294000	0.256256
1000	0.311000	0.000029	488	0.266393	0.096628	512	0.353516	0.311000	0.256590
1000	0.313000	0.000029	500	0.266000	0.096628	500	0.360000	0.313000	0.256932
1000	0.312000	0.000029	502	0.288845	0.096628	498	0.335341	0.312000	0.257264
1000	0.318000	0.000029	497	0.287726	0.096628	503	0.347913	0.318000	0.257627
1000	0.308000	0.000029	462	0.274892	0.096628	538	0.336431	0.308000	0.257927
1000	0.311000	0.000029	480	0.279167	0.096628	520	0.340385	0.311000	0.258241
1000	0.284000	0.000029	508	0.224409	0.096628	492	0.345528	0.284000	0.258393
1000	0.309000	0.000029	483	0.287785	0.096628	517	0.328820	0.309000	0.258689
1000	0.298000	0.000029	498	0.257028	0.096628	502	0.338645	0.298000	0.258917
1000	0.313000	0.000029	502	0.280876	0.096628	498	0.345382	0.313000	0.259230
1000	0.271000	0.000029	461	0.264642	0.096628	539	0.276438	0.271000	0.259297
1000	0.285000	0.000029	489	0.241309	0.096628	511	0.326810	0.285000	0.259444
1000	0.274000	0.000029	496	0.247984	0.096628	504	0.299603	0.274000	0.259527
1000	0.295000	0.000029	516	0.257752	0.096628	484	0.334711	0.295000	0.259727
1000	0.331000	0.000029	522	0.293103	0.096628	478	0.372385	0.331000	0.260128
1000	0.296000	0.000029	509	0.247544	0.096628	491	0.346232	0.296000	0.260328
1000	0.290000	0.000029	522	0.239464	0.096628	478	0.345188	0.290000	0.260493
1000	0.297000	0.000029	495	0.262626	0.096628	505	0.330693	0.297000	0.260695
1000	0.295000	0.000029	525	0.245714	0.096628	475	0.349474	0.295000	0.260883
1000	0.295000	0.000029	515	0.250485	0.096628	485	0.342268	0.295000	0.261070
1000	0.320000	0.000029	515	0.271845	0.096628	485	0.371134	0.320000	0.261390
1000	0.284000	0.000029	512	0.261719	0.096628	488	0.307377	0.284000	0.261512
1000	0.292000	0.000029	514	0.264591	0.096628	486	0.320988	0.292000	0.261676
1000	0.287000	0.000029	485	0.245361	0.096628	515	0.326214	0.287000	0.261811
1000	0.308000	0.000029	503	0.244533	0.096628	497	0.372233	0.308000	0.262057
1000	0.308000	0.000029	497	0.221328	0.096628	503	0.393638	0.308000	0.262300
1000	0.325000	0.000029	481	0.303534	0.096628	519	0.344894	0.325000	0.262630
1000	0.286000	0.000029	510	0.250980	0.096628	490	0.322449	0.286000	0.262753
1000	0.295000	0.000029	471	0.246285	0.096628	529	0.338374	0.295000	0.262921
1000	0.301000	0.000029	517	0.263056	0.096628	483	0.341615	0.301000	0.263118
1000	0.291000	0.000029	483	0.281573	0.096628	517	0.299807	0.291000	0.263262
1000	0.289000	0.000029	503	0.252485	0.096628	497	0.325956	0.289000	0.263394
1000	0.309000	0.000029	487	0.256674	0.096628	513	0.358674	0.309000	0.263626
1000	0.308000	0.000029	478	0.240586	0.096628	522	0.369732	0.308000	0.263851
1000	0.334000	0.000029	502	0.300797	0.096628	498	0.367470	0.334000	0.264206
1000	0.318000	0.000029	515	0.299029	0.096628	485	0.338144	0.318000	0.264476
1000	0.323000	0.000029	474	0.284810	0.096628	526	0.357414	0.323000	0.264769
1000	0.306000	0.000029	503	0.274354	0.096628	497	0.338028	0.306000	0.264974
1000	0.292000	0.000029	514	0.266537	0.096628	486	0.318930	0.292000	0.265108
1000	0.326000	0.000029	501	0.249501	0.096628	499	0.402806	0.326000	0.265408
1000	0.266000	0.000029	519	0.283237	0.150336	481	0.247401	0.266000	0.265410
1000	0.243000	0.000029	520	0.253846	0.150336	480	0.231250	0.243000	0.265301
1000	0.229000	0.000029	474	0.240506	0.150336	526	0.218631	0.229000	0.265125
1000	0.215000	0.000029	513	0.233918	0.150336	487	0.195072	0.215000	0.264883
1000	0.319000	0.000029	498	0.307229	0.099324	502	0.330677	0.319000	0.265143
1000	0.272000	0.000029	485	0.239175	0.099324	515	0.302913	0.272000	0.265176
1000	0.333000	0.000029	502	0.316733	0.099324	498	0.349398	0.333000	0.265499
1000	0.305000	0.000029	461	0.253796	0.099324	539	0.348794	0.305000	0.265686
1000	0.282000	0.000029	487	0.258727	0.099324	513	0.304094	0.282000	0.265763
1000	0.287000	0.000029	496	0.254032	0.099324	504	0.319444	0.287000	0.265863
1000	0.328000	0.000029	501	0.303393	0.099324	499	0.352705	0.328000	0.266153
1000	0.276000	0.000029	546	0.249084	0.099324	454	0.308370	0.276000	0.266199
1000	0.307000	0.000029	471	0.259023	0.099324	529	0.349716	0.307000	0.266388
1000	0.331000	0.000029	509	0.349705	0.099324	491	0.311609	0.331000	0.266685
1000	0.271000	0.000029	498	0.257028	0.099324	502	0.284861	0.271000	0.266705
1000	0.261000	0.000029	517	0.220503	0.099324	483	0.304348	0.261000	0.266679
1000	0.281000	0.000029	480	0.233333	0.099324	520	0.325000	0.281000	0.266744
1000	0.295000	0.000029	484	0.252066	0.099324	516	0.335271	0.295000	0.266872
1000	0.277000	0.000029	508	0.240157	0.099324	492	0.315041	0.277000	0.266918
1000	0.278000	0.000029	490	0.242857	0.099324	510	0.311765	0.278000	0.266967
1000	0.284000	0.000029	489	0.233129	0.099324	511	0.332681	0.284000	0.267043
1000	0.317000	0.000029	493	0.288032	0.099324	507	0.345168	0.317000	0.267265
1000	0.277000	0.000029	487	0.238193	0.099324	513	0.313840	0.277000	0.267309
1000	0.283000	0.000029	493	0.231237	0.099324	507	0.333333	0.283000	0.267378
1000	0.275000	0.000029	522	0.270115	0.099324	478	0.280335	0.275000	0.267411
1000	0.285000	0.000029	525	0.253333	0.099324	475	0.320000	0.285000	0.267488
1000	0.296000	0.000029	513	0.278752	0.099324	487	0.314168	0.296000	0.267612
1000	0.304000	0.000029	483	0.246377	0.099324	517	0.357834	0.304000	0.267769
1000	0.301000	0.000029	529	0.285444	0.099324	471	0.318471	0.301000	0.267913
1000	0.271000	0.000029	498	0.224900	0.099324	502	0.316733	0.271000	0.267926
1000	0.316000	0.000029	505	0.281188	0.099324	495	0.351515	0.316000	0.268131
1000	0.293000	0.000029	494	0.279352	0.099324	506	0.306324	0.293000	0.268237
1000	0.290000	0.000029	499	0.244489	0.099324	501	0.335329	0.290000	0.268329
1000	0.276000	0.000029	495	0.214141	0.099324	505	0.336634	0.276000	0.268362
1000	0.293000	0.000029	498	0.271084	0.099324	502	0.314741	0.293000	0.268465
1000	0.289000	0.000029	507	0.250493	0.099324	493	0.328600	0.289000	0.268551
1000	0.290000	0.000029	513	0.245614	0.099324	487	0.336756	0.290000	0.268641
1000	0.303000	0.000029	478	0.271967	0.099324	522	0.331418	0.303000	0.268783
1000	0.283000	0.000029	502	0.252988	0.099324	498	0.313253	0.283000	0.268842
1000	0.281000	0.000029	512	0.251953	0.099324	488	0.311475	0.281000	0.268892
1000	0.298000	0.000029	530	0.249057	0.099324	470	0.353191	0.298000	0.269011
1000	0.273000	0.000029	479	0.231733	0.099324	521	0.310940	0.273000	0.269027
1000	0.323000	0.000029	514	0.299611	0.099324	486	0.347737	0.323000	0.269247
1000	0.307000	0.000029	500	0.254000	0.099324	500	0.360000	0.307000	0.269400
1000	0.298000	0.000029	488	0.260246	0.099324	512	0.333984	0.298000	0.269515
1000	0.313000	0.000029	485	0.259794	0.099324	515	0.363107	0.313000	0.269690
1000	0.277000	0.000029	509	0.216110	0.099324	491	0.340122	0.277000	0.269719
1000	0.302000	0.000029	486	0.288066	0.099324	514	0.315175	0.302000	0.269848
1000	0.304000	0.000029	509	0.265226	0.099324	491	0.344196	0.304000	0.269983
1000	0.303000	0.000029	477	0.249476	0.099324	523	0.351816	0.303000	0.270114
1000	0.311000	0.000029	499	0.250501	0.099324	501	0.371257	0.311000	0.270275
1000	0.294000	0.000029	496	0.252016	0.099324	504	0.335317	0.294000	0.270368
1000	0.298000	0.000029	514	0.252918	0.099324	486	0.345679	0.298000	0.270476
1000	0.274000	0.000029	512	0.244141	0.099324	488	0.305328	0.274000	0.270489
1000	0.284000	0.000029	518	0.250965	0.099324	482	0.319502	0.284000	0.270542
1000	0.298000	0.000029	468	0.269231	0.099324	532	0.323308	0.298000	0.270648
1000	0.281000	0.000029	515	0.252427	0.099324	485	0.311340	0.281000	0.270687
1000	0.302000	0.000029	493	0.298174	0.099324	507	0.305720	0.302000	0.270807
1000	0.305000	0.000029	488	0.301230	0.099324	512	0.308594	0.305000	0.270938
1000	0.316000	0.000029	514	0.291829	0.099324	486	0.341564	0.316000	0.271109
1000	0.309000	0.000029	488	0.282787	0.099324	512	0.333984	0.309000	0.271253
1000	0.313000	0.000029	509	0.298625	0.099324	491	0.327902	0.313000	0.271410
1000	0.301000	0.000029	506	0.262846	0.099324	494	0.340081	0.301000	0.271522
1000	0.312000	0.000029	486	0.271605	0.099324	514	0.350195	0.312000	0.271673
1000	0.306000	0.000029	517	0.282398	0.099324	483	0.331263	0.306000	0.271801
1000	0.324000	0.000029	484	0.283058	0.099324	516	0.362403	0.324000	0.271995
1000	0.311000	0.000029	511	0.299413	0.099324	489	0.323108	0.311000	0.272140
1000	0.281000	0.000029	492	0.245935	0.099324	508	0.314961	0.281000	0.272172
1000	0.290000	0.000029	490	0.265306	0.099324	510	0.313725	0.290000	0.272238
1000	0.291000	0.000029	502	0.241036	0.099324	498	0.341365	0.291000	0.272307
1000	0.289000	0.000029	463	0.244060	0.099324	537	0.327747	0.289000	0.272368
1000	0.285000	0.000029	506	0.237154	0.099324	494	0.334008	0.285000	0.272414
1000	0.284000	0.000029	496	0.268145	0.099324	504	0.299603	0.284000	0.272456
1000	0.307000	0.000029	481	0.278586	0.099324	519	0.333333	0.307000	0.272580
1000	0.276000	0.000029	486	0.228395	0.099324	514	0.321012	0.276000	0.272593
1000	0.281000	0.000029	484	0.256198	0.099324	516	0.304264	0.281000	0.272623
1000	0.280000	0.000029	490	0.220408	0.099324	510	0.337255	0.280000	0.272649
1000	0.299000	0.000029	496	0.229839	0.099324	504	0.367063	0.299000	0.272743
1000	0.283000	0.000029	508	0.244094	0.099324	492	0.323171	0.283000	0.272779
1000	0.300000	0.000029	499	0.282565	0.099324	501	0.317365	0.300000	0.272875
1000	0.339000	0.000029	507	0.293886	0.099324	493	0.385396	0.339000	0.273108
1000	0.316000	0.000029	497	0.301811	0.099324	503	0.330020	0.316000	0.273259
1000	0.301000	0.000029	490	0.251020	0.099324	510	0.349020	0.301000	0.273356
1000	0.259000	0.000029	511	0.230920	0.099324	489	0.288344	0.259000	0.273306
1000	0.306000	0.000029	482	0.273859	0.099324	518	0.335907	0.306000	0.273419
1000	0.299000	0.000029	513	0.282651	0.099324	487	0.316222	0.299000	0.273508
1000	0.308000	0.000029	522	0.287356	0.099324	478	0.330544	0.308000	0.273627
1000	0.286000	0.000029	502	0.245020	0.099324	498	0.327309	0.286000	0.273669
1000	0.309000	0.000029	496	0.266129	0.099324	504	0.351190	0.309000	0.273790
1000	0.327000	0.000029	473	0.283298	0.099324	527	0.366224	0.327000	0.273972
1000	0.311000	0.000029	477	0.276730	0.099324	523	0.342256	0.311000	0.274098
1000	0.293000	0.000029	518	0.243243	0.099324	482	0.346473	0.293000	0.274162
1000	0.293000	0.000029	501	0.279441	0.099324	499	0.306613	0.293000	0.274225
1000	0.314000	0.000029	510	0.264706	0.099324	490	0.365306	0.314000	0.274359
1000	0.269000	0.000029	509	0.245580	0.099324	491	0.293279	0.269000	0.274341
1000	0.292000	0.000029	520	0.259615	0.099324	480	0.327083	0.292000	0.274400
1000	0.306000	0.000029	496	0.270161	0.099324	504	0.341270	0.306000	0.274506
1000	0.302000	0.000029	489	0.241309	0.099324	511	0.360078	0.302000	0.274597
1000	0.319000	0.000029	473	0.268499	0.099324	527	0.364326	0.319000	0.274744
1000	0.274000	0.000029	480	0.256250	0.099324	520	0.290385	0.274000	0.274742
1000	0.317000	0.000029	508	0.287402	0.099324	492	0.347561	0.317000	0.274881
1000	0.312000	0.000029	505	0.277228	0.099324	495	0.347475	0.312000	0.275002
1000	0.324000	0.000029	473	0.298097	0.099324	527	0.347249	0.324000	0.275162
1000	0.289000	0.000029	480	0.252083	0.099324	520	0.323077	0.289000	0.275208
1000	0.286000	0.000029	500	0.260000	0.099324	500	0.312000	0.286000	0.275243
1000	0.301000	0.000029	498	0.281124	0.099324	502	0.320717	0.301000	0.275326
1000	0.299000	0.000029	489	0.290389	0.099324	511	0.307241	0.299000	0.275402
1000	0.311000	0.000029	495	0.256566	0.099324	505	0.364356	0.311000	0.275517
1000	0.285000	0.000029	497	0.249497	0.099324	503	0.320080	0.285000	0.275547
1000	0.303000	0.000029	498	0.271084	0.099324	502	0.334661	0.303000	0.275635
1000	0.287000	0.000029	493	0.273834	0.099324	507	0.299803	0.287000	0.275671
1000	0.293000	0.000029	487	0.250513	0.099324	513	0.333333	0.293000	0.275726
1000	0.295000	0.000029	499	0.222445	0.099324	501	0.367265	0.295000	0.275787
1000	0.300000	0.000029	503	0.262425	0.099324	497	0.338028	0.300000	0.275863
1000	0.310000	0.000029	513	0.270955	0.099324	487	0.351129	0.310000	0.275971
1000	0.297000	0.000029	491	0.236253	0.099324	509	0.355599	0.297000	0.276037
1000	0.283000	0.000029	494	0.259109	0.099324	506	0.306324	0.283000	0.276059
1000	0.291000	0.000029	526	0.245247	0.099324	474	0.341772	0.291000	0.276105
1000	0.302000	0.000029	509	0.275049	0.099324	491	0.329939	0.302000	0.276185
1000	0.313000	0.000029	519	0.290944	0.099324	481	0.336798	0.313000	0.276299
1000	0.302000	0.000029	512	0.271484	0.099324	488	0.334016	0.302000	0.276379
1000	0.301000	0.000029	465	0.223656	0.099324	535	0.368224	0.301000	0.276455
1000	0.345000	0.000029	512	0.314453	0.099324	488	0.377049	0.345000	0.276665
1000	0.298000	0.000029	489	0.245399	0.099324	511	0.348337	0.298000	0.276730
1000	0.313000	0.000029	493	0.290061	0.099324	507	0.335306	0.313000	0.276841
1000	0.295000	0.000029	493	0.267748	0.099324	507	0.321499	0.295000	0.276896
1000	0.305000	0.000029	523	0.271511	0.099324	477	0.341719	0.305000	0.276981
1000	0.321000	0.000029	504	0.293651	0.099324	496	0.348790	0.321000	0.277114
1000	0.280000	0.000029	502	0.280876	0.099324	498	0.279116	0.280000	0.277123
1000	0.300000	0.000029	509	0.241650	0.099324	491	0.360489	0.300000	0.277191
1000	0.281000	0.000029	512	0.240234	0.099324	488	0.323770	0.281000	0.277203
1000	0.314000	0.000029	503	0.278330	0.099324	497	0.350101	0.314000	0.277313
1000	0.297000	0.000029	503	0.246521	0.099324	497	0.348089	0.297000	0.277371
1000	0.287000	0.000029	489	0.286299	0.099324	511	0.287671	0.287000	0.277400
1000	0.272000	0.000029	521	0.249520	0.099324	479	0.296451	0.272000	0.277384
1000	0.291000	0.000029	501	0.269461	0.099324	499	0.312625	0.291000	0.277424
1000	0.276000	0.000029	499	0.242485	0.099324	501	0.309381	0.276000	0.277420
1000	0.271000	0.000029	495	0.208081	0.099324	505	0.332673	0.271000	0.277401
1000	0.301000	0.000029	513	0.261209	0.099324	487	0.342916	0.301000	0.277470
1000	0.295000	0.000029	515	0.240777	0.099324	485	0.352577	0.295000	0.277521
1000	0.267000	0.000029	507	0.236686	0.099324	493	0.298174	0.267000	0.277490
1000	0.301000	0.000029	484	0.243802	0.099324	516	0.354651	0.301000	0.277559
1000	0.283000	0.000029	493	0.190669	0.099324	507	0.372781	0.283000	0.277574
1000	0.360000	0.000022	479	0.344468	0.099324	521	0.374280	0.360000	0.277812
1000	0.346000	0.000022	504	0.341270	0.099324	496	0.350806	0.346000	0.278008
1000	0.350000	0.000022	501	0.367265	0.099324	499	0.332665	0.350000	0.278214
1000	0.350000	0.000022	507	0.353057	0.099324	493	0.346856	0.350000	0.278419
1000	0.323000	0.000022	472	0.305085	0.099324	528	0.339015	0.323000	0.278546
1000	0.348000	0.000022	471	0.363057	0.099324	529	0.334594	0.348000	0.278744
1000	0.327000	0.000022	509	0.337917	0.099324	491	0.315682	0.327000	0.278880
1000	0.351000	0.000022	483	0.366460	0.099324	517	0.336557	0.351000	0.279084
1000	0.320000	0.000022	507	0.313609	0.099324	493	0.326572	0.320000	0.279199
1000	0.351000	0.000022	510	0.339216	0.099324	490	0.363265	0.351000	0.279401
1000	0.341000	0.000022	499	0.328657	0.099324	501	0.353293	0.341000	0.279573
1000	0.372000	0.000022	478	0.387029	0.099324	522	0.358238	0.372000	0.279832
1000	0.326000	0.000022	482	0.302905	0.099324	518	0.347490	0.326000	0.279960
1000	0.341000	0.000022	495	0.345455	0.099324	505	0.336634	0.341000	0.280130
1000	0.320000	0.000022	512	0.333984	0.099324	488	0.305328	0.320000	0.280240
1000	0.342000	0.000022	484	0.328512	0.099324	516	0.354651	0.342000	0.280411
1000	0.342000	0.000022	511	0.352250	0.099324	489	0.331288	0.342000	0.280580
1000	0.343000	0.000022	515	0.341748	0.099324	485	0.344330	0.343000	0.280752
1000	0.350000	0.000022	514	0.342412	0.099324	486	0.358025	0.350000	0.280942
1000	0.318000	0.000022	501	0.303393	0.099324	499	0.332665	0.318000	0.281043
1000	0.342000	0.000022	508	0.354331	0.099324	492	0.329268	0.342000	0.281209
1000	0.340000	0.000022	512	0.339844	0.099324	488	0.340164	0.340000	0.281369
1000	0.340000	0.000022	519	0.368015	0.099324	481	0.309771	0.340000	0.281528
1000	0.339000	0.000022	505	0.328713	0.099324	495	0.349495	0.339000	0.281683
1000	0.330000	0.000022	512	0.353516	0.099324	488	0.305328	0.330000	0.281813
1000	0.336000	0.000022	488	0.356557	0.099324	512	0.316406	0.336000	0.281959
1000	0.312000	0.000022	516	0.341085	0.099324	484	0.280992	0.312000	0.282039
1000	0.347000	0.000022	517	0.357834	0.099324	483	0.335404	0.347000	0.282213
1000	0.353000	0.000022	491	0.327902	0.099324	509	0.377210	0.353000	0.282402
1000	0.327000	0.000022	491	0.323829	0.099324	509	0.330059	0.327000	0.282521
1000	0.333000	0.000022	532	0.340226	0.099324	468	0.324786	0.333000	0.282654
1000	0.363000	0.000022	498	0.385542	0.099324	502	0.340637	0.363000	0.282867
1000	0.340000	0.000022	531	0.342750	0.099324	469	0.336887	0.340000	0.283018
1000	0.377000	0.000022	507	0.396450	0.099324	493	0.356998	0.377000	0.283265
1000	0.357000	0.000022	496	0.366935	0.099324	504	0.347222	0.357000	0.283459
1000	0.342000	0.000022	492	0.341463	0.099324	508	0.342520	0.342000	0.283612
1000	0.317000	0.000022	515	0.351456	0.099324	485	0.280412	0.317000	0.283699
1000	0.320000	0.000022	474	0.305907	0.099324	526	0.332700	0.320000	0.283794
1000	0.342000	0.000022	518	0.339768	0.099324	482	0.344398	0.342000	0.283945
1000	0.345000	0.000022	478	0.353556	0.099324	522	0.337165	0.345000	0.284103
1000	0.345000	0.000022	463	0.326134	0.099324	537	0.361266	0.345000	0.284260
1000	0.320000	0.000022	539	0.319109	0.099324	461	0.321041	0.320000	0.284352
1000	0.339000	0.000022	498	0.341365	0.099324	502	0.336653	0.339000	0.284493
1000	0.313000	0.000022	515	0.316505	0.099324	485	0.309278	0.313000	0.284566
1000	0.302000	0.000022	477	0.301887	0.099324	523	0.302103	0.302000	0.284611
1000	0.357000	0.000022	495	0.381818	0.099324	505	0.332673	0.357000	0.284795
1000	0.336000	0.000022	491	0.354379	0.099324	509	0.318271	0.336000	0.284925
1000	0.329000	0.000022	485	0.305155	0.099324	515	0.351456	0.329000	0.285037
1000	0.336000	0.000022	483	0.358178	0.099324	517	0.315280	0.336000	0.285166
1000	0.306000	0.000022	478	0.271967	0.099324	522	0.337165	0.306000	0.285219
1000	0.334000	0.000022	508	0.324803	0.099324	492	0.343496	0.334000	0.285342
1000	0.326000	0.000022	479	0.319415	0.099324	521	0.332054	0.326000	0.285444
1000	0.346000	0.000022	492	0.345528	0.099324	508	0.346457	0.346000	0.285596
1000	0.325000	0.000022	512	0.318359	0.099324	488	0.331967	0.325000	0.285694
1000	0.341000	0.000022	475	0.351579	0.099324	525	0.331429	0.341000	0.285832
1000	0.330000	0.000022	517	0.334623	0.099324	483	0.325052	0.330000	0.285942
1000	0.337000	0.000022	483	0.354037	0.099324	517	0.321083	0.337000	0.286069
1000	0.364000	0.000022	468	0.363248	0.099324	532	0.364662	0.364000	0.286262
1000	0.346000	0.000022	495	0.363636	0.099324	505	0.328713	0.346000	0.286409
1000	0.335000	0.000022	512	0.322266	0.099324	488	0.348361	0.335000	0.286529
1000	0.328000	0.000022	491	0.307536	0.099324	509	0.347741	0.328000	0.286631
1000	0.288000	0.000022	475	0.288421	0.099324	525	0.287619	0.288000	0.286634
1000	0.326000	0.000022	495	0.347475	0.099324	505	0.304950	0.326000	0.286730
1000	0.318000	0.000022	504	0.289683	0.099324	496	0.346774	0.318000	0.286807
1000	0.335000	0.000022	505	0.322772	0.099324	495	0.347475	0.335000	0.286924
1000	0.338000	0.000022	503	0.326044	0.099324	497	0.350101	0.338000	0.287048
1000	0.324000	0.000022	468	0.301282	0.099324	532	0.343985	0.324000	0.287137
1000	0.377000	0.000022	504	0.376984	0.099324	496	0.377016	0.377000	0.287354
1000	0.351000	0.000022	485	0.360825	0.099324	515	0.341748	0.351000	0.287508
1000	0.360000	0.000022	500	0.364000	0.099324	500	0.356000	0.360000	0.287682
1000	0.330000	0.000022	466	0.339056	0.099324	534	0.322097	0.330000	0.287783
1000	0.340000	0.000022	522	0.314176	0.099324	478	0.368201	0.340000	0.287908
1000	0.331000	0.000022	494	0.305668	0.099324	506	0.355731	0.331000	0.288011
1000	0.339000	0.000022	494	0.352227	0.099324	506	0.326087	0.339000	0.288133
1000	0.327000	0.000022	521	0.322457	0.099324	479	0.331942	0.327000	0.288225
1000	0.333000	0.000022	505	0.338614	0.099324	495	0.327273	0.333000	0.288331
1000	0.356000	0.000022	515	0.353398	0.099324	485	0.358763	0.356000	0.288491
1000	0.326000	0.000022	514	0.307393	0.099324	486	0.345679	0.326000	0.288580
1000	0.348000	0.000022	452	0.345133	0.099324	548	0.350365	0.348000	0.288719
1000	0.326000	0.000022	508	0.332677	0.099324	492	0.319106	0.326000	0.288807
1000	0.319000	0.000022	484	0.328512	0.099324	516	0.310078	0.319000	0.288878
1000	0.313000	0.000022	531	0.305085	0.099324	469	0.321962	0.313000	0.288934
1000	0.341000	0.000022	500	0.328000	0.099324	500	0.354000	0.341000	0.289055
1000	0.343000	0.000022	494	0.331984	0.099324	506	0.353755	0.343000	0.289181
1000	0.329000	0.000022	496	0.304435	0.099324	504	0.353175	0.329000	0.289273
1000	0.325000	0.000022	487	0.297741	0.099324	513	0.350877	0.325000	0.289356
1000	0.333000	0.000022	497	0.303823	0.099324	503	0.361829	0.333000	0.289457
1000	0.314000	0.000022	490	0.291837	0.099324	510	0.335294	0.314000	0.289513
1000	0.343000	0.000022	495	0.357576	0.099324	505	0.328713	0.343000	0.289636
1000	0.356000	0.000022	499	0.340681	0.099324	501	0.371257	0.356000	0.289788
1000	0.335000	0.000022	503	0.347913	0.099324	497	0.321932	0.335000	0.289892
1000	0.340000	0.000022	488	0.362705	0.099324	512	0.318359	0.340000	0.290006
1000	0.317000	0.000022	466	0.339056	0.099324	534	0.297753	0.317000	0.290068
1000	0.344000	0.000022	488	0.360656	0.099324	512	0.328125	0.344000	0.290190
1000	0.324000	0.000022	471	0.314225	0.099324	529	0.332703	0.324000	0.290267
1000	0.319000	0.000022	490	0.300000	0.099324	510	0.337255	0.319000	0.290332
1000	0.348000	0.000022	490	0.348980	0.099324	510	0.347059	0.348000	0.290462
1000	0.323000	0.000022	535	0.327103	0.099324	465	0.318280	0.323000	0.290535
1000	0.338000	0.000022	515	0.326214	0.099324	485	0.350515	0.338000	0.290642
1000	0.336000	0.000022	505	0.300990	0.099324	495	0.371717	0.336000	0.290744
1000	0.338000	0.000022	493	0.328600	0.099324	507	0.347140	0.338000	0.290849
1000	0.359000	0.000022	483	0.362319	0.099324	517	0.355899	0.359000	0.291002
1000	0.338000	0.000022	490	0.332653	0.099324	510	0.343137	0.338000	0.291106
1000	0.354000	0.000022	462	0.363636	0.099324	538	0.345725	0.354000	0.291246
1000	0.368000	0.000022	521	0.362764	0.099324	479	0.373695	0.368000	0.291416
1000	0.295000	0.000022	499	0.308617	0.099324	501	0.281437	0.295000	0.291424
1000	0.341000	0.000022	505	0.376238	0.099324	495	0.305051	0.341000	0.291534
1000	0.318000	0.000022	517	0.323017	0.099324	483	0.312629	0.318000	0.291592
1000	0.338000	0.000022	525	0.354286	0.099324	475	0.320000	0.338000	0.291694
1000	0.322000	0.000022	507	0.333333	0.099324	493	0.310345	0.322000	0.291760
1000	0.338000	0.000022	486	0.335391	0.099324	514	0.340467	0.338000	0.291862
1000	0.341000	0.000022	534	0.323970	0.099324	466	0.360515	0.341000	0.291969
1000	0.331000	0.000022	484	0.357438	0.099324	516	0.306202	0.331000	0.292054
1000	0.325000	0.000022	523	0.334608	0.099324	477	0.314465	0.325000	0.292125
1000	0.351000	0.000022	480	0.329167	0.099324	520	0.371154	0.351000	0.292253
1000	0.341000	0.000022	494	0.362348	0.099324	506	0.320158	0.341000	0.292359
1000	0.333000	0.000022	475	0.338947	0.099324	525	0.327619	0.333000	0.292446
1000	0.338000	0.000022	533	0.348968	0.099324	467	0.325482	0.338000	0.292545
1000	0.343000	0.000022	484	0.357438	0.099324	516	0.329457	0.343000	0.292653
1000	0.354000	0.000022	531	0.372881	0.099324	469	0.332623	0.354000	0.292785
1000	0.342000	0.000022	494	0.352227	0.099324	506	0.332016	0.342000	0.292890
1000	0.356000	0.000022	527	0.345351	0.099324	473	0.367865	0.356000	0.293025
1000	0.377000	0.000022	548	0.355839	0.099324	452	0.402655	0.377000	0.293204
1000	0.313000	0.000022	518	0.337838	0.122348	482	0.286307	0.313000	0.293246
1000	0.293000	0.000022	488	0.364754	0.122348	512	0.224609	0.293000	0.293246
1000	0.323000	0.000022	484	0.340909	0.122348	516	0.306202	0.323000	0.293309
1000	0.309000	0.000022	486	0.364198	0.122348	514	0.256809	0.309000	0.293342
1000	0.290000	0.000022	500	0.308000	0.122348	500	0.272000	0.290000	0.293335
1000	0.295000	0.000022	457	0.315098	0.122348	543	0.278085	0.295000	0.293338
1000	0.293000	0.000022	495	0.335354	0.122348	505	0.251485	0.293000	0.293338
1000	0.303000	0.000022	465	0.346237	0.122348	535	0.265421	0.303000	0.293358
1000	0.338000	0.000022	505	0.354455	0.122348	495	0.321212	0.338000	0.293451
1000	0.324000	0.000022	503	0.363817	0.122348	497	0.283702	0.324000	0.293515
1000	0.277000	0.000022	500	0.314000	0.122348	500	0.240000	0.277000	0.293481
1000	0.314000	0.000022	446	0.349776	0.122348	554	0.285199	0.314000	0.293523
1000	0.316000	0.000022	492	0.339431	0.122348	508	0.293307	0.316000	0.293570
1000	0.299000	0.000022	490	0.310204	0.122348	510	0.288235	0.299000	0.293581
1000	0.337000	0.000022	504	0.361111	0.122348	496	0.312500	0.337000	0.293671
1000	0.321000	0.000022	475	0.345263	0.122348	525	0.299048	0.321000	0.293727
1000	0.330000	0.000022	518	0.355212	0.122348	482	0.302905	0.330000	0.293802
1000	0.319000	0.000022	482	0.336100	0.122348	518	0.303089	0.319000	0.293854
1000	0.322000	0.000022	514	0.359922	0.122348	486	0.281893	0.322000	0.293911
1000	0.320000	0.000022	518	0.351351	0.122348	482	0.286307	0.320000	0.293965
1000	0.303000	0.000022	490	0.328571	0.122348	510	0.278431	0.303000	0.293983
1000	0.289000	0.000022	511	0.309198	0.122348	489	0.267894	0.289000	0.293973
1000	0.304000	0.000022	509	0.339882	0.122348	491	0.266802	0.304000	0.293993
1000	0.298000	0.000022	498	0.341365	0.122348	502	0.254980	0.298000	0.294001
1000	0.305000	0.000022	494	0.321862	0.122348	506	0.288538	0.305000	0.294024
1000	0.302000	0.000022	527	0.328273	0.122348	473	0.272727	0.302000	0.294040
1000	0.335000	0.000022	488	0.364754	0.122348	512	0.306641	0.335000	0.294122
1000	0.305000	0.000022	494	0.317814	0.122348	506	0.292490	0.305000	0.294144
1000	0.305000	0.000022	508	0.350394	0.122348	492	0.258130	0.305000	0.294166
1000	0.309000	0.000022	514	0.332685	0.122348	486	0.283951	0.309000	0.294196
1000	0.305000	0.000022	528	0.344697	0.122348	472	0.260593	0.305000	0.294217
1000	0.303000	0.000022	485	0.329897	0.122348	515	0.277670	0.303000	0.294235
1000	0.316000	0.000022	501	0.347305	0.122348	499	0.284569	0.316000	0.294278
1000	0.297000	0.000022	536	0.320896	0.122348	464	0.269397	0.297000	0.294284
1000	0.309000	0.000022	513	0.335283	0.122348	487	0.281314	0.309000	0.294313
1000	0.284000	0.000022	471	0.284501	0.122348	529	0.283554	0.284000	0.294292
1000	0.286000	0.000022	505	0.322772	0.122348	495	0.248485	0.286000	0.294276
1000	0.296000	0.000022	484	0.326446	0.122348	516	0.267442	0.296000	0.294279
1000	0.302000	0.000022	503	0.335984	0.122348	497	0.267606	0.302000	0.294295
1000	0.318000	0.000022	484	0.365702	0.122348	516	0.273256	0.318000	0.294341
1000	0.336000	0.000022	504	0.345238	0.122348	496	0.326613	0.336000	0.294423
1000	0.316000	0.000022	480	0.337500	0.122348	520	0.296154	0.316000	0.294465
1000	0.280000	0.000022	513	0.307992	0.122348	487	0.250513	0.280000	0.294437
1000	0.292000	0.000022	498	0.329317	0.122348	502	0.254980	0.292000	0.294432
1000	0.285000	0.000022	511	0.344423	0.122348	489	0.222904	0.285000	0.294414
1000	0.312000	0.000022	503	0.345924	0.122348	497	0.277666	0.312000	0.294448
1000	0.290000	0.000022	489	0.321063	0.122348	511	0.260274	0.290000	0.294439
1000	0.312000	0.000022	494	0.374494	0.122348	506	0.250988	0.312000	0.294473
1000	0.321000	0.000022	489	0.329243	0.122348	511	0.313112	0.321000	0.294525
1000	0.303000	0.000022	476	0.365546	0.122348	524	0.246183	0.303000	0.294541
1000	0.343000	0.000022	491	0.364562	0.122348	509	0.322200	0.343000	0.294634
1000	0.296000	0.000022	503	0.332008	0.122348	497	0.259557	0.296000	0.294637
1000	0.293000	0.000022	470	0.329787	0.122348	530	0.260377	0.293000	0.294634
1000	0.299000	0.000022	465	0.324731	0.122348	535	0.276636	0.299000	0.294642
1000	0.304000	0.000022	517	0.346228	0.122348	483	0.258799	0.304000	0.294660
1000	0.303000	0.000022	505	0.334653	0.122348	495	0.270707	0.303000	0.294676
1000	0.301000	0.000022	512	0.316406	0.122348	488	0.284836	0.301000	0.294688
1000	0.325000	0.000022	503	0.355865	0.122348	497	0.293763	0.325000	0.294745
1000	0.327000	0.000022	518	0.391892	0.122348	482	0.257261	0.327000	0.294806
1000	0.302000	0.000022	520	0.334615	0.122348	480	0.266667	0.302000	0.294820
1000	0.314000	0.000022	533	0.352720	0.122348	467	0.269807	0.314000	0.294856
1000	0.300000	0.000022	519	0.339114	0.122348	481	0.257796	0.300000	0.294866
1000	0.287000	0.000022	483	0.327122	0.122348	517	0.249516	0.287000	0.294851
1000	0.301000	0.000022	550	0.316364	0.122348	450	0.282222	0.301000	0.294862
1000	0.274000	0.000022	488	0.325820	0.122348	512	0.224609	0.274000	0.294823
1000	0.306000	0.000022	517	0.323017	0.122348	483	0.287785	0.306000	0.294844
1000	0.304000	0.000022	482	0.331950	0.122348	518	0.277992	0.304000	0.294861
1000	0.312000	0.000022	494	0.376518	0.122348	506	0.249012	0.312000	0.294893
1000	0.273000	0.000022	499	0.290581	0.122348	501	0.255489	0.273000	0.294853
1000	0.321000	0.000022	489	0.327198	0.122348	511	0.315068	0.321000	0.294901
1000	0.288000	0.000022	484	0.316116	0.122348	516	0.261628	0.288000	0.294888
1000	0.293000	0.000022	489	0.331288	0.122348	511	0.256360	0.293000	0.294885
1000	0.299000	0.000022	487	0.353183	0.122348	513	0.247563	0.299000	0.294892
1000	0.297000	0.000022	499	0.302605	0.122348	501	0.291417	0.297000	0.294896
1000	0.307000	0.000022	491	0.352342	0.122348	509	0.263261	0.307000	0.294919
1000	0.295000	0.000022	530	0.316981	0.122348	470	0.270213	0.295000	0.294919
1000	0.312000	0.000022	502	0.354582	0.122348	498	0.269076	0.312000	0.294950
1000	0.319000	0.000022	522	0.344828	0.122348	478	0.290795	0.319000	0.294994
1000	0.301000	0.000022	518	0.320463	0.122348	482	0.280083	0.301000	0.295005
1000	0.285000	0.000022	519	0.298651	0.122348	481	0.270270	0.285000	0.294987
1000	0.312000	0.000022	494	0.372470	0.122348	506	0.252964	0.312000	0.295018
1000	0.314000	0.000022	484	0.351240	0.122348	516	0.279070	0.314000	0.295052
1000	0.283000	0.000022	480	0.347917	0.122348	520	0.223077	0.283000	0.295030
1000	0.305000	0.000022	506	0.375494	0.122348	494	0.232794	0.305000	0.295048
1000	0.298000	0.000022	485	0.327835	0.122348	515	0.269903	0.298000	0.295054
1000	0.306000	0.000022	496	0.366935	0.122348	504	0.246032	0.306000	0.295073
1000	0.289000	0.000022	498	0.309237	0.122348	502	0.268924	0.289000	0.295062
1000	0.327000	0.000022	511	0.352250	0.122348	489	0.300613	0.327000	0.295120
1000	0.316000	0.000022	512	0.351562	0.122348	488	0.278689	0.316000	0.295157
1000	0.307000	0.000022	492	0.321138	0.122348	508	0.293307	0.307000	0.295178
1000	0.313000	0.000022	489	0.339468	0.122348	511	0.287671	0.313000	0.295210
1000	0.299000	0.000022	507	0.315582	0.122348	493	0.281947	0.299000	0.295217
1000	0.310000	0.000022	496	0.336694	0.122348	504	0.283730	0.310000	0.295243
1000	0.288000	0.000022	507	0.303748	0.122348	493	0.271805	0.288000	0.295230
1000	0.308000	0.000022	496	0.354839	0.122348	504	0.261905	0.308000	0.295253
1000	0.299000	0.000022	515	0.330097	0.122348	485	0.265979	0.299000	0.295260
1000	0.307000	0.000022	483	0.376812	0.122348	517	0.241779	0.307000	0.295280
1000	0.319000	0.000022	504	0.347222	0.122348	496	0.290323	0.319000	0.295322
1000	0.279000	0.000022	473	0.291755	0.122348	527	0.267552	0.279000	0.295293
1000	0.347000	0.000022	535	0.358879	0.122348	465	0.333333	0.347000	0.295384
1000	0.307000	0.000022	485	0.340206	0.122348	515	0.275728	0.307000	0.295405
1000	0.299000	0.000022	496	0.346774	0.122348	504	0.251984	0.299000	0.295411
1000	0.339000	0.000022	513	0.360624	0.122348	487	0.316222	0.339000	0.295487
1000	0.312000	0.000022	483	0.347826	0.122348	517	0.278530	0.312000	0.295516
1000	0.316000	0.000022	504	0.329365	0.122348	496	0.302419	0.316000	0.295552
1000	0.290000	0.000022	457	0.330416	0.122348	543	0.255985	0.290000	0.295542
1000	0.278000	0.000022	511	0.318982	0.122348	489	0.235174	0.278000	0.295512
1000	0.310000	0.000022	491	0.342159	0.122348	509	0.278978	0.310000	0.295537
1000	0.290000	0.000022	507	0.303748	0.122348	493	0.275862	0.290000	0.295527
1000	0.287000	0.000022	514	0.342412	0.122348	486	0.228395	0.287000	0.295512
1000	0.304000	0.000022	509	0.351670	0.122348	491	0.254582	0.304000	0.295527
1000	0.310000	0.000022	515	0.347573	0.122348	485	0.270103	0.310000	0.295552
1000	0.307000	0.000022	536	0.328358	0.122348	464	0.282328	0.307000	0.295572
1000	0.292000	0.000022	503	0.337972	0.122348	497	0.245473	0.292000	0.295566
1000	0.315000	0.000022	501	0.345309	0.122348	499	0.284569	0.315000	0.295599
1000	0.296000	0.000022	477	0.327044	0.122348	523	0.267686	0.296000	0.295599
1000	0.310000	0.000022	500	0.336000	0.122348	500	0.284000	0.310000	0.295624
1000	0.329000	0.000022	502	0.380478	0.122348	498	0.277108	0.329000	0.295681
1000	0.301000	0.000022	520	0.328846	0.122348	480	0.270833	0.301000	0.295690
1000	0.339000	0.000022	519	0.371869	0.122348	481	0.303534	0.339000	0.295764
1000	0.305000	0.000022	520	0.355769	0.122348	480	0.250000	0.305000	0.295779
1000	0.305000	0.000022	493	0.354970	0.122348	507	0.256410	0.305000	0.295795
1000	0.274000	0.000022	526	0.294677	0.122348	474	0.251055	0.274000	0.295758
1000	0.303000	0.000022	516	0.339147	0.122348	484	0.264463	0.303000	0.295770
1000	0.309000	0.000022	503	0.345924	0.122348	497	0.271630	0.309000	0.295792
1000	0.310000	0.000022	515	0.337864	0.122348	485	0.280412	0.310000	0.295816
1000	0.321000	0.000022	495	0.353535	0.122348	505	0.289109	0.321000	0.295859
1000	0.336000	0.000022	481	0.384615	0.122348	519	0.290944	0.336000	0.295926
1000	0.319000	0.000022	508	0.346457	0.122348	492	0.290650	0.319000	0.295964
1000	0.321000	0.000022	511	0.318982	0.122348	489	0.323108	0.321000	0.296006
1000	0.294000	0.000022	505	0.330693	0.122348	495	0.256566	0.294000	0.296003
1000	0.276000	0.000022	471	0.290870	0.122348	529	0.262760	0.276000	0.295970
1000	0.299000	0.000022	483	0.312629	0.122348	517	0.286267	0.299000	0.295975
1000	0.314000	0.000022	507	0.335306	0.122348	493	0.292089	0.314000	0.296004
1000	0.295000	0.000022	505	0.310891	0.122348	495	0.278788	0.295000	0.296003
1000	0.336000	0.000022	509	0.367387	0.122348	491	0.303462	0.336000	0.296069
1000	0.298000	0.000022	493	0.320487	0.122348	507	0.276134	0.298000	0.296072
1000	0.290000	0.000022	507	0.276134	0.122348	493	0.304260	0.290000	0.296062
1000	0.319000	0.000022	496	0.326613	0.122348	504	0.311508	0.319000	0.296100
1000	0.310000	0.000022	502	0.314741	0.122348	498	0.305221	0.310000	0.296123
1000	0.295000	0.000022	488	0.338115	0.122348	512	0.253906	0.295000	0.296121
1000	0.316000	0.000022	488	0.389344	0.122348	512	0.246094	0.316000	0.296153
1000	0.292000	0.000022	495	0.349495	0.122348	505	0.235644	0.292000	0.296147
1000	0.326000	0.000022	525	0.350476	0.122348	475	0.298947	0.326000	0.296195
1000	0.300000	0.000022	518	0.339768	0.122348	482	0.257261	0.300000	0.296201
1000	0.292000	0.000022	491	0.319756	0.122348	509	0.265226	0.292000	0.296195
1000	0.313000	0.000022	524	0.345420	0.122348	476	0.277311	0.313000	0.296222
1000	0.306000	0.000022	523	0.332696	0.122348	477	0.276730	0.306000	0.296238
1000	0.319000	0.000022	527	0.364326	0.122348	473	0.268499	0.319000	0.296275
1000	0.300000	0.000022	519	0.344894	0.122348	481	0.251559	0.300000	0.296281
1000	0.283000	0.000022	498	0.307229	0.122348	502	0.258964	0.283000	0.296259
1000	0.315000	0.000022	523	0.361377	0.122348	477	0.264151	0.315000	0.296289
1000	0.315000	0.000022	481	0.363825	0.122348	519	0.269750	0.315000	0.296319
1000	0.298000	0.000022	516	0.325581	0.122348	484	0.268595	0.298000	0.296322
1000	0.337000	0.000022	507	0.396450	0.122348	493	0.275862	0.337000	0.296387
1000	0.308000	0.000022	498	0.343373	0.122348	502	0.272908	0.308000	0.296406
1000	0.299000	0.000022	521	0.330134	0.122348	479	0.265136	0.299000	0.296410
1000	0.304000	0.000022	506	0.361660	0.122348	494	0.244939	0.304000	0.296422
1000	0.317000	0.000022	492	0.337398	0.122348	508	0.297244	0.317000	0.296455
1000	0.304000	0.000022	472	0.345339	0.122348	528	0.267045	0.304000	0.296467
1000	0.323000	0.000022	525	0.361905	0.122348	475	0.280000	0.323000	0.296509
1000	0.302000	0.000022	486	0.364198	0.122348	514	0.243191	0.302000	0.296518
1000	0.298000	0.000022	505	0.314851	0.122348	495	0.280808	0.298000	0.296520
1000	0.299000	0.000022	503	0.355865	0.122348	497	0.241449	0.299000	0.296524
1000	0.303000	0.000022	477	0.329140	0.122348	523	0.279159	0.303000	0.296534
1000	0.323000	0.000022	519	0.354528	0.122348	481	0.288981	0.323000	0.296576
1000	0.297000	0.000022	490	0.334694	0.122348	510	0.260784	0.297000	0.296577
1000	0.329000	0.000022	514	0.373541	0.122348	486	0.281893	0.329000	0.296627
1000	0.335000	0.000022	510	0.380392	0.122348	490	0.287755	0.335000	0.296688
1000	0.306000	0.000022	491	0.356415	0.122348	509	0.257367	0.306000	0.296702
1000	0.303000	0.000022	500	0.348000	0.122348	500	0.258000	0.303000	0.296712
1000	0.297000	0.000022	492	0.341463	0.122348	508	0.253937	0.297000	0.296712
1000	0.314000	0.000022	495	0.347475	0.122348	505	0.281188	0.314000	0.296739
1000	0.305000	0.000022	530	0.347170	0.122348	470	0.257447	0.305000	0.296752
1000	0.289000	0.000022	493	0.336714	0.122348	507	0.242604	0.289000	0.296740
1000	0.312000	0.000022	527	0.337761	0.122348	473	0.283298	0.312000	0.296764
1000	0.314000	0.000022	504	0.345238	0.122348	496	0.282258	0.314000	0.296791
1000	0.317000	0.000022	497	0.352113	0.122348	503	0.282306	0.317000	0.296822
1000	0.313000	0.000022	486	0.378601	0.122348	514	0.250973	0.313000	0.296847
1000	0.334000	0.000022	534	0.397004	0.122348	466	0.261803	0.334000	0.296904
1000	0.293000	0.000022	475	0.328421	0.122348	525	0.260952	0.293000	0.296898
1000	0.299000	0.000022	512	0.365234	0.122348	488	0.229508	0.299000	0.296901
1000	0.306000	0.000022	514	0.352140	0.122348	486	0.257202	0.306000	0.296915
1000	0.316000	0.000022	520	0.350000	0.122348	480	0.279167	0.316000	0.296944
1000	0.311000	0.000022	529	0.359168	0.122348	471	0.256900	0.311000	0.296966
1000	0.313000	0.000022	512	0.347656	0.122348	488	0.276639	0.313000	0.296990
1000	0.285000	0.000022	491	0.281059	0.122348	509	0.288802	0.285000	0.296972
1000	0.314000	0.000022	493	0.344828	0.122348	507	0.284024	0.314000	0.296998
1000	0.304000	0.000022	477	0.339623	0.122348	523	0.271511	0.304000	0.297009
1000	0.297000	0.000022	479	0.321503	0.122348	521	0.274472	0.297000	0.297009
1000	0.306000	0.000022	519	0.325626	0.122348	481	0.284823	0.306000	0.297022
1000	0.280000	0.000022	526	0.287072	0.122348	474	0.272152	0.280000	0.296997
1000	0.296000	0.000022	490	0.365306	0.122348	510	0.229412	0.296000	0.296995
1000	0.289000	0.000022	495	0.311111	0.122348	505	0.267327	0.289000	0.296983
1000	0.309000	0.000022	481	0.355509	0.122348	519	0.265896	0.309000	0.297001
1000	0.321000	0.000022	527	0.371917	0.122348	473	0.264271	0.321000	0.297037
1000	0.315000	0.000022	495	0.361616	0.122348	505	0.269307	0.315000	0.297064
1000	0.297000	0.000022	504	0.305556	0.122348	496	0.288306	0.297000	0.297064
1000	0.331000	0.000022	496	0.360887	0.122348	504	0.301587	0.331000	0.297115
1000	0.282000	0.000022	512	0.300781	0.122348	488	0.262295	0.282000	0.297092
1000	0.306000	0.000022	485	0.375258	0.122348	515	0.240777	0.306000	0.297106
1000	0.302000	0.000022	504	0.339286	0.122348	496	0.264113	0.302000	0.297113
1000	0.309000	0.000022	510	0.388235	0.122348	490	0.226531	0.309000	0.297131
1000	0.312000	0.000022	490	0.348980	0.122348	510	0.276471	0.312000	0.297153
1000	0.295000	0.000022	487	0.320329	0.122348	513	0.270955	0.295000	0.297149
1000	0.309000	0.000022	522	0.346743	0.122348	478	0.267782	0.309000	0.297167
1000	0.288000	0.000022	499	0.318637	0.122348	501	0.257485	0.288000	0.297153
1000	0.307000	0.000022	516	0.339147	0.122348	484	0.272727	0.307000	0.297168
1000	0.326000	0.000022	503	0.339960	0.122348	497	0.311871	0.326000	0.297210
1000	0.308000	0.000022	510	0.335294	0.122348	490	0.279592	0.308000	0.297226
1000	0.310000	0.000022	493	0.365112	0.122348	507	0.256410	0.310000	0.297245
1000	0.314000	0.000022	504	0.341270	0.122348	496	0.286290	0.314000	0.297270
1000	0.324000	0.000022	512	0.355469	0.122348	488	0.290984	0.324000	0.297309
1000	0.323000	0.000022	500	0.358000	0.122348	500	0.288000	0.323000	0.297347
1000	0.289000	0.000022	497	0.340040	0.122348	503	0.238569	0.289000	0.297334
1000	0.303000	0.000022	462	0.352814	0.122348	538	0.260223	0.303000	0.297343
1000	0.304000	0.000022	552	0.317029	0.122348	448	0.287946	0.304000	0.297352
1000	0.299000	0.000022	492	0.329268	0.122348	508	0.269685	0.299000	0.297355
1000	0.331000	0.000022	510	0.364706	0.122348	490	0.295918	0.331000	0.297404
1000	0.297000	0.000022	519	0.350674	0.122348	481	0.239085	0.297000	0.297403
1000	0.280000	0.000022	504	0.305556	0.122348	496	0.254032	0.280000	0.297378
1000	0.308000	0.000022	503	0.341948	0.122348	497	0.273642	0.308000	0.297393
1000	0.310000	0.000022	490	0.357143	0.122348	510	0.264706	0.310000	0.297411
1000	0.337000	0.000022	522	0.375479	0.122348	478	0.294979	0.337000	0.297469
1000	0.337000	0.000022	491	0.411405	0.122348	509	0.265226	0.337000	0.297526
1000	0.280000	0.000031	495	0.254545	0.122348	505	0.304950	0.280000	0.297500
1000	0.263000	0.000031	507	0.256410	0.122348	493	0.269777	0.263000	0.297451
1000	0.269000	0.000031	476	0.285714	0.122348	524	0.253817	0.269000	0.297410
1000	0.276000	0.000031	473	0.276956	0.122348	527	0.275142	0.276000	0.297379
1000	0.253000	0.000031	516	0.224806	0.122348	484	0.283058	0.253000	0.297316
1000	0.273000	0.000031	533	0.230769	0.122348	467	0.321199	0.273000	0.297281
1000	0.264000	0.000031	497	0.249497	0.122348	503	0.278330	0.264000	0.297234
1000	0.272000	0.000031	500	0.252000	0.122348	500	0.292000	0.272000	0.297198
1000	0.269000	0.000031	526	0.287072	0.122348	474	0.248945	0.269000	0.297157
1000	0.237000	0.000031	491	0.217923	0.122348	509	0.255403	0.237000	0.297072
1000	0.249000	0.000031	500	0.244000	0.122348	500	0.254000	0.249000	0.297004
1000	0.264000	0.000031	494	0.234818	0.122348	506	0.292490	0.264000	0.296957
1000	0.257000	0.000031	502	0.245020	0.122348	498	0.269076	0.257000	0.296901
1000	0.265000	0.000031	504	0.271825	0.122348	496	0.258065	0.265000	0.296856
1000	0.254000	0.000031	535	0.244860	0.122348	465	0.264516	0.254000	0.296795
1000	0.273000	0.000031	513	0.282651	0.122348	487	0.262834	0.273000	0.296762
1000	0.254000	0.000031	518	0.222008	0.122348	482	0.288382	0.254000	0.296701
1000	0.257000	0.000031	498	0.265060	0.122348	502	0.249004	0.257000	0.296646
1000	0.249000	0.000031	505	0.229703	0.122348	495	0.268687	0.249000	0.296579
1000	0.261000	0.000031	496	0.260081	0.122348	504	0.261905	0.261000	0.296529
1000	0.269000	0.000031	515	0.254369	0.122348	485	0.284536	0.269000	0.296490
1000	0.270000	0.000031	513	0.276803	0.122348	487	0.262834	0.270000	0.296453
1000	0.230000	0.000031	492	0.205285	0.122348	508	0.253937	0.230000	0.296361
1000	0.251000	0.000031	512	0.263672	0.122348	488	0.237705	0.251000	0.296298
1000	0.248000	0.000031	501	0.231537	0.122348	499	0.264529	0.248000	0.296230
1000	0.243000	0.000031	485	0.239175	0.122348	515	0.246602	0.243000	0.296157
1000	0.252000	0.000031	501	0.229541	0.122348	499	0.274549	0.252000	0.296095
1000	0.281000	0.000031	509	0.280943	0.122348	491	0.281059	0.281000	0.296074
1000	0.256000	0.000031	515	0.211650	0.122348	485	0.303093	0.256000	0.296019
1000	0.237000	0.000031	512	0.207031	0.122348	488	0.268443	0.237000	0.295937
1000	0.245000	0.000031	479	0.208768	0.122348	521	0.278311	0.245000	0.295867
1000	0.281000	0.000031	524	0.253817	0.122348	476	0.310924	0.281000	0.295847
1000	0.268000	0.000031	506	0.241107	0.122348	494	0.295547	0.268000	0.295808
1000	0.273000	0.000031	510	0.235294	0.122348	490	0.312245	0.273000	0.295777
1000	0.263000	0.000031	469	0.245203	0.122348	531	0.278719	0.263000	0.295732
1000	0.252000	0.000031	490	0.228571	0.122348	510	0.274510	0.252000	0.295672
1000	0.277000	0.000031	517	0.251451	0.122348	483	0.304348	0.277000	0.295647
1000	0.253000	0.000031	502	0.225100	0.122348	498	0.281124	0.253000	0.295588
1000	0.238000	0.000031	505	0.209901	0.122348	495	0.266667	0.238000	0.295510
1000	0.241000	0.000031	499	0.218437	0.122348	501	0.263473	0.241000	0.295436
1000	0.256000	0.000031	513	0.216374	0.122348	487	0.297741	0.256000	0.295382
1000	0.243000	0.000031	519	0.210019	0.122348	481	0.278586	0.243000	0.295311
1000	0.264000	0.000031	504	0.267857	0.122348	496	0.260081	0.264000	0.295268
1000	0.287000	0.000031	505	0.271287	0.122348	495	0.303030	0.287000	0.295257
1000	0.271000	0.000031	496	0.231855	0.122348	504	0.309524	0.271000	0.295224
1000	0.285000	0.000031	526	0.264259	0.122348	474	0.308017	0.285000	0.295210
1000	0.259000	0.000031	497	0.255533	0.122348	503	0.262425	0.259000	0.295162
1000	0.244000	0.000031	481	0.232848	0.122348	519	0.254335	0.244000	0.295093
1000	0.231000	0.000031	477	0.245283	0.122348	523	0.217973	0.231000	0.295006
1000	0.264000	0.000031	497	0.259557	0.122348	503	0.268390	0.264000	0.294965
1000	0.258000	0.000031	508	0.226378	0.122348	492	0.290650	0.258000	0.294915
1000	0.253000	0.000031	496	0.211694	0.122348	504	0.293651	0.253000	0.294859
1000	0.256000	0.000031	490	0.257143	0.122348	510	0.254902	0.256000	0.294807
1000	0.271000	0.000031	483	0.256729	0.122348	517	0.284333	0.271000	0.294775
1000	0.267000	0.000031	491	0.272912	0.122348	509	0.261297	0.267000	0.294738
1000	0.260000	0.000031	499	0.252505	0.122348	501	0.267465	0.260000	0.294692
1000	0.283000	0.000031	519	0.240848	0.122348	481	0.328482	0.283000	0.294676
1000	0.257000	0.000031	468	0.239316	0.122348	532	0.272556	0.257000	0.294626
1000	0.273000	0.000031	473	0.257928	0.122348	527	0.286528	0.273000	0.294597
1000	0.265000	0.000031	513	0.261209	0.122348	487	0.268994	0.265000	0.294558
1000	0.266000	0.000031	486	0.234568	0.122348	514	0.295720	0.266000	0.294520
1000	0.260000	0.000031	513	0.241715	0.122348	487	0.279261	0.260000	0.294474
1000	0.279000	0.000031	483	0.265010	0.122348	517	0.292070	0.279000	0.294454
1000	0.241000	0.000031	490	0.238776	0.122348	510	0.243137	0.241000	0.294384
1000	0.266000	0.000031	523	0.239006	0.122348	477	0.295597	0.266000	0.294346
1000	0.261000	0.000031	520	0.225000	0.122348	480	0.300000	0.261000	0.294302
1000	0.271000	0.000031	489	0.267894	0.122348	511	0.273973	0.271000	0.294272
1000	0.250000	0.000031	529	0.264650	0.122348	471	0.233546	0.250000	0.294214
1000	0.271000	0.000031	491	0.250509	0.122348	509	0.290766	0.271000	0.294183
1000	0.241000	0.000031	487	0.217659	0.122348	513	0.263158	0.241000	0.294113
1000	0.268000	0.000031	490	0.234694	0.122348	510	0.300000	0.268000	0.294079
1000	0.235000	0.000031	538	0.215613	0.122348	462	0.257576	0.235000	0.294002
1000	0.270000	0.000031	488	0.229508	0.122348	512	0.308594	0.270000	0.293971
1000	0.239000	0.000031	510	0.221569	0.122348	490	0.257143	0.239000	0.293899
1000	0.248000	0.000031	515	0.234951	0.122348	485	0.261856	0.248000	0.293840
1000	0.242000	0.000031	515	0.260194	0.122348	485	0.222680	0.242000	0.293772
1000	0.252000	0.000031	497	0.247485	0.122348	503	0.256461	0.252000	0.293718
1000	0.257000	0.000031	505	0.253465	0.122348	495	0.260606	0.257000	0.293671
1000	0.255000	0.000031	504	0.234127	0.122348	496	0.276210	0.255000	0.293621
1000	0.260000	0.000031	458	0.264192	0.122348	542	0.256458	0.260000	0.293577
1000	0.256000	0.000031	479	0.248434	0.122348	521	0.262956	0.256000	0.293529
1000	0.267000	0.000031	501	0.247505	0.122348	499	0.286573	0.267000	0.293494
1000	0.239000	0.000031	502	0.217131	0.122348	498	0.261044	0.239000	0.293424
1000	0.264000	0.000031	506	0.252964	0.122348	494	0.275304	0.264000	0.293387
1000	0.272000	0.000031	515	0.271845	0.122348	485	0.272165	0.272000	0.293359
1000	0.263000	0.000031	489	0.265849	0.122348	511	0.260274	0.263000	0.293320
1000	0.260000	0.000031	494	0.253036	0.122348	506	0.266798	0.260000	0.293277
1000	0.265000	0.000031	510	0.258824	0.122348	490	0.271429	0.265000	0.293241
1000	0.260000	0.000031	503	0.236581	0.122348	497	0.283702	0.260000	0.293199
1000	0.233000	0.000031	508	0.224409	0.122348	492	0.241870	0.233000	0.293122
1000	0.261000	0.000031	541	0.255083	0.122348	459	0.267974	0.261000	0.293081
1000	0.268000	0.000031	480	0.256250	0.122348	520	0.278846	0.268000	0.293049
1000	0.249000	0.000031	507	0.226824	0.122348	493	0.271805	0.249000	0.292993
1000	0.245000	0.000031	475	0.221053	0.122348	525	0.266667	0.245000	0.292932
1000	0.270000	0.000031	504	0.255952	0.122348	496	0.284274	0.270000	0.292903
1000	0.234000	0.000031	489	0.198364	0.122348	511	0.268102	0.234000	0.292829
1000	0.251000	0.000030	516	0.253876	0.122348	484	0.247934	0.251000	0.292776
1000	0.251000	0.000030	485	0.230928	0.122348	515	0.269903	0.251000	0.292723
1000	0.267000	0.000030	494	0.259109	0.122348	506	0.274704	0.267000	0.292691
1000	0.272000	0.000030	518	0.237452	0.122348	482	0.309129	0.272000	0.292665
1000	0.276000	0.000030	497	0.225352	0.122348	503	0.326044	0.276000	0.292644
1000	0.296000	0.000030	519	0.271676	0.122348	481	0.322245	0.296000	0.292648
1000	0.286000	0.000030	509	0.271120	0.122348	491	0.301426	0.286000	0.292640
1000	0.283000	0.000030	503	0.248509	0.122348	497	0.317907	0.283000	0.292627
1000	0.246000	0.000030	498	0.253012	0.122348	502	0.239044	0.246000	0.292569
1000	0.246000	0.000030	496	0.250000	0.122348	504	0.242063	0.246000	0.292511
1000	0.252000	0.000030	509	0.251473	0.122348	491	0.252546	0.252000	0.292460
1000	0.267000	0.000030	498	0.287149	0.122348	502	0.247012	0.267000	0.292429
1000	0.250000	0.000030	486	0.232510	0.122348	514	0.266537	0.250000	0.292376
1000	0.274000	0.000030	507	0.248521	0.122348	493	0.300203	0.274000	0.292353
1000	0.284000	0.000030	511	0.266145	0.122348	489	0.302658	0.284000	0.292342
1000	0.254000	0.000030	489	0.253579	0.122348	511	0.254403	0.254000	0.292295
1000	0.266000	0.000030	491	0.252546	0.122348	509	0.278978	0.266000	0.292262
1000	0.251000	0.000030	489	0.243354	0.122348	511	0.258317	0.251000	0.292211
1000	0.263000	0.000030	504	0.267857	0.122348	496	0.258065	0.263000	0.292175
1000	0.246000	0.000030	491	0.226069	0.122348	509	0.265226	0.246000	0.292118
1000	0.237000	0.000030	496	0.241935	0.122348	504	0.232143	0.237000	0.292050
1000	0.263000	0.000030	506	0.272727	0.122348	494	0.253036	0.263000	0.292014
1000	0.285000	0.000030	461	0.268980	0.122348	539	0.298701	0.285000	0.292006
1000	0.250000	0.000030	520	0.225000	0.122348	480	0.277083	0.250000	0.291954
1000	0.254000	0.000030	501	0.255489	0.122348	499	0.252505	0.254000	0.291908
1000	0.255000	0.000030	489	0.276074	0.122348	511	0.234834	0.255000	0.291862
1000	0.251000	0.000030	486	0.236626	0.122348	514	0.264591	0.251000	0.291812
1000	0.257000	0.000030	492	0.233740	0.122348	508	0.279528	0.257000	0.291770
1000	0.260000	0.000030	493	0.247465	0.122348	507	0.272189	0.260000	0.291731
1000	0.251000	0.000030	514	0.231518	0.122348	486	0.271605	0.251000	0.291681
1000	0.280000	0.000030	487	0.252567	0.122348	513	0.306043	0.280000	0.291667
1000	0.225000	0.000030	495	0.216162	0.122348	505	0.233663	0.225000	0.291586
1000	0.263000	0.000030	468	0.232906	0.122348	532	0.289474	0.263000	0.291551
1000	0.258000	0.000030	496	0.262097	0.122348	504	0.253968	0.258000	0.291511
1000	0.257000	0.000030	514	0.262646	0.122348	486	0.251029	0.257000	0.291469
1000	0.254000	0.000030	511	0.240705	0.122348	489	0.267894	0.254000	0.291423
1000	0.272000	0.000030	510	0.268627	0.122348	490	0.275510	0.272000	0.291400
1000	0.257000	0.000030	510	0.272549	0.122348	490	0.240816	0.257000	0.291358
1000	0.265000	0.000030	491	0.264766	0.122348	509	0.265226	0.265000	0.291327
1000	0.245000	0.000030	510	0.252941	0.122348	490	0.236735	0.245000	0.291271
1000	0.269000	0.000030	495	0.264646	0.122348	505	0.273267	0.269000	0.291244
1000	0.259000	0.000030	503	0.226640	0.122348	497	0.291751	0.259000	0.291205
1000	0.264000	0.000030	491	0.240326	0.122348	509	0.286837	0.264000	0.291173
1000	0.274000	0.000030	505	0.283168	0.122348	495	0.264646	0.274000	0.291152
1000	0.253000	0.000030	479	0.244259	0.122348	521	0.261036	0.253000	0.291106
1000	0.278000	0.000030	494	0.253036	0.122348	506	0.302372	0.278000	0.291091
1000	0.263000	0.000030	481	0.216216	0.122348	519	0.306358	0.263000	0.291057
1000	0.263000	0.000030	494	0.281377	0.122348	506	0.245059	0.263000	0.291024
1000	0.281000	0.000030	466	0.270386	0.122348	534	0.290262	0.281000	0.291012
1000	0.264000	0.000030	499	0.220441	0.122348	501	0.307385	0.264000	0.290979
1000	0.258000	0.000030	506	0.254941	0.122348	494	0.261134	0.258000	0.290940
1000	0.258000	0.000030	489	0.288344	0.122348	511	0.228963	0.258000	0.290901
1000	0.260000	0.000030	508	0.269685	0.122348	492	0.250000	0.260000	0.290864
1000	0.269000	0.000030	528	0.282197	0.122348	472	0.254237	0.269000	0.290839
1000	0.258000	0.000030	508	0.255906	0.122348	492	0.260163	0.258000	0.290800
1000	0.262000	0.000030	497	0.213280	0.122348	503	0.310139	0.262000	0.290766
1000	0.295000	0.000030	475	0.284211	0.122348	525	0.304762	0.295000	0.290771
1000	0.255000	0.000030	515	0.262136	0.122348	485	0.247423	0.255000	0.290728
1000	0.272000	0.000030	491	0.242363	0.122348	509	0.300589	0.272000	0.290706
1000	0.290000	0.000030	493	0.277890	0.122348	507	0.301775	0.290000	0.290706
1000	0.274000	0.000030	500	0.264000	0.122348	500	0.284000	0.274000	0.290686
1000	0.242000	0.000030	470	0.240426	0.122348	530	0.243396	0.242000	0.290629
1000	0.288000	0.000030	465	0.294624	0.122348	535	0.282243	0.288000	0.290626
1000	0.235000	0.000030	496	0.197581	0.122348	504	0.271825	0.235000	0.290561
1000	0.285000	0.000023	498	0.303213	0.122348	502	0.266932	0.285000	0.290554
1000	0.292000	0.000023	527	0.333966	0.122348	473	0.245243	0.292000	0.290556
1000	0.299000	0.000023	479	0.329854	0.122348	521	0.270633	0.299000	0.290566
1000	0.293000	0.000023	458	0.307860	0.122348	542	0.280443	0.293000	0.290568
1000	0.288000	0.000023	488	0.307377	0.122348	512	0.269531	0.288000	0.290565
1000	0.284000	0.000023	520	0.303846	0.122348	480	0.262500	0.284000	0.290558
1000	0.301000	0.000023	499	0.318637	0.122348	501	0.283433	0.301000	0.290570
1000	0.328000	0.000023	466	0.330472	0.122348	534	0.325843	0.328000	0.290613
1000	0.274000	0.000023	493	0.300203	0.122348	507	0.248521	0.274000	0.290594
1000	0.287000	0.000023	476	0.342437	0.122348	524	0.236641	0.287000	0.290590
1000	0.307000	0.000023	506	0.341897	0.122348	494	0.271255	0.307000	0.290609
1000	0.288000	0.000023	478	0.328452	0.122348	522	0.250958	0.288000	0.290606
1000	0.286000	0.000023	479	0.334029	0.122348	521	0.241843	0.286000	0.290601
1000	0.302000	0.000023	484	0.349174	0.122348	516	0.257752	0.302000	0.290614
1000	0.276000	0.000023	487	0.297741	0.122348	513	0.255361	0.276000	0.290597
1000	0.266000	0.000023	519	0.283237	0.122348	481	0.247401	0.266000	0.290569
1000	0.273000	0.000023	503	0.282306	0.122348	497	0.263581	0.273000	0.290548
1000	0.279000	0.000023	499	0.302605	0.122348	501	0.255489	0.279000	0.290535
1000	0.312000	0.000023	482	0.346473	0.122348	518	0.279923	0.312000	0.290560
1000	0.298000	0.000023	493	0.354970	0.122348	507	0.242604	0.298000	0.290568
1000	0.254000	0.000023	476	0.262605	0.122348	524	0.246183	0.254000	0.290527
1000	0.311000	0.000023	518	0.337838	0.122348	482	0.282158	0.311000	0.290550
1000	0.283000	0.000023	496	0.314516	0.122348	504	0.251984	0.283000	0.290541
1000	0.306000	0.000023	508	0.324803	0.122348	492	0.286585	0.306000	0.290559
1000	0.308000	0.000023	525	0.344762	0.122348	475	0.267368	0.308000	0.290579
1000	0.276000	0.000023	497	0.303823	0.122348	503	0.248509	0.276000	0.290562
1000	0.313000	0.000023	496	0.330645	0.122348	504	0.295635	0.313000	0.290588
1000	0.333000	0.000023	513	0.339181	0.122348	487	0.326489	0.333000	0.290636
1000	0.291000	0.000023	514	0.332685	0.122348	486	0.246914	0.291000	0.290636
1000	0.280000	0.000023	494	0.265182	0.122348	506	0.294466	0.280000	0.290624
1000	0.282000	0.000023	515	0.293204	0.122348	485	0.270103	0.282000	0.290614
1000	0.313000	0.000023	522	0.340996	0.122348	478	0.282427	0.313000	0.290640
1000	0.315000	0.000023	475	0.338947	0.122348	525	0.293333	0.315000	0.290667
1000	0.300000	0.000023	492	0.357724	0.122348	508	0.244094	0.300000	0.290678
1000	0.280000	0.000023	485	0.336082	0.122348	515	0.227184	0.280000	0.290666
1000	0.287000	0.000023	499	0.298597	0.122348	501	0.275449	0.287000	0.290661
1000	0.333000	0.000023	467	0.355460	0.122348	533	0.313321	0.333000	0.290709
1000	0.330000	0.000023	497	0.340040	0.122348	503	0.320080	0.330000	0.290753
1000	0.298000	0.000023	503	0.294235	0.122348	497	0.301811	0.298000	0.290761
1000	0.294000	0.000023	542	0.337638	0.122348	458	0.242358	0.294000	0.290765
1000	0.309000	0.000023	485	0.340206	0.122348	515	0.279612	0.309000	0.290785
1000	0.300000	0.000023	524	0.337786	0.122348	476	0.258403	0.300000	0.290795
1000	0.302000	0.000023	494	0.334008	0.122348	506	0.270751	0.302000	0.290808
1000	0.305000	0.000023	511	0.332681	0.122348	489	0.276074	0.305000	0.290824
1000	0.277000	0.000023	498	0.295181	0.122348	502	0.258964	0.277000	0.290808
1000	0.294000	0.000023	499	0.306613	0.122348	501	0.281437	0.294000	0.290812
1000	0.294000	0.000023	517	0.301741	0.122348	483	0.285714	0.294000	0.290815
1000	0.301000	0.000023	503	0.312127	0.122348	497	0.289738	0.301000	0.290827
1000	0.303000	0.000023	492	0.353659	0.122348	508	0.253937	0.303000	0.290840
1000	0.310000	0.000023	527	0.356736	0.122348	473	0.257928	0.310000	0.290861
1000	0.292000	0.000023	511	0.330724	0.122348	489	0.251534	0.292000	0.290863
1000	0.307000	0.000023	504	0.347222	0.122348	496	0.266129	0.307000	0.290880
1000	0.309000	0.000023	529	0.338374	0.122348	471	0.276008	0.309000	0.290900
1000	0.301000	0.000023	470	0.295745	0.122348	530	0.305660	0.301000	0.290912
1000	0.288000	0.000023	457	0.315098	0.122348	543	0.265193	0.288000	0.290908
1000	0.296000	0.000023	488	0.327869	0.122348	512	0.265625	0.296000	0.290914
1000	0.306000	0.000023	487	0.328542	0.122348	513	0.284600	0.306000	0.290931
1000	0.300000	0.000023	486	0.337449	0.122348	514	0.264591	0.300000	0.290940
1000	0.296000	0.000023	518	0.281853	0.122348	482	0.311203	0.296000	0.290946
1000	0.282000	0.000023	485	0.307216	0.122348	515	0.258252	0.282000	0.290936
1000	0.302000	0.000023	484	0.349174	0.122348	516	0.257752	0.302000	0.290948
1000	0.280000	0.000023	511	0.305284	0.122348	489	0.253579	0.280000	0.290936
1000	0.300000	0.000023	533	0.326454	0.122348	467	0.269807	0.300000	0.290946
1000	0.311000	0.000023	520	0.348077	0.122348	480	0.270833	0.311000	0.290968
1000	0.334000	0.000023	501	0.391218	0.122348	499	0.276553	0.334000	0.291015
1000	0.324000	0.000023	488	0.356557	0.122348	512	0.292969	0.324000	0.291051
1000	0.272000	0.000023	499	0.254509	0.122348	501	0.289421	0.272000	0.291030
1000	0.287000	0.000023	516	0.325581	0.122348	484	0.245868	0.287000	0.291026
1000	0.328000	0.000023	482	0.344398	0.122348	518	0.312741	0.328000	0.291066
1000	0.303000	0.000023	529	0.332703	0.122348	471	0.269639	0.303000	0.291079
1000	0.296000	0.000023	489	0.323108	0.122348	511	0.270059	0.296000	0.291084
1000	0.326000	0.000023	500	0.372000	0.122348	500	0.280000	0.326000	0.291122
1000	0.297000	0.000023	539	0.328386	0.122348	461	0.260304	0.297000	0.291128
1000	0.311000	0.000023	497	0.342052	0.122348	503	0.280318	0.311000	0.291149
1000	0.293000	0.000023	506	0.339921	0.122348	494	0.244939	0.293000	0.291151
1000	0.303000	0.000023	472	0.330508	0.122348	528	0.278409	0.303000	0.291164
1000	0.310000	0.000023	482	0.313278	0.122348	518	0.306950	0.310000	0.291184
1000	0.276000	0.000023	487	0.318275	0.122348	513	0.235867	0.276000	0.291168
1000	0.288000	0.000023	496	0.294355	0.122348	504	0.281746	0.288000	0.291165
1000	0.301000	0.000023	463	0.319654	0.122348	537	0.284916	0.301000	0.291175
1000	0.279000	0.000023	474	0.322785	0.122348	526	0.239544	0.279000	0.291162
1000	0.320000	0.000023	489	0.361963	0.122348	511	0.279843	0.320000	0.291193
1000	0.293000	0.000023	526	0.338403	0.122348	474	0.242616	0.293000	0.291195
1000	0.289000	0.000023	518	0.297297	0.122348	482	0.280083	0.289000	0.291193
1000	0.298000	0.000023	531	0.306968	0.122348	469	0.287846	0.298000	0.291200
1000	0.304000	0.000023	517	0.319149	0.122348	483	0.287785	0.304000	0.291214
1000	0.287000	0.000023	501	0.307385	0.122348	499	0.266533	0.287000	0.291209
1000	0.308000	0.000023	466	0.339056	0.122348	534	0.280899	0.308000	0.291227
1000	0.283000	0.000023	502	0.324701	0.122348	498	0.240964	0.283000	0.291218
1000	0.304000	0.000023	520	0.325000	0.122348	480	0.281250	0.304000	0.291232
1000	0.283000	0.000023	522	0.296935	0.122348	478	0.267782	0.283000	0.291223
1000	0.285000	0.000023	500	0.308000	0.122348	500	0.262000	0.285000	0.291216
1000	0.310000	0.000023	501	0.311377	0.122348	499	0.308617	0.310000	0.291236
1000	0.288000	0.000023	516	0.323643	0.122348	484	0.250000	0.288000	0.291233
1000	0.330000	0.000023	496	0.346774	0.122348	504	0.313492	0.330000	0.291274
1000	0.288000	0.000023	513	0.321637	0.122348	487	0.252567	0.288000	0.291270
1000	0.268000	0.000023	511	0.297456	0.122348	489	0.237219	0.268000	0.291246
1000	0.314000	0.000023	483	0.335404	0.122348	517	0.294004	0.314000	0.291270
1000	0.310000	0.000023	487	0.338809	0.122348	513	0.282651	0.310000	0.291289
1000	0.305000	0.000023	513	0.307992	0.122348	487	0.301848	0.305000	0.291304
1000	0.306000	0.000023	479	0.319415	0.122348	521	0.293666	0.306000	0.291319
1000	0.322000	0.000023	501	0.355289	0.122348	499	0.288577	0.322000	0.291351
1000	0.301000	0.000023	498	0.309237	0.122348	502	0.292829	0.301000	0.291361
1000	0.273000	0.000023	480	0.285417	0.122348	520	0.261538	0.273000	0.291342
1000	0.286000	0.000023	465	0.292473	0.122348	535	0.280374	0.286000	0.291337
1000	0.248000	0.000023	506	0.252964	0.122348	494	0.242915	0.248000	0.291291
1000	0.291000	0.000023	515	0.295146	0.122348	485	0.286598	0.291000	0.291291
1000	0.298000	0.000023	502	0.302789	0.122348	498	0.293173	0.298000	0.291298
1000	0.286000	0.000023	502	0.312749	0.122348	498	0.259036	0.286000	0.291293
1000	0.289000	0.000023	466	0.332618	0.122348	534	0.250936	0.289000	0.291290
1000	0.293000	0.000023	477	0.310273	0.122348	523	0.277247	0.293000	0.291292
1000	0.279000	0.000023	506	0.306324	0.122348	494	0.251012	0.279000	0.291279
1000	0.287000	0.000023	486	0.314815	0.122348	514	0.260700	0.287000	0.291275
1000	0.303000	0.000023	510	0.341176	0.122348	490	0.263265	0.303000	0.291287
1000	0.301000	0.000023	483	0.345756	0.122348	517	0.259188	0.301000	0.291297
1000	0.314000	0.000023	483	0.343685	0.122348	517	0.286267	0.314000	0.291320
1000	0.291000	0.000023	500	0.316000	0.122348	500	0.266000	0.291000	0.291320
1000	0.323000	0.000023	495	0.355556	0.122348	505	0.291089	0.323000	0.291353
1000	0.283000	0.000023	513	0.350877	0.122348	487	0.211499	0.283000	0.291344
1000	0.291000	0.000023	492	0.300813	0.122348	508	0.281496	0.291000	0.291344
1000	0.288000	0.000023	494	0.307692	0.122348	506	0.268775	0.288000	0.291340
1000	0.305000	0.000023	479	0.313152	0.122348	521	0.297505	0.305000	0.291354
1000	0.282000	0.000023	503	0.294235	0.122348	497	0.269618	0.282000	0.291345
1000	0.319000	0.000023	517	0.353965	0.122348	483	0.281573	0.319000	0.291373
1000	0.306000	0.000023	495	0.337374	0.122348	505	0.275248	0.306000	0.291388
1000	0.307000	0.000023	497	0.340040	0.122348	503	0.274354	0.307000	0.291404
1000	0.305000	0.000023	488	0.303279	0.122348	512	0.306641	0.305000	0.291418
1000	0.287000	0.000023	518	0.308880	0.122348	482	0.263485	0.287000	0.291413
1000	0.293000	0.000023	522	0.312261	0.122348	478	0.271967	0.293000	0.291415
1000	0.277000	0.000023	494	0.291498	0.122348	506	0.262846	0.277000	0.291400
1000	0.297000	0.000023	482	0.325726	0.122348	518	0.270270	0.297000	0.291406
1000	0.280000	0.000023	497	0.273642	0.122348	503	0.286282	0.280000	0.291394
1000	0.266000	0.000023	539	0.280148	0.122348	461	0.249458	0.266000	0.291368
1000	0.277000	0.000023	533	0.296435	0.122348	467	0.254818	0.277000	0.291354
1000	0.289000	0.000023	500	0.324000	0.122348	500	0.254000	0.289000	0.291352
1000	0.287000	0.000023	514	0.326848	0.122348	486	0.244856	0.287000	0.291347
1000	0.272000	0.000023	514	0.324903	0.122348	486	0.216049	0.272000	0.291328
1000	0.304000	0.000023	519	0.348748	0.122348	481	0.255717	0.304000	0.291340
1000	0.332000	0.000023	538	0.364312	0.122348	462	0.294372	0.332000	0.291381
1000	0.296000	0.000023	498	0.319277	0.122348	502	0.272908	0.296000	0.291386
1000	0.306000	0.000023	522	0.350575	0.122348	478	0.257322	0.306000	0.291401
1000	0.294000	0.000023	496	0.328629	0.122348	504	0.259921	0.294000	0.291403
1000	0.323000	0.000023	529	0.332703	0.122348	471	0.312102	0.323000	0.291435
1000	0.286000	0.000023	474	0.301688	0.122348	526	0.271863	0.286000	0.291430
1000	0.321000	0.000023	499	0.352705	0.122348	501	0.289421	0.321000	0.291459
1000	0.311000	0.000023	496	0.356855	0.122348	504	0.265873	0.311000	0.291479
1000	0.306000	0.000023	516	0.317829	0.122348	484	0.293388	0.306000	0.291493
1000	0.281000	0.000023	494	0.301619	0.122348	506	0.260870	0.281000	0.291483
1000	0.298000	0.000023	496	0.322581	0.122348	504	0.273810	0.298000	0.291489
1000	0.303000	0.000023	488	0.317623	0.122348	512	0.289062	0.303000	0.291501
1000	0.281000	0.000023	485	0.311340	0.122348	515	0.252427	0.281000	0.291490
1000	0.303000	0.000023	489	0.339468	0.122348	511	0.268102	0.303000	0.291502
1000	0.292000	0.000023	451	0.328160	0.122348	549	0.262295	0.292000	0.291502
1000	0.314000	0.000023	497	0.358149	0.122348	503	0.270378	0.314000	0.291525
1000	0.305000	0.000023	480	0.339583	0.122348	520	0.273077	0.305000	0.291538
1000	0.302000	0.000023	489	0.333333	0.122348	511	0.272016	0.302000	0.291548
