# Supplementary material for: Investigating environmental effects on phonology using diachronic models
Source: Evol Hum Sci. 2024 Jan 3;6:e8. doi: 10.1017/ehs.2023.33 (PMC10955398; doi:10.1017/ehs.2023.33)
Supplement: Hartmann et al. supplementary material 4 — Hartmann et al. supplementary material [file S2513843X23000336sup004.zip › TonesClimateGeoPhylo_Public-1.0/results/BayesTraitsOutput/FossilCorB.Schedule.txt]

Rate	100.00
Rate Tried	% Accepted	Alpha Trait 1 - Dev	Alpha Trait 1 - Tried	Alpha Trait 1 - Accepted	Alpha Trait 2 - Dev	Alpha Trait 2 - Tried	Alpha Trait 2 - Accepted	Sample Ave Acceptance	Total Ave Acceptance
1000	0.074000	0.543825	484	0.000000	0.225022	516	0.143411	0.074000	0.037542
1000	0.138000	0.542946	506	0.000000	0.133944	494	0.279352	0.138000	0.045913
1000	0.118000	0.492311	504	0.000000	0.133944	496	0.237903	0.118000	0.051458
1000	0.129000	0.466074	500	0.000000	0.133944	500	0.258000	0.129000	0.056996
1000	0.109000	0.335379	464	0.000000	0.133944	536	0.203358	0.109000	0.060463
1000	0.118000	0.239237	458	0.000000	0.133944	542	0.217712	0.118000	0.064058
1000	0.128000	0.140421	484	0.000000	0.133944	516	0.248062	0.128000	0.067820
1000	0.129000	0.107999	512	0.000000	0.133944	488	0.264344	0.129000	0.071218
1000	0.111000	0.097697	527	0.000000	0.133944	473	0.234672	0.111000	0.073312
1000	0.132000	0.069606	487	0.000000	0.133944	513	0.257310	0.132000	0.076246
1000	0.108000	0.060254	530	0.000000	0.133944	470	0.229787	0.108000	0.077758
1000	0.113000	0.054126	498	0.000000	0.133944	502	0.225100	0.113000	0.079360
1000	0.113000	0.050838	495	0.000000	0.133944	505	0.223762	0.113000	0.080823
1000	0.135000	0.036087	513	0.000000	0.133944	487	0.277207	0.135000	0.083080
1000	0.127000	0.032725	535	0.000000	0.133944	465	0.273118	0.127000	0.084837
1000	0.136000	0.029195	491	0.000000	0.133944	509	0.267191	0.136000	0.086804
1000	0.130000	0.026181	485	0.002062	0.133944	515	0.250485	0.130000	0.088404
1000	0.114000	0.013215	503	0.000000	0.133944	497	0.229376	0.114000	0.089318
1000	0.120000	0.010347	504	0.001984	0.133944	496	0.239919	0.120000	0.090376
1000	0.109000	0.005327	521	0.001919	0.133944	479	0.225470	0.109000	0.090997
1000	0.136000	0.003003	499	0.004008	0.133944	501	0.267465	0.136000	0.092449
1000	0.125000	0.001714	498	0.002008	0.133944	502	0.247012	0.125000	0.093466
1000	0.111000	0.001037	500	0.010000	0.133944	500	0.212000	0.111000	0.093997
1000	0.097000	0.001004	504	0.003968	0.133944	496	0.191532	0.097000	0.094085
1000	0.180000	0.000913	501	0.007984	0.109234	499	0.352705	0.180000	0.096540
1000	0.151000	0.000634	492	0.008130	0.109234	508	0.289370	0.151000	0.098053
1000	0.160000	0.000462	517	0.011605	0.109234	483	0.318841	0.160000	0.099727
1000	0.174000	0.000313	497	0.012072	0.109234	503	0.333996	0.174000	0.101682
1000	0.152000	0.000197	511	0.027397	0.109234	489	0.282209	0.152000	0.102972
1000	0.181000	0.000182	504	0.055556	0.109234	496	0.308468	0.181000	0.104922
1000	0.171000	0.000145	493	0.058824	0.109234	507	0.280079	0.171000	0.106534
1000	0.180000	0.000088	518	0.048263	0.109234	482	0.321577	0.180000	0.108283
1000	0.224000	0.000048	527	0.159393	0.109234	473	0.295983	0.224000	0.110974
1000	0.323000	0.000025	500	0.308000	0.109234	500	0.338000	0.323000	0.115793
1000	0.313000	0.000025	510	0.329412	0.109234	490	0.295918	0.313000	0.120175
1000	0.336000	0.000025	488	0.336066	0.109234	512	0.335938	0.336000	0.124867
1000	0.345000	0.000025	477	0.362683	0.109234	523	0.328872	0.345000	0.129550
1000	0.280000	0.000025	495	0.270707	0.109234	505	0.289109	0.280000	0.132685
1000	0.301000	0.000025	510	0.286275	0.109234	490	0.316327	0.301000	0.136120
1000	0.284000	0.000025	500	0.288000	0.109234	500	0.280000	0.284000	0.139077
1000	0.324000	0.000025	505	0.306931	0.109234	495	0.341414	0.324000	0.142703
1000	0.335000	0.000025	528	0.340909	0.109234	472	0.328390	0.335000	0.146401
1000	0.283000	0.000025	498	0.285141	0.109234	502	0.280876	0.283000	0.148978
1000	0.333000	0.000025	492	0.349593	0.109234	508	0.316929	0.333000	0.152386
1000	0.280000	0.000025	536	0.253731	0.109234	464	0.310345	0.280000	0.154706
1000	0.293000	0.000025	513	0.276803	0.109234	487	0.310062	0.293000	0.157176
1000	0.301000	0.000025	503	0.296223	0.109234	497	0.305835	0.301000	0.159699
1000	0.322000	0.000025	488	0.315574	0.109234	512	0.328125	0.322000	0.162497
1000	0.301000	0.000025	514	0.299611	0.109234	486	0.302469	0.301000	0.164845
1000	0.278000	0.000025	507	0.276134	0.109234	493	0.279919	0.278000	0.166731
1000	0.322000	0.000025	476	0.317227	0.109234	524	0.326336	0.322000	0.169276
1000	0.302000	0.000025	523	0.284895	0.109234	477	0.320755	0.302000	0.171417
1000	0.298000	0.000025	521	0.303263	0.109234	479	0.292276	0.298000	0.173426
1000	0.307000	0.000025	511	0.309198	0.109234	489	0.304703	0.307000	0.175513
1000	0.282000	0.000025	498	0.291165	0.109234	502	0.272908	0.282000	0.177151
1000	0.294000	0.000025	477	0.310273	0.109234	523	0.279159	0.294000	0.178922
1000	0.307000	0.000025	504	0.301587	0.109234	496	0.312500	0.307000	0.180833
1000	0.311000	0.000025	491	0.346232	0.109234	509	0.277014	0.311000	0.182747
1000	0.318000	0.000025	480	0.314583	0.109234	520	0.321154	0.318000	0.184707
1000	0.307000	0.000025	538	0.308550	0.109234	462	0.305195	0.307000	0.186454
1000	0.315000	0.000025	500	0.298000	0.109234	500	0.332000	0.315000	0.188265
1000	0.311000	0.000025	506	0.278656	0.109234	494	0.344130	0.311000	0.189970
1000	0.276000	0.000025	482	0.282158	0.109234	518	0.270270	0.276000	0.191148
1000	0.308000	0.000025	507	0.311637	0.109234	493	0.304260	0.308000	0.192727
1000	0.296000	0.000025	499	0.300601	0.109234	501	0.291417	0.296000	0.194104
1000	0.334000	0.000025	495	0.331313	0.109234	505	0.336634	0.334000	0.195945
1000	0.309000	0.000025	462	0.318182	0.109234	538	0.301115	0.309000	0.197413
1000	0.287000	0.000025	500	0.282000	0.109234	500	0.292000	0.287000	0.198562
1000	0.295000	0.000025	471	0.297240	0.109234	529	0.293006	0.295000	0.199782
1000	0.307000	0.000025	501	0.293413	0.109234	499	0.320641	0.307000	0.201122
1000	0.352000	0.000025	476	0.342437	0.109234	524	0.360687	0.352000	0.202985
1000	0.283000	0.000025	497	0.257545	0.109234	503	0.308151	0.283000	0.203961
1000	0.278000	0.000025	502	0.310757	0.109234	498	0.244980	0.278000	0.204853
1000	0.295000	0.000025	493	0.296146	0.109234	507	0.293886	0.295000	0.205926
1000	0.316000	0.000025	496	0.300403	0.109234	504	0.331349	0.316000	0.207221
1000	0.299000	0.000025	502	0.332669	0.109234	498	0.265060	0.299000	0.208288
1000	0.293000	0.000025	497	0.301811	0.109234	503	0.284294	0.293000	0.209262
1000	0.302000	0.000025	501	0.313373	0.109234	499	0.290581	0.302000	0.210316
1000	0.305000	0.000025	509	0.306483	0.109234	491	0.303462	0.305000	0.211380
1000	0.296000	0.000025	512	0.300781	0.109234	488	0.290984	0.296000	0.212320
1000	0.299000	0.000025	506	0.296443	0.109234	494	0.301619	0.299000	0.213272
1000	0.352000	0.000025	484	0.322314	0.109234	516	0.379845	0.352000	0.214780
1000	0.276000	0.000025	508	0.271654	0.109234	492	0.280488	0.276000	0.215439
1000	0.311000	0.000025	500	0.302000	0.109234	500	0.320000	0.311000	0.216455
1000	0.295000	0.000025	519	0.298651	0.109234	481	0.291060	0.295000	0.217282
1000	0.321000	0.000025	485	0.315464	0.109234	515	0.326214	0.321000	0.218362
1000	0.303000	0.000025	491	0.323829	0.109234	509	0.282908	0.303000	0.219235
1000	0.330000	0.000025	508	0.358268	0.109234	492	0.300813	0.330000	0.220365
1000	0.307000	0.000025	484	0.316116	0.109234	516	0.298450	0.307000	0.221240
1000	0.313000	0.000025	502	0.286853	0.109234	498	0.339357	0.313000	0.222158
1000	0.297000	0.000025	487	0.291581	0.109234	513	0.302144	0.297000	0.222899
1000	0.306000	0.000025	504	0.311508	0.109234	496	0.300403	0.306000	0.223713
1000	0.312000	0.000025	488	0.305328	0.109234	512	0.318359	0.312000	0.224571
1000	0.309000	0.000025	490	0.295918	0.109234	510	0.321569	0.309000	0.225382
1000	0.286000	0.000025	520	0.290385	0.109234	480	0.281250	0.286000	0.225960
1000	0.299000	0.000025	502	0.314741	0.109234	498	0.283133	0.299000	0.226649
1000	0.287000	0.000025	499	0.286573	0.109234	501	0.287425	0.287000	0.227213
1000	0.303000	0.000025	492	0.319106	0.109234	508	0.287402	0.303000	0.227915
1000	0.282000	0.000025	513	0.269006	0.109234	487	0.295688	0.282000	0.228411
1000	0.259000	0.000025	493	0.286004	0.109234	507	0.232742	0.259000	0.228689
1000	0.308000	0.000025	503	0.318091	0.109234	497	0.297787	0.308000	0.229403
1000	0.286000	0.000025	476	0.294118	0.109234	524	0.278626	0.286000	0.229909
1000	0.267000	0.000025	522	0.250958	0.109234	478	0.284519	0.267000	0.230237
1000	0.290000	0.000025	483	0.283644	0.109234	517	0.295938	0.290000	0.230761
1000	0.321000	0.000025	482	0.329876	0.109234	518	0.312741	0.321000	0.231546
1000	0.308000	0.000025	508	0.293307	0.109234	492	0.323171	0.308000	0.232205
1000	0.322000	0.000025	488	0.329918	0.109234	512	0.314453	0.322000	0.232972
1000	0.280000	0.000025	492	0.286585	0.109234	508	0.273622	0.280000	0.233371
1000	0.329000	0.000025	474	0.333333	0.109234	526	0.325095	0.329000	0.234175
1000	0.298000	0.000025	487	0.275154	0.109234	513	0.319688	0.298000	0.234706
1000	0.316000	0.000025	510	0.323529	0.109234	490	0.308163	0.316000	0.235378
1000	0.294000	0.000025	499	0.284569	0.109234	501	0.303393	0.294000	0.235859
1000	0.282000	0.000025	479	0.283925	0.109234	521	0.280230	0.282000	0.236234
1000	0.305000	0.000025	504	0.281746	0.109234	496	0.328629	0.305000	0.236788
1000	0.315000	0.000025	497	0.315895	0.109234	503	0.314115	0.315000	0.237414
1000	0.322000	0.000025	513	0.321637	0.109234	487	0.322382	0.322000	0.238085
1000	0.305000	0.000025	503	0.339960	0.109234	497	0.269618	0.305000	0.238612
1000	0.320000	0.000025	501	0.331337	0.109234	499	0.308617	0.320000	0.239248
1000	0.306000	0.000025	495	0.335354	0.109234	505	0.277228	0.306000	0.239766
1000	0.311000	0.000025	485	0.323711	0.109234	515	0.299029	0.311000	0.240314
1000	0.299000	0.000025	522	0.300766	0.109234	478	0.297071	0.299000	0.240762
1000	0.320000	0.000025	497	0.338028	0.109234	503	0.302187	0.320000	0.241362
1000	0.302000	0.000025	493	0.292089	0.109234	507	0.311637	0.302000	0.241818
1000	0.297000	0.000025	498	0.309237	0.109234	502	0.284861	0.297000	0.242230
1000	0.301000	0.000025	499	0.316633	0.109234	501	0.285429	0.301000	0.242665
1000	0.297000	0.000025	504	0.297619	0.109234	496	0.296371	0.297000	0.243064
1000	0.296000	0.000025	473	0.287526	0.109234	527	0.303605	0.296000	0.243451
1000	0.304000	0.000025	500	0.278000	0.109234	500	0.330000	0.304000	0.243890
1000	0.298000	0.000025	494	0.295547	0.109234	506	0.300395	0.298000	0.244279
1000	0.324000	0.000025	501	0.357285	0.109234	499	0.290581	0.324000	0.244848
1000	0.271000	0.000025	485	0.243299	0.109234	515	0.297087	0.271000	0.245034
1000	0.300000	0.000025	544	0.295956	0.109234	456	0.304825	0.300000	0.245421
1000	0.323000	0.000025	502	0.334661	0.109234	498	0.311245	0.323000	0.245963
1000	0.314000	0.000025	518	0.306950	0.109234	482	0.321577	0.314000	0.246436
1000	0.306000	0.000025	539	0.315399	0.109234	461	0.295011	0.306000	0.246847
1000	0.291000	0.000025	541	0.279113	0.109234	459	0.305011	0.291000	0.247149
1000	0.296000	0.000025	507	0.287968	0.109234	493	0.304260	0.296000	0.247481
1000	0.271000	0.000025	493	0.277890	0.109234	507	0.264300	0.271000	0.247640
1000	0.300000	0.000025	488	0.309426	0.109234	512	0.291016	0.300000	0.247992
1000	0.287000	0.000025	504	0.291667	0.109234	496	0.282258	0.287000	0.248252
1000	0.318000	0.000025	487	0.342916	0.109234	513	0.294347	0.318000	0.248714
1000	0.314000	0.000025	507	0.309665	0.109234	493	0.318458	0.314000	0.249143
1000	0.309000	0.000025	482	0.302905	0.109234	518	0.314672	0.309000	0.249534
1000	0.287000	0.000025	504	0.267857	0.109234	496	0.306452	0.287000	0.249778
1000	0.309000	0.000025	500	0.302000	0.109234	500	0.316000	0.309000	0.250160
1000	0.288000	0.000025	494	0.269231	0.109234	506	0.306324	0.288000	0.250402
1000	0.274000	0.000025	463	0.263499	0.109234	537	0.283054	0.274000	0.250553
1000	0.302000	0.000025	494	0.305668	0.109234	506	0.298419	0.302000	0.250878
1000	0.298000	0.000025	495	0.301010	0.109234	505	0.295050	0.298000	0.251175
1000	0.332000	0.000025	485	0.317526	0.109234	515	0.345631	0.332000	0.251680
1000	0.309000	0.000025	495	0.292929	0.109234	505	0.324752	0.309000	0.252036
1000	0.314000	0.000025	492	0.317073	0.109234	508	0.311024	0.314000	0.252418
1000	0.313000	0.000025	482	0.298755	0.109234	518	0.326255	0.313000	0.252790
1000	0.303000	0.000025	496	0.314516	0.109234	504	0.291667	0.303000	0.253096
1000	0.284000	0.000025	488	0.303279	0.109234	512	0.265625	0.284000	0.253283
1000	0.278000	0.000025	482	0.259336	0.109234	518	0.295367	0.278000	0.253432
1000	0.296000	0.000025	531	0.290019	0.109234	469	0.302772	0.296000	0.253687
1000	0.286000	0.000025	503	0.280318	0.109234	497	0.291751	0.286000	0.253879
1000	0.306000	0.000025	496	0.306452	0.109234	504	0.305556	0.306000	0.254188
1000	0.253000	0.000025	501	0.277445	0.109234	499	0.228457	0.253000	0.254181
1000	0.319000	0.000025	511	0.342466	0.109234	489	0.294479	0.319000	0.254560
1000	0.312000	0.000025	508	0.328740	0.109234	492	0.294715	0.312000	0.254894
1000	0.292000	0.000025	494	0.297571	0.109234	506	0.286561	0.292000	0.255108
1000	0.339000	0.000025	502	0.330677	0.109234	498	0.347390	0.339000	0.255590
1000	0.330000	0.000025	486	0.314815	0.109234	514	0.344358	0.330000	0.256016
1000	0.304000	0.000025	479	0.294363	0.109234	521	0.312860	0.304000	0.256288
1000	0.330000	0.000025	503	0.333996	0.109234	497	0.325956	0.330000	0.256705
1000	0.310000	0.000025	525	0.291429	0.109234	475	0.330526	0.310000	0.257004
1000	0.311000	0.000025	482	0.298755	0.109234	518	0.322394	0.311000	0.257306
1000	0.304000	0.000025	509	0.300589	0.109234	491	0.307536	0.304000	0.257565
1000	0.314000	0.000025	512	0.273438	0.109234	488	0.356557	0.314000	0.257877
1000	0.282000	0.000025	510	0.262745	0.109234	490	0.302041	0.282000	0.258010
1000	0.320000	0.000025	504	0.299603	0.109234	496	0.340726	0.320000	0.258348
1000	0.312000	0.000025	498	0.309237	0.109234	502	0.314741	0.312000	0.258640
1000	0.293000	0.000025	498	0.319277	0.109234	502	0.266932	0.293000	0.258826
1000	0.289000	0.000025	489	0.288344	0.109234	511	0.289628	0.289000	0.258988
1000	0.307000	0.000025	512	0.312500	0.109234	488	0.301230	0.307000	0.259245
1000	0.314000	0.000025	492	0.306911	0.109234	508	0.320866	0.314000	0.259536
1000	0.302000	0.000025	500	0.306000	0.109234	500	0.298000	0.302000	0.259761
1000	0.281000	0.000025	488	0.270492	0.109234	512	0.291016	0.281000	0.259872
1000	0.297000	0.000025	479	0.300626	0.109234	521	0.293666	0.297000	0.260067
1000	0.311000	0.000025	529	0.332703	0.109234	471	0.286624	0.311000	0.260332
1000	0.312000	0.000025	484	0.338843	0.109234	516	0.286822	0.312000	0.260600
1000	0.291000	0.000025	515	0.300971	0.109234	485	0.280412	0.291000	0.260756
1000	0.309000	0.000025	518	0.322394	0.109234	482	0.294606	0.309000	0.261004
1000	0.321000	0.000025	488	0.327869	0.109234	512	0.314453	0.321000	0.261310
1000	0.295000	0.000025	509	0.277014	0.109234	491	0.313646	0.295000	0.261481
1000	0.288000	0.000025	514	0.287938	0.109234	486	0.288066	0.288000	0.261615
1000	0.296000	0.000025	499	0.290581	0.109234	501	0.301397	0.296000	0.261788
1000	0.292000	0.000025	488	0.286885	0.109234	512	0.296875	0.292000	0.261939
1000	0.317000	0.000025	485	0.292784	0.109234	515	0.339806	0.317000	0.262213
1000	0.297000	0.000025	506	0.282609	0.109234	494	0.311741	0.297000	0.262385
1000	0.311000	0.000025	500	0.306000	0.109234	500	0.316000	0.311000	0.262624
1000	0.316000	0.000025	482	0.350622	0.109234	518	0.283784	0.316000	0.262886
1000	0.281000	0.000025	511	0.291585	0.109234	489	0.269939	0.281000	0.262974
1000	0.301000	0.000025	499	0.264529	0.109234	501	0.337325	0.301000	0.263159
1000	0.306000	0.000025	506	0.292490	0.109234	494	0.319838	0.306000	0.263366
1000	0.315000	0.000025	499	0.298597	0.109234	501	0.331337	0.315000	0.263614
1000	0.302000	0.000025	501	0.301397	0.109234	499	0.302605	0.302000	0.263798
1000	0.310000	0.000025	505	0.302970	0.109234	495	0.317172	0.310000	0.264018
1000	0.296000	0.000025	483	0.285714	0.109234	517	0.305609	0.296000	0.264169
1000	0.310000	0.000025	484	0.278926	0.109234	516	0.339147	0.310000	0.264386
1000	0.301000	0.000025	486	0.286008	0.109234	514	0.315175	0.301000	0.264557
1000	0.314000	0.000025	475	0.298947	0.109234	525	0.327619	0.314000	0.264788
1000	0.293000	0.000025	499	0.288577	0.109234	501	0.297405	0.293000	0.264920
1000	0.273000	0.000025	486	0.255144	0.109234	514	0.289883	0.273000	0.264957
1000	0.275000	0.000025	532	0.261278	0.109234	468	0.290598	0.275000	0.265003
1000	0.295000	0.000025	534	0.295880	0.109234	466	0.293991	0.295000	0.265141
1000	0.278000	0.000025	501	0.271457	0.109234	499	0.284569	0.278000	0.265200
1000	0.326000	0.000025	497	0.325956	0.109234	503	0.326044	0.326000	0.265476
1000	0.315000	0.000025	518	0.320463	0.109234	482	0.309129	0.315000	0.265700
1000	0.305000	0.000025	508	0.277559	0.109234	492	0.333333	0.305000	0.265877
1000	0.322000	0.000025	506	0.330040	0.109234	494	0.313765	0.322000	0.266129
1000	0.308000	0.000025	490	0.300000	0.109234	510	0.315686	0.308000	0.266316
1000	0.287000	0.000025	478	0.301255	0.109234	522	0.273946	0.287000	0.266408
1000	0.295000	0.000025	506	0.300395	0.109234	494	0.289474	0.295000	0.266534
1000	0.305000	0.000025	498	0.323293	0.109234	502	0.286853	0.305000	0.266704
1000	0.294000	0.000025	508	0.328740	0.109234	492	0.258130	0.294000	0.266823
1000	0.325000	0.000025	508	0.297244	0.109234	492	0.353659	0.325000	0.267077
1000	0.311000	0.000025	477	0.312369	0.109234	523	0.309751	0.311000	0.267268
1000	0.296000	0.000025	487	0.287474	0.109234	513	0.304094	0.296000	0.267393
1000	0.309000	0.000025	475	0.286316	0.109234	525	0.329524	0.309000	0.267572
1000	0.297000	0.000025	499	0.286573	0.109234	501	0.307385	0.297000	0.267698
1000	0.295000	0.000025	500	0.288000	0.109234	500	0.302000	0.295000	0.267815
1000	0.280000	0.000025	497	0.275654	0.109234	503	0.284294	0.280000	0.267867
1000	0.301000	0.000025	499	0.278557	0.109234	501	0.323353	0.301000	0.268007
1000	0.287000	0.000025	490	0.257143	0.109234	510	0.315686	0.287000	0.268087
1000	0.325000	0.000025	498	0.311245	0.109234	502	0.338645	0.325000	0.268327
1000	0.295000	0.000025	487	0.281314	0.109234	513	0.307992	0.295000	0.268438
1000	0.309000	0.000025	487	0.314168	0.109234	513	0.304094	0.309000	0.268607
1000	0.261000	0.000025	477	0.262055	0.109234	523	0.260038	0.261000	0.268576
1000	0.314000	0.000025	484	0.322314	0.109234	516	0.306202	0.314000	0.268763
1000	0.304000	0.000025	498	0.317269	0.109234	502	0.290837	0.304000	0.268908
1000	0.299000	0.000025	497	0.289738	0.109234	503	0.308151	0.299000	0.269032
1000	0.290000	0.000025	484	0.276860	0.109234	516	0.302326	0.290000	0.269117
1000	0.295000	0.000025	500	0.294000	0.109234	500	0.296000	0.295000	0.269222
1000	0.314000	0.000025	503	0.286282	0.109234	497	0.342052	0.314000	0.269404
1000	0.289000	0.000025	494	0.273279	0.109234	506	0.304348	0.289000	0.269483
1000	0.297000	0.000025	492	0.278455	0.109234	508	0.314961	0.297000	0.269593
1000	0.295000	0.000025	506	0.314229	0.109234	494	0.275304	0.295000	0.269695
1000	0.312000	0.000025	517	0.278530	0.109234	483	0.347826	0.312000	0.269863
1000	0.294000	0.000025	514	0.299611	0.109234	486	0.288066	0.294000	0.269959
1000	0.308000	0.000025	516	0.321705	0.109234	484	0.293388	0.308000	0.270110
1000	0.309000	0.000025	484	0.285124	0.109234	516	0.331395	0.309000	0.270263
1000	0.301000	0.000025	482	0.311203	0.109234	518	0.291506	0.301000	0.270383
1000	0.316000	0.000025	500	0.332000	0.109234	500	0.300000	0.316000	0.270561
1000	0.307000	0.000025	502	0.312749	0.109234	498	0.301205	0.307000	0.270703
1000	0.283000	0.000025	509	0.298625	0.109234	491	0.266802	0.283000	0.270751
1000	0.322000	0.000025	491	0.315682	0.109234	509	0.328094	0.322000	0.270949
1000	0.297000	0.000025	468	0.277778	0.109234	532	0.313910	0.297000	0.271049
1000	0.317000	0.000025	514	0.317121	0.109234	486	0.316872	0.317000	0.271225
1000	0.272000	0.000025	480	0.272917	0.109234	520	0.271154	0.272000	0.271228
1000	0.304000	0.000025	486	0.329218	0.109234	514	0.280156	0.304000	0.271353
1000	0.309000	0.000025	535	0.330841	0.109234	465	0.283871	0.309000	0.271495
1000	0.315000	0.000025	518	0.337838	0.109234	482	0.290456	0.315000	0.271659
1000	0.306000	0.000025	542	0.298893	0.109234	458	0.314410	0.306000	0.271788
1000	0.309000	0.000025	499	0.302605	0.109234	501	0.315369	0.309000	0.271928
1000	0.298000	0.000025	522	0.283525	0.109234	478	0.313808	0.298000	0.272025
1000	0.317000	0.000025	499	0.330661	0.109234	501	0.303393	0.317000	0.272192
1000	0.306000	0.000025	494	0.291498	0.109234	506	0.320158	0.306000	0.272318
1000	0.322000	0.000025	482	0.325726	0.109234	518	0.318533	0.322000	0.272501
1000	0.299000	0.000025	521	0.318618	0.109234	479	0.277662	0.299000	0.272598
1000	0.310000	0.000025	513	0.315789	0.109234	487	0.303901	0.310000	0.272735
1000	0.288000	0.000025	480	0.268750	0.109234	520	0.305769	0.288000	0.272791
1000	0.297000	0.000025	484	0.305785	0.109234	516	0.288760	0.297000	0.272879
1000	0.281000	0.000025	489	0.245399	0.109234	511	0.315068	0.281000	0.272908
1000	0.292000	0.000025	501	0.273453	0.109234	499	0.310621	0.292000	0.272977
1000	0.308000	0.000025	503	0.300199	0.109234	497	0.315895	0.308000	0.273103
1000	0.295000	0.000025	520	0.288462	0.109234	480	0.302083	0.295000	0.273182
1000	0.308000	0.000025	531	0.310734	0.109234	469	0.304904	0.308000	0.273306
1000	0.335000	0.000025	532	0.295113	0.109234	468	0.380342	0.335000	0.273526
1000	0.294000	0.000025	507	0.305720	0.109234	493	0.281947	0.294000	0.273598
1000	0.335000	0.000025	501	0.339321	0.109234	499	0.330661	0.335000	0.273815
1000	0.297000	0.000025	486	0.292181	0.109234	514	0.301556	0.297000	0.273897
1000	0.310000	0.000025	494	0.303644	0.109234	506	0.316206	0.310000	0.274024
1000	0.305000	0.000025	489	0.290389	0.109234	511	0.318982	0.305000	0.274132
1000	0.309000	0.000025	494	0.303644	0.109234	506	0.314229	0.309000	0.274253
1000	0.291000	0.000025	513	0.263158	0.109234	487	0.320329	0.291000	0.274312
1000	0.314000	0.000025	480	0.308333	0.109234	520	0.319231	0.314000	0.274449
1000	0.298000	0.000025	465	0.290323	0.109234	535	0.304673	0.298000	0.274530
1000	0.326000	0.000025	496	0.328629	0.109234	504	0.323413	0.326000	0.274707
1000	0.323000	0.000025	503	0.298211	0.109234	497	0.348089	0.323000	0.274872
1000	0.301000	0.000025	479	0.277662	0.109234	521	0.322457	0.301000	0.274962
1000	0.297000	0.000025	533	0.315197	0.109234	467	0.276231	0.297000	0.275036
1000	0.311000	0.000025	492	0.319106	0.109234	508	0.303150	0.311000	0.275158
1000	0.287000	0.000025	498	0.301205	0.109234	502	0.272908	0.287000	0.275198
1000	0.298000	0.000025	513	0.292398	0.109234	487	0.303901	0.298000	0.275275
1000	0.301000	0.000025	514	0.285992	0.109234	486	0.316872	0.301000	0.275361
1000	0.284000	0.000025	499	0.260521	0.109234	501	0.307385	0.284000	0.275390
1000	0.285000	0.000025	526	0.260456	0.109234	474	0.312236	0.285000	0.275422
1000	0.314000	0.000025	495	0.290909	0.109234	505	0.336634	0.314000	0.275551
1000	0.302000	0.000025	508	0.285433	0.109234	492	0.319106	0.302000	0.275638
1000	0.312000	0.000025	489	0.325153	0.109234	511	0.299413	0.312000	0.275758
1000	0.314000	0.000025	493	0.312373	0.109234	507	0.315582	0.314000	0.275884
1000	0.298000	0.000025	478	0.286611	0.109234	522	0.308429	0.298000	0.275956
1000	0.322000	0.000025	472	0.324153	0.109234	528	0.320076	0.322000	0.276107
1000	0.298000	0.000025	506	0.286561	0.109234	494	0.309717	0.298000	0.276178
1000	0.311000	0.000025	479	0.306889	0.109234	521	0.314779	0.311000	0.276291
1000	0.293000	0.000025	491	0.297352	0.109234	509	0.288802	0.293000	0.276345
1000	0.304000	0.000025	498	0.305221	0.109234	502	0.302789	0.304000	0.276435
1000	0.300000	0.000025	481	0.316008	0.109234	519	0.285164	0.300000	0.276510
1000	0.277000	0.000025	477	0.259958	0.109234	523	0.292543	0.277000	0.276512
1000	0.328000	0.000025	467	0.351178	0.109234	533	0.307692	0.328000	0.276676
1000	0.306000	0.000025	500	0.298000	0.109234	500	0.314000	0.306000	0.276770
1000	0.308000	0.000025	512	0.283203	0.109234	488	0.334016	0.308000	0.276869
1000	0.313000	0.000025	498	0.285141	0.109234	502	0.340637	0.313000	0.276983
1000	0.310000	0.000025	505	0.304950	0.109234	495	0.315152	0.310000	0.277087
1000	0.289000	0.000025	467	0.299786	0.109234	533	0.279550	0.289000	0.277125
1000	0.306000	0.000025	526	0.281369	0.109234	474	0.333333	0.306000	0.277215
1000	0.279000	0.000025	520	0.265385	0.109234	480	0.293750	0.279000	0.277221
1000	0.318000	0.000025	494	0.301619	0.109234	506	0.333992	0.318000	0.277348
1000	0.299000	0.000025	505	0.287129	0.109234	495	0.311111	0.299000	0.277415
1000	0.296000	0.000025	499	0.290581	0.109234	501	0.301397	0.296000	0.277473
1000	0.335000	0.000025	493	0.318458	0.109234	507	0.351085	0.335000	0.277650
1000	0.288000	0.000025	483	0.300207	0.109234	517	0.276596	0.288000	0.277682
1000	0.311000	0.000025	499	0.310621	0.109234	501	0.311377	0.311000	0.277784
1000	0.309000	0.000025	536	0.305970	0.109234	464	0.312500	0.309000	0.277880
1000	0.288000	0.000025	488	0.272541	0.109234	512	0.302734	0.288000	0.277911
1000	0.271000	0.000025	498	0.279116	0.109234	502	0.262948	0.271000	0.277890
1000	0.280000	0.000025	483	0.283644	0.109234	517	0.276596	0.280000	0.277896
1000	0.284000	0.000025	495	0.290909	0.109234	505	0.277228	0.284000	0.277915
1000	0.329000	0.000025	505	0.306931	0.109234	495	0.351515	0.329000	0.278068
1000	0.307000	0.000025	497	0.313883	0.109234	503	0.300199	0.307000	0.278155
1000	0.296000	0.000025	494	0.287449	0.109234	506	0.304348	0.296000	0.278209
1000	0.306000	0.000025	492	0.315041	0.109234	508	0.297244	0.306000	0.278292
1000	0.319000	0.000025	514	0.317121	0.109234	486	0.320988	0.319000	0.278413
1000	0.291000	0.000025	486	0.294239	0.109234	514	0.287938	0.291000	0.278450
1000	0.295000	0.000025	460	0.313043	0.109234	540	0.279630	0.295000	0.278499
1000	0.293000	0.000025	502	0.298805	0.109234	498	0.287149	0.293000	0.278542
1000	0.291000	0.000025	506	0.300395	0.109234	494	0.281377	0.291000	0.278579
1000	0.270000	0.000025	446	0.269058	0.109234	554	0.270758	0.270000	0.278553
1000	0.289000	0.000025	472	0.281780	0.109234	528	0.295455	0.289000	0.278584
1000	0.300000	0.000025	476	0.285714	0.109234	524	0.312977	0.300000	0.278646
1000	0.339000	0.000025	496	0.298387	0.109234	504	0.378968	0.339000	0.278822
1000	0.330000	0.000025	477	0.339623	0.109234	523	0.321224	0.330000	0.278970
1000	0.306000	0.000025	507	0.307692	0.109234	493	0.304260	0.306000	0.279048
1000	0.269000	0.000025	502	0.286853	0.109234	498	0.251004	0.269000	0.279019
1000	0.303000	0.000025	481	0.316008	0.109234	519	0.290944	0.303000	0.279088
1000	0.306000	0.000025	489	0.294479	0.109234	511	0.317025	0.306000	0.279165
1000	0.314000	0.000025	532	0.334586	0.109234	468	0.290598	0.314000	0.279265
1000	0.300000	0.000025	492	0.302846	0.109234	508	0.297244	0.300000	0.279324
1000	0.308000	0.000025	534	0.320225	0.109234	466	0.293991	0.308000	0.279405
1000	0.303000	0.000025	534	0.290262	0.109234	466	0.317597	0.303000	0.279472
1000	0.300000	0.000025	484	0.314050	0.109234	516	0.286822	0.300000	0.279530
1000	0.324000	0.000025	489	0.325153	0.109234	511	0.322896	0.324000	0.279656
1000	0.322000	0.000025	513	0.339181	0.109234	487	0.303901	0.322000	0.279774
1000	0.310000	0.000025	491	0.321792	0.109234	509	0.298625	0.310000	0.279859
1000	0.310000	0.000025	498	0.305221	0.109234	502	0.314741	0.310000	0.279943
1000	0.320000	0.000025	513	0.309942	0.109234	487	0.330595	0.320000	0.280055
1000	0.298000	0.000025	527	0.294118	0.109234	473	0.302326	0.298000	0.280105
1000	0.325000	0.000025	504	0.337302	0.109234	496	0.312500	0.325000	0.280229
1000	0.312000	0.000025	521	0.291747	0.109234	479	0.334029	0.312000	0.280317
1000	0.322000	0.000025	518	0.301158	0.109234	482	0.344398	0.322000	0.280432
1000	0.304000	0.000025	493	0.294118	0.109234	507	0.313609	0.304000	0.280496
1000	0.294000	0.000025	496	0.300403	0.109234	504	0.287698	0.294000	0.280533
1000	0.322000	0.000025	527	0.332068	0.109234	473	0.310782	0.322000	0.280647
1000	0.333000	0.000025	515	0.335922	0.109234	485	0.329897	0.333000	0.280789
1000	0.301000	0.000025	518	0.285714	0.109234	482	0.317427	0.301000	0.280844
1000	0.298000	0.000025	481	0.311850	0.109234	519	0.285164	0.298000	0.280891
1000	0.288000	0.000025	498	0.309237	0.109234	502	0.266932	0.288000	0.280910
1000	0.280000	0.000025	501	0.279441	0.109234	499	0.280561	0.280000	0.280908
1000	0.309000	0.000025	478	0.280335	0.109234	522	0.335249	0.309000	0.280983
1000	0.323000	0.000025	474	0.335443	0.109234	526	0.311787	0.323000	0.281096
1000	0.303000	0.000025	473	0.287526	0.109234	527	0.316888	0.303000	0.281154
1000	0.280000	0.000025	492	0.288618	0.109234	508	0.271654	0.280000	0.281151
1000	0.287000	0.000025	481	0.288981	0.109234	519	0.285164	0.287000	0.281167
1000	0.300000	0.000025	468	0.292735	0.109234	532	0.306391	0.300000	0.281217
1000	0.301000	0.000025	503	0.300199	0.109234	497	0.301811	0.301000	0.281269
1000	0.322000	0.000025	513	0.313840	0.109234	487	0.330595	0.322000	0.281377
1000	0.295000	0.000025	511	0.293542	0.109234	489	0.296524	0.295000	0.281412
1000	0.299000	0.000025	507	0.311637	0.109234	493	0.286004	0.299000	0.281459
1000	0.309000	0.000025	513	0.329435	0.109234	487	0.287474	0.309000	0.281531
1000	0.286000	0.000025	479	0.292276	0.109234	521	0.280230	0.286000	0.281542
1000	0.284000	0.000025	498	0.305221	0.109234	502	0.262948	0.284000	0.281549
1000	0.301000	0.000025	492	0.294715	0.109234	508	0.307087	0.301000	0.281599
1000	0.265000	0.000025	524	0.223282	0.109234	476	0.310924	0.265000	0.281556
1000	0.300000	0.000025	499	0.302605	0.109234	501	0.297405	0.300000	0.281604
1000	0.301000	0.000025	487	0.295688	0.109234	513	0.306043	0.301000	0.281654
1000	0.309000	0.000025	505	0.302970	0.109234	495	0.315152	0.309000	0.281724
1000	0.312000	0.000025	486	0.283951	0.109234	514	0.338521	0.312000	0.281802
1000	0.275000	0.000025	489	0.286299	0.109234	511	0.264188	0.275000	0.281784
1000	0.287000	0.000025	508	0.257874	0.109234	492	0.317073	0.287000	0.281798
1000	0.296000	0.000025	486	0.308642	0.109234	514	0.284047	0.296000	0.281834
1000	0.303000	0.000025	492	0.294715	0.109234	508	0.311024	0.303000	0.281888
1000	0.307000	0.000025	541	0.308688	0.109234	459	0.305011	0.307000	0.281951
1000	0.289000	0.000025	496	0.296371	0.109234	504	0.281746	0.289000	0.281969
1000	0.313000	0.000025	515	0.332039	0.109234	485	0.292784	0.313000	0.282047
1000	0.279000	0.000025	505	0.283168	0.109234	495	0.274747	0.279000	0.282039
1000	0.273000	0.000025	497	0.275654	0.109234	503	0.270378	0.273000	0.282017
1000	0.333000	0.000025	512	0.335938	0.109234	488	0.329918	0.333000	0.282144
1000	0.312000	0.000025	523	0.325048	0.109234	477	0.297694	0.312000	0.282219
1000	0.302000	0.000025	483	0.304348	0.109234	517	0.299807	0.302000	0.282268
1000	0.296000	0.000025	496	0.274194	0.109234	504	0.317460	0.296000	0.282302
1000	0.282000	0.000025	499	0.252505	0.109234	501	0.311377	0.282000	0.282301
1000	0.308000	0.000025	509	0.288802	0.109234	491	0.327902	0.308000	0.282365
1000	0.325000	0.000025	520	0.336538	0.109234	480	0.312500	0.325000	0.282470
1000	0.329000	0.000025	496	0.346774	0.109234	504	0.311508	0.329000	0.282584
1000	0.306000	0.000025	506	0.324111	0.109234	494	0.287449	0.306000	0.282641
1000	0.316000	0.000025	491	0.325866	0.109234	509	0.306483	0.316000	0.282723
1000	0.321000	0.000025	512	0.322266	0.109234	488	0.319672	0.321000	0.282816
1000	0.311000	0.000025	484	0.278926	0.109234	516	0.341085	0.311000	0.282885
1000	0.319000	0.000025	493	0.334686	0.109234	507	0.303748	0.319000	0.282973
1000	0.318000	0.000025	512	0.300781	0.109234	488	0.336066	0.318000	0.283057
1000	0.280000	0.000025	498	0.311245	0.109234	502	0.249004	0.280000	0.283050
1000	0.318000	0.000025	464	0.338362	0.109234	536	0.300373	0.318000	0.283134
1000	0.317000	0.000025	505	0.352475	0.109234	495	0.280808	0.317000	0.283216
1000	0.320000	0.000025	505	0.306931	0.109234	495	0.333333	0.320000	0.283304
1000	0.325000	0.000025	506	0.328063	0.109234	494	0.321862	0.325000	0.283404
1000	0.303000	0.000025	526	0.277567	0.109234	474	0.331224	0.303000	0.283450
1000	0.308000	0.000025	511	0.291585	0.109234	489	0.325153	0.308000	0.283509
1000	0.295000	0.000025	505	0.302970	0.109234	495	0.286869	0.295000	0.283536
1000	0.284000	0.000025	506	0.252964	0.109234	494	0.315789	0.284000	0.283537
1000	0.322000	0.000025	485	0.317526	0.109234	515	0.326214	0.322000	0.283628
1000	0.286000	0.000025	489	0.267894	0.109234	511	0.303327	0.286000	0.283634
1000	0.297000	0.000025	492	0.280488	0.109234	508	0.312992	0.297000	0.283665
1000	0.306000	0.000025	509	0.316306	0.109234	491	0.295316	0.306000	0.283718
1000	0.324000	0.000025	484	0.322314	0.109234	516	0.325581	0.324000	0.283812
1000	0.313000	0.000025	508	0.307087	0.109234	492	0.319106	0.313000	0.283880
1000	0.309000	0.000025	499	0.306613	0.109234	501	0.311377	0.309000	0.283939
1000	0.322000	0.000025	500	0.320000	0.109234	500	0.324000	0.322000	0.284027
1000	0.287000	0.000025	505	0.263366	0.109234	495	0.311111	0.287000	0.284034
1000	0.296000	0.000025	501	0.307385	0.109234	499	0.284569	0.296000	0.284062
1000	0.307000	0.000025	506	0.280632	0.109234	494	0.334008	0.307000	0.284115
1000	0.321000	0.000025	504	0.313492	0.109234	496	0.328629	0.321000	0.284200
1000	0.293000	0.000025	541	0.273567	0.109234	459	0.315904	0.293000	0.284220
1000	0.312000	0.000025	504	0.313492	0.109234	496	0.310484	0.312000	0.284284
1000	0.319000	0.000025	528	0.327652	0.109234	472	0.309322	0.319000	0.284363
1000	0.326000	0.000025	521	0.318618	0.109234	479	0.334029	0.326000	0.284458
1000	0.329000	0.000025	497	0.323944	0.109234	503	0.333996	0.329000	0.284560
1000	0.314000	0.000025	493	0.326572	0.109234	507	0.301775	0.314000	0.284627
1000	0.300000	0.000025	498	0.307229	0.109234	502	0.292829	0.300000	0.284661
1000	0.301000	0.000025	490	0.300000	0.109234	510	0.301961	0.301000	0.284698
1000	0.332000	0.000025	493	0.298174	0.109234	507	0.364892	0.332000	0.284805
1000	0.326000	0.000025	489	0.333333	0.109234	511	0.318982	0.326000	0.284898
1000	0.304000	0.000025	493	0.292089	0.109234	507	0.315582	0.304000	0.284941
1000	0.296000	0.000025	507	0.285996	0.109234	493	0.306288	0.296000	0.284966
1000	0.269000	0.000025	530	0.273585	0.109234	470	0.263830	0.269000	0.284930
1000	0.321000	0.000025	490	0.316327	0.109234	510	0.325490	0.321000	0.285011
1000	0.286000	0.000025	484	0.289256	0.109234	516	0.282946	0.286000	0.285013
1000	0.291000	0.000025	473	0.289641	0.109234	527	0.292220	0.291000	0.285026
1000	0.286000	0.000025	502	0.260956	0.109234	498	0.311245	0.286000	0.285028
1000	0.305000	0.000025	509	0.308448	0.109234	491	0.301426	0.305000	0.285072
1000	0.287000	0.000025	495	0.305051	0.109234	505	0.269307	0.287000	0.285077
1000	0.308000	0.000025	493	0.324544	0.109234	507	0.291913	0.308000	0.285127
1000	0.310000	0.000025	494	0.287449	0.109234	506	0.332016	0.310000	0.285182
1000	0.308000	0.000025	477	0.316562	0.109234	523	0.300191	0.308000	0.285232
1000	0.287000	0.000025	500	0.318000	0.109234	500	0.256000	0.287000	0.285236
1000	0.287000	0.000025	465	0.311828	0.109234	535	0.265421	0.287000	0.285240
1000	0.346000	0.000025	509	0.355599	0.109234	491	0.336049	0.346000	0.285372
1000	0.315000	0.000025	496	0.302419	0.109234	504	0.327381	0.315000	0.285436
1000	0.337000	0.000025	468	0.337607	0.109234	532	0.336466	0.337000	0.285548
1000	0.311000	0.000025	482	0.307054	0.109234	518	0.314672	0.311000	0.285603
1000	0.332000	0.000025	503	0.328032	0.109234	497	0.336016	0.332000	0.285703
1000	0.303000	0.000025	473	0.291755	0.109234	527	0.313093	0.303000	0.285741
1000	0.319000	0.000025	505	0.304950	0.109234	495	0.333333	0.319000	0.285812
1000	0.317000	0.000025	514	0.295720	0.109234	486	0.339506	0.317000	0.285879
1000	0.315000	0.000025	519	0.312139	0.109234	481	0.318087	0.315000	0.285942
1000	0.307000	0.000025	514	0.305447	0.109234	486	0.308642	0.307000	0.285987
1000	0.313000	0.000025	523	0.305927	0.109234	477	0.320755	0.313000	0.286044
1000	0.300000	0.000025	471	0.295117	0.109234	529	0.304348	0.300000	0.286074
1000	0.311000	0.000025	495	0.347475	0.109234	505	0.275248	0.311000	0.286127
1000	0.342000	0.000025	498	0.361446	0.109234	502	0.322709	0.342000	0.286245
1000	0.286000	0.000025	504	0.279762	0.109234	496	0.292339	0.286000	0.286245
1000	0.301000	0.000025	480	0.314583	0.109234	520	0.288462	0.301000	0.286276
1000	0.285000	0.000025	495	0.268687	0.109234	505	0.300990	0.285000	0.286273
1000	0.319000	0.000025	524	0.311069	0.109234	476	0.327731	0.319000	0.286342
1000	0.337000	0.000025	523	0.326960	0.109234	477	0.348008	0.337000	0.286448
1000	0.303000	0.000025	542	0.339483	0.109234	458	0.259825	0.303000	0.286483
1000	0.304000	0.000025	486	0.320988	0.109234	514	0.287938	0.304000	0.286519
1000	0.280000	0.000025	509	0.257367	0.109234	491	0.303462	0.280000	0.286506
1000	0.250000	0.000025	495	0.258586	0.109234	505	0.241584	0.250000	0.286430
1000	0.293000	0.000025	468	0.314103	0.109234	532	0.274436	0.293000	0.286443
1000	0.287000	0.000025	479	0.275574	0.109234	521	0.297505	0.287000	0.286445
1000	0.308000	0.000025	474	0.278481	0.109234	526	0.334601	0.308000	0.286489
1000	0.319000	0.000025	503	0.318091	0.109234	497	0.319920	0.319000	0.286556
1000	0.311000	0.000025	482	0.313278	0.109234	518	0.308880	0.311000	0.286606
1000	0.316000	0.000025	510	0.286275	0.109234	490	0.346939	0.316000	0.286667
1000	0.322000	0.000025	522	0.295019	0.109234	478	0.351464	0.322000	0.286739
1000	0.300000	0.000025	522	0.279693	0.109234	478	0.322176	0.300000	0.286766
1000	0.287000	0.000025	486	0.283951	0.109234	514	0.289883	0.287000	0.286767
1000	0.324000	0.000025	492	0.343496	0.109234	508	0.305118	0.324000	0.286843
1000	0.300000	0.000025	493	0.310345	0.109234	507	0.289941	0.300000	0.286869
1000	0.298000	0.000025	483	0.296066	0.109234	517	0.299807	0.298000	0.286892
1000	0.301000	0.000025	503	0.300199	0.109234	497	0.301811	0.301000	0.286920
1000	0.331000	0.000025	500	0.326000	0.109234	500	0.336000	0.331000	0.287010
1000	0.302000	0.000025	535	0.315888	0.109234	465	0.286022	0.302000	0.287040
1000	0.280000	0.000025	504	0.283730	0.109234	496	0.276210	0.280000	0.287026
1000	0.295000	0.000025	511	0.289628	0.109234	489	0.300613	0.295000	0.287042
1000	0.302000	0.000025	503	0.304175	0.109234	497	0.299799	0.302000	0.287072
1000	0.298000	0.000025	513	0.288499	0.109234	487	0.308008	0.298000	0.287093
1000	0.304000	0.000025	494	0.307692	0.109234	506	0.300395	0.304000	0.287127
1000	0.292000	0.000025	516	0.288760	0.109234	484	0.295455	0.292000	0.287137
1000	0.307000	0.000025	467	0.291221	0.109234	533	0.320826	0.307000	0.287176
1000	0.302000	0.000025	511	0.303327	0.109234	489	0.300613	0.302000	0.287206
1000	0.297000	0.000025	484	0.278926	0.109234	516	0.313953	0.297000	0.287225
1000	0.294000	0.000025	505	0.314851	0.109234	495	0.272727	0.294000	0.287239
1000	0.291000	0.000025	530	0.284906	0.109234	470	0.297872	0.291000	0.287246
1000	0.284000	0.000025	473	0.295983	0.109234	527	0.273245	0.284000	0.287240
1000	0.312000	0.000025	484	0.330579	0.109234	516	0.294574	0.312000	0.287288
1000	0.308000	0.000025	523	0.281071	0.109234	477	0.337526	0.308000	0.287329
1000	0.341000	0.000025	515	0.332039	0.109234	485	0.350515	0.341000	0.287434
1000	0.314000	0.000025	494	0.305668	0.109234	506	0.322134	0.314000	0.287486
1000	0.301000	0.000025	496	0.282258	0.109234	504	0.319444	0.301000	0.287512
1000	0.312000	0.000025	484	0.318182	0.109234	516	0.306202	0.312000	0.287560
1000	0.332000	0.000025	520	0.340385	0.109234	480	0.322917	0.332000	0.287646
1000	0.297000	0.000025	517	0.274662	0.109234	483	0.320911	0.297000	0.287664
1000	0.279000	0.000025	501	0.267465	0.109234	499	0.290581	0.279000	0.287647
1000	0.299000	0.000025	485	0.282474	0.109234	515	0.314563	0.299000	0.287669
1000	0.307000	0.000025	526	0.319392	0.109234	474	0.293249	0.307000	0.287707
1000	0.306000	0.000025	493	0.298174	0.109234	507	0.313609	0.306000	0.287742
1000	0.291000	0.000025	535	0.285981	0.109234	465	0.296774	0.291000	0.287748
1000	0.300000	0.000025	516	0.313953	0.109234	484	0.285124	0.300000	0.287771
1000	0.327000	0.000025	524	0.330153	0.109234	476	0.323529	0.327000	0.287846
1000	0.297000	0.000025	486	0.318930	0.109234	514	0.276265	0.297000	0.287864
1000	0.320000	0.000025	509	0.312377	0.109234	491	0.327902	0.320000	0.287925
1000	0.333000	0.000025	524	0.337786	0.109234	476	0.327731	0.333000	0.288011
1000	0.286000	0.000025	515	0.283495	0.109234	485	0.288660	0.286000	0.288007
1000	0.320000	0.000025	514	0.285992	0.109234	486	0.355967	0.320000	0.288068
1000	0.308000	0.000025	508	0.269685	0.109234	492	0.347561	0.308000	0.288105
1000	0.331000	0.000025	537	0.340782	0.109234	463	0.319654	0.331000	0.288186
1000	0.293000	0.000025	504	0.271825	0.109234	496	0.314516	0.293000	0.288195
1000	0.309000	0.000025	482	0.296680	0.109234	518	0.320463	0.309000	0.288234
1000	0.295000	0.000025	510	0.303922	0.109234	490	0.285714	0.295000	0.288247
1000	0.313000	0.000025	486	0.300412	0.109234	514	0.324903	0.313000	0.288293
1000	0.340000	0.000025	510	0.323529	0.109234	490	0.357143	0.340000	0.288390
1000	0.323000	0.000025	486	0.306584	0.109234	514	0.338521	0.323000	0.288455
1000	0.317000	0.000025	506	0.322134	0.109234	494	0.311741	0.317000	0.288508
1000	0.325000	0.000025	455	0.327473	0.109234	545	0.322936	0.325000	0.288576
1000	0.305000	0.000025	456	0.304825	0.109234	544	0.305147	0.305000	0.288606
1000	0.297000	0.000025	501	0.293413	0.109234	499	0.300601	0.297000	0.288622
1000	0.307000	0.000025	476	0.302521	0.109234	524	0.311069	0.307000	0.288656
1000	0.319000	0.000025	483	0.306418	0.109234	517	0.330754	0.319000	0.288712
1000	0.297000	0.000025	493	0.304260	0.109234	507	0.289941	0.297000	0.288727
1000	0.270000	0.000025	476	0.239496	0.109234	524	0.297710	0.270000	0.288692
1000	0.305000	0.000025	523	0.330784	0.109234	477	0.276730	0.305000	0.288722
1000	0.302000	0.000025	489	0.290389	0.109234	511	0.313112	0.302000	0.288747
1000	0.327000	0.000025	493	0.312373	0.109234	507	0.341223	0.327000	0.288817
1000	0.306000	0.000025	477	0.335430	0.109234	523	0.279159	0.306000	0.288848
1000	0.313000	0.000025	493	0.310345	0.109234	507	0.315582	0.313000	0.288892
1000	0.326000	0.000025	518	0.328185	0.109234	482	0.323651	0.326000	0.288959
1000	0.323000	0.000025	498	0.325301	0.109234	502	0.320717	0.323000	0.289021
1000	0.306000	0.000025	479	0.340292	0.109234	521	0.274472	0.306000	0.289052
1000	0.297000	0.000025	502	0.270916	0.109234	498	0.323293	0.297000	0.289066
1000	0.272000	0.000025	498	0.301205	0.109234	502	0.243028	0.272000	0.289036
1000	0.287000	0.000025	514	0.289883	0.109234	486	0.283951	0.287000	0.289032
1000	0.309000	0.000025	523	0.294455	0.109234	477	0.324948	0.309000	0.289068
1000	0.288000	0.000025	515	0.287379	0.109234	485	0.288660	0.288000	0.289066
1000	0.298000	0.000025	468	0.326923	0.109234	532	0.272556	0.298000	0.289082
1000	0.295000	0.000025	481	0.307692	0.109234	519	0.283237	0.295000	0.289093
1000	0.279000	0.000025	512	0.294922	0.109234	488	0.262295	0.279000	0.289074
1000	0.295000	0.000025	508	0.263780	0.109234	492	0.327236	0.295000	0.289085
1000	0.270000	0.000025	527	0.273245	0.109234	473	0.266385	0.270000	0.289051
1000	0.332000	0.000025	491	0.319756	0.109234	509	0.343811	0.332000	0.289127
1000	0.309000	0.000025	481	0.299376	0.109234	519	0.317919	0.309000	0.289163
1000	0.291000	0.000025	494	0.257085	0.109234	506	0.324111	0.291000	0.289166
1000	0.269000	0.000025	474	0.276371	0.109234	526	0.262357	0.269000	0.289130
1000	0.285000	0.000025	488	0.262295	0.109234	512	0.306641	0.285000	0.289123
1000	0.298000	0.000025	500	0.294000	0.109234	500	0.302000	0.298000	0.289139
1000	0.306000	0.000025	486	0.300412	0.109234	514	0.311284	0.306000	0.289168
1000	0.317000	0.000025	487	0.324435	0.109234	513	0.309942	0.317000	0.289217
1000	0.278000	0.000025	477	0.280922	0.109234	523	0.275335	0.278000	0.289197
1000	0.289000	0.000025	517	0.282398	0.109234	483	0.296066	0.289000	0.289197
1000	0.297000	0.000025	483	0.308489	0.109234	517	0.286267	0.297000	0.289211
1000	0.303000	0.000025	508	0.307087	0.109234	492	0.298780	0.303000	0.289235
1000	0.320000	0.000025	506	0.324111	0.109234	494	0.315789	0.320000	0.289288
1000	0.301000	0.000025	524	0.297710	0.109234	476	0.304622	0.301000	0.289309
1000	0.276000	0.000025	490	0.263265	0.109234	510	0.288235	0.276000	0.289285
1000	0.309000	0.000025	507	0.319527	0.109234	493	0.298174	0.309000	0.289320
1000	0.285000	0.000025	512	0.279297	0.109234	488	0.290984	0.285000	0.289312
1000	0.276000	0.000025	502	0.288845	0.109234	498	0.263052	0.276000	0.289289
1000	0.293000	0.000025	482	0.271784	0.109234	518	0.312741	0.293000	0.289296
1000	0.321000	0.000025	488	0.305328	0.109234	512	0.335938	0.321000	0.289350
1000	0.302000	0.000025	495	0.307071	0.109234	505	0.297030	0.302000	0.289372
1000	0.329000	0.000025	496	0.308468	0.109234	504	0.349206	0.329000	0.289440
1000	0.318000	0.000025	502	0.304781	0.109234	498	0.331325	0.318000	0.289488
1000	0.301000	0.000025	502	0.300797	0.109234	498	0.301205	0.301000	0.289508
1000	0.298000	0.000025	524	0.307252	0.109234	476	0.287815	0.298000	0.289523
1000	0.278000	0.000025	511	0.268102	0.109234	489	0.288344	0.278000	0.289503
1000	0.337000	0.000025	478	0.341004	0.109234	522	0.333333	0.337000	0.289584
1000	0.315000	0.000025	489	0.302658	0.109234	511	0.326810	0.315000	0.289627
1000	0.311000	0.000025	511	0.295499	0.109234	489	0.327198	0.311000	0.289663
1000	0.303000	0.000025	497	0.295775	0.109234	503	0.310139	0.303000	0.289685
1000	0.305000	0.000025	503	0.278330	0.109234	497	0.331992	0.305000	0.289711
1000	0.329000	0.000025	516	0.333333	0.109234	484	0.324380	0.329000	0.289777
1000	0.317000	0.000025	510	0.317647	0.109234	490	0.316327	0.317000	0.289823
1000	0.297000	0.000025	501	0.273453	0.109234	499	0.320641	0.297000	0.289835
1000	0.306000	0.000025	487	0.289528	0.109234	513	0.321637	0.306000	0.289862
1000	0.312000	0.000025	497	0.309859	0.109234	503	0.314115	0.312000	0.289899
1000	0.299000	0.000025	493	0.296146	0.109234	507	0.301775	0.299000	0.289914
1000	0.293000	0.000025	513	0.296296	0.109234	487	0.289528	0.293000	0.289920
1000	0.316000	0.000025	481	0.332640	0.109234	519	0.300578	0.316000	0.289963
1000	0.310000	0.000025	501	0.325349	0.109234	499	0.294589	0.310000	0.289996
1000	0.302000	0.000025	501	0.309381	0.109234	499	0.294589	0.302000	0.290016
1000	0.291000	0.000025	494	0.295547	0.109234	506	0.286561	0.291000	0.290018
1000	0.312000	0.000025	495	0.294949	0.109234	505	0.328713	0.312000	0.290054
1000	0.291000	0.000025	503	0.276342	0.109234	497	0.305835	0.291000	0.290056
1000	0.306000	0.000025	518	0.306950	0.109234	482	0.304979	0.306000	0.290082
1000	0.307000	0.000025	504	0.325397	0.109234	496	0.288306	0.307000	0.290110
1000	0.306000	0.000025	506	0.292490	0.109234	494	0.319838	0.306000	0.290136
1000	0.300000	0.000025	481	0.297297	0.109234	519	0.302505	0.300000	0.290152
1000	0.287000	0.000025	507	0.295858	0.109234	493	0.277890	0.287000	0.290147
1000	0.293000	0.000025	486	0.275720	0.109234	514	0.309339	0.293000	0.290151
1000	0.312000	0.000025	495	0.319192	0.109234	505	0.304950	0.312000	0.290187
1000	0.315000	0.000025	486	0.323045	0.109234	514	0.307393	0.315000	0.290228
1000	0.292000	0.000025	487	0.277207	0.109234	513	0.306043	0.292000	0.290230
1000	0.302000	0.000025	472	0.307203	0.109234	528	0.297348	0.302000	0.290250
1000	0.322000	0.000025	487	0.289528	0.109234	513	0.352827	0.322000	0.290301
1000	0.311000	0.000025	493	0.332657	0.109234	507	0.289941	0.311000	0.290334
1000	0.288000	0.000025	489	0.302658	0.109234	511	0.273973	0.288000	0.290331
1000	0.344000	0.000025	529	0.338374	0.109234	471	0.350318	0.344000	0.290417
1000	0.313000	0.000025	483	0.318841	0.109234	517	0.307544	0.313000	0.290454
1000	0.294000	0.000025	521	0.278311	0.109234	479	0.311065	0.294000	0.290459
1000	0.296000	0.000025	504	0.311508	0.109234	496	0.280242	0.296000	0.290468
1000	0.313000	0.000025	490	0.314286	0.109234	510	0.311765	0.313000	0.290504
1000	0.297000	0.000025	511	0.301370	0.109234	489	0.292434	0.297000	0.290515
1000	0.302000	0.000025	476	0.264706	0.109234	524	0.335878	0.302000	0.290533
1000	0.306000	0.000025	504	0.285714	0.109234	496	0.326613	0.306000	0.290558
1000	0.315000	0.000025	508	0.314961	0.109234	492	0.315041	0.315000	0.290597
1000	0.321000	0.000025	493	0.320487	0.109234	507	0.321499	0.321000	0.290645
1000	0.310000	0.000025	488	0.305328	0.109234	512	0.314453	0.310000	0.290676
1000	0.315000	0.000025	512	0.306641	0.109234	488	0.323770	0.315000	0.290714
1000	0.321000	0.000025	488	0.286885	0.109234	512	0.353516	0.321000	0.290762
1000	0.330000	0.000025	490	0.330612	0.109234	510	0.329412	0.330000	0.290824
1000	0.314000	0.000025	485	0.305155	0.109234	515	0.322330	0.314000	0.290861
1000	0.305000	0.000025	512	0.308594	0.109234	488	0.301230	0.305000	0.290883
1000	0.292000	0.000025	529	0.285444	0.109234	471	0.299363	0.292000	0.290885
1000	0.292000	0.000025	501	0.309381	0.109234	499	0.274549	0.292000	0.290887
1000	0.309000	0.000025	488	0.290984	0.109234	512	0.326172	0.309000	0.290915
1000	0.295000	0.000025	478	0.301255	0.109234	522	0.289272	0.295000	0.290921
1000	0.355000	0.000025	519	0.356455	0.109234	481	0.353430	0.355000	0.291021
1000	0.301000	0.000025	534	0.299625	0.109234	466	0.302575	0.301000	0.291037
1000	0.317000	0.000025	519	0.341040	0.109234	481	0.291060	0.317000	0.291077
1000	0.302000	0.000025	512	0.300781	0.109234	488	0.303279	0.302000	0.291094
1000	0.345000	0.000025	499	0.358717	0.109234	501	0.331337	0.345000	0.291178
1000	0.289000	0.000025	483	0.287785	0.109234	517	0.290135	0.289000	0.291175
1000	0.290000	0.000025	521	0.282150	0.109234	479	0.298539	0.290000	0.291173
1000	0.293000	0.000025	488	0.260246	0.109234	512	0.324219	0.293000	0.291176
1000	0.294000	0.000025	511	0.299413	0.109234	489	0.288344	0.294000	0.291180
1000	0.320000	0.000025	514	0.317121	0.109234	486	0.323045	0.320000	0.291225
1000	0.316000	0.000025	516	0.306202	0.109234	484	0.326446	0.316000	0.291263
1000	0.303000	0.000025	508	0.293307	0.109234	492	0.313008	0.303000	0.291281
1000	0.322000	0.000025	485	0.305155	0.109234	515	0.337864	0.322000	0.291328
1000	0.307000	0.000025	480	0.316667	0.109234	520	0.298077	0.307000	0.291352
1000	0.308000	0.000025	505	0.314851	0.109234	495	0.301010	0.308000	0.291377
1000	0.296000	0.000025	474	0.314346	0.109234	526	0.279468	0.296000	0.291384
1000	0.291000	0.000025	494	0.303644	0.109234	506	0.278656	0.291000	0.291384
1000	0.336000	0.000025	500	0.340000	0.109234	500	0.332000	0.336000	0.291452
1000	0.297000	0.000025	494	0.313765	0.109234	506	0.280632	0.297000	0.291460
1000	0.293000	0.000025	487	0.279261	0.109234	513	0.306043	0.293000	0.291462
1000	0.296000	0.000025	464	0.303879	0.109234	536	0.289179	0.296000	0.291469
1000	0.303000	0.000025	510	0.284314	0.109234	490	0.322449	0.303000	0.291487
1000	0.258000	0.000025	504	0.277778	0.109234	496	0.237903	0.258000	0.291436
1000	0.297000	0.000025	501	0.305389	0.109234	499	0.288577	0.297000	0.291445
1000	0.319000	0.000025	488	0.313525	0.109234	512	0.324219	0.319000	0.291486
1000	0.298000	0.000025	494	0.307692	0.109234	506	0.288538	0.298000	0.291496
1000	0.318000	0.000025	531	0.342750	0.109234	469	0.289979	0.318000	0.291536
1000	0.292000	0.000025	529	0.291115	0.109234	471	0.292994	0.292000	0.291536
1000	0.292000	0.000025	514	0.287938	0.109234	486	0.296296	0.292000	0.291537
1000	0.275000	0.000025	540	0.274074	0.109234	460	0.276087	0.275000	0.291512
1000	0.278000	0.000025	516	0.281008	0.109234	484	0.274793	0.278000	0.291492
1000	0.298000	0.000025	525	0.297143	0.109234	475	0.298947	0.298000	0.291502
1000	0.289000	0.000025	480	0.302083	0.109234	520	0.276923	0.289000	0.291498
1000	0.308000	0.000025	499	0.280561	0.109234	501	0.335329	0.308000	0.291523
1000	0.294000	0.000025	493	0.310345	0.109234	507	0.278107	0.294000	0.291526
1000	0.294000	0.000025	506	0.268775	0.109234	494	0.319838	0.294000	0.291530
1000	0.269000	0.000025	508	0.273622	0.109234	492	0.264228	0.269000	0.291497
1000	0.290000	0.000025	500	0.278000	0.109234	500	0.302000	0.290000	0.291494
1000	0.286000	0.000025	499	0.292585	0.109234	501	0.279441	0.286000	0.291486
1000	0.275000	0.000025	529	0.300567	0.109234	471	0.246285	0.275000	0.291462
1000	0.328000	0.000025	483	0.345756	0.109234	517	0.311412	0.328000	0.291516
1000	0.316000	0.000025	497	0.315895	0.109234	503	0.316103	0.316000	0.291552
1000	0.289000	0.000025	514	0.274319	0.109234	486	0.304527	0.289000	0.291548
1000	0.313000	0.000025	493	0.300203	0.109234	507	0.325444	0.313000	0.291579
1000	0.267000	0.000025	499	0.272545	0.109234	501	0.261477	0.267000	0.291543
1000	0.295000	0.000025	531	0.299435	0.109234	469	0.289979	0.295000	0.291548
1000	0.277000	0.000025	501	0.267465	0.109234	499	0.286573	0.277000	0.291527
1000	0.303000	0.000025	524	0.301527	0.109234	476	0.304622	0.303000	0.291544
1000	0.300000	0.000025	492	0.319106	0.109234	508	0.281496	0.300000	0.291556
1000	0.313000	0.000025	508	0.293307	0.109234	492	0.333333	0.313000	0.291587
1000	0.287000	0.000025	482	0.269710	0.109234	518	0.303089	0.287000	0.291581
1000	0.322000	0.000025	497	0.293763	0.109234	503	0.349901	0.322000	0.291625
1000	0.304000	0.000025	513	0.298246	0.109234	487	0.310062	0.304000	0.291643
1000	0.316000	0.000025	490	0.308163	0.109234	510	0.323529	0.316000	0.291678
1000	0.286000	0.000025	514	0.280156	0.109234	486	0.292181	0.286000	0.291670
1000	0.266000	0.000025	498	0.275100	0.109234	502	0.256972	0.266000	0.291633
1000	0.286000	0.000025	472	0.281780	0.109234	528	0.289773	0.286000	0.291625
1000	0.310000	0.000025	530	0.307547	0.109234	470	0.312766	0.310000	0.291651
1000	0.328000	0.000025	492	0.325203	0.109234	508	0.330709	0.328000	0.291703
1000	0.309000	0.000025	474	0.293249	0.109234	526	0.323194	0.309000	0.291728
1000	0.286000	0.000025	489	0.276074	0.109234	511	0.295499	0.286000	0.291720
1000	0.289000	0.000025	491	0.281059	0.109234	509	0.296660	0.289000	0.291716
1000	0.317000	0.000025	491	0.329939	0.109234	509	0.304519	0.317000	0.291752
1000	0.304000	0.000025	515	0.289320	0.109234	485	0.319588	0.304000	0.291769
1000	0.294000	0.000025	494	0.309717	0.109234	506	0.278656	0.294000	0.291772
1000	0.299000	0.000025	484	0.297521	0.109234	516	0.300388	0.299000	0.291783
1000	0.309000	0.000025	505	0.300990	0.109234	495	0.317172	0.309000	0.291807
1000	0.302000	0.000025	476	0.306723	0.109234	524	0.297710	0.302000	0.291821
1000	0.311000	0.000025	492	0.325203	0.109234	508	0.297244	0.311000	0.291848
1000	0.299000	0.000025	497	0.277666	0.109234	503	0.320080	0.299000	0.291859
1000	0.309000	0.000025	477	0.329140	0.109234	523	0.290631	0.309000	0.291883
1000	0.302000	0.000025	526	0.296578	0.109234	474	0.308017	0.302000	0.291897
1000	0.298000	0.000025	486	0.298354	0.109234	514	0.297665	0.298000	0.291905
1000	0.286000	0.000025	512	0.289062	0.109234	488	0.282787	0.286000	0.291897
1000	0.270000	0.000025	483	0.267081	0.109234	517	0.272727	0.270000	0.291867
1000	0.281000	0.000025	494	0.277328	0.109234	506	0.284585	0.281000	0.291851
1000	0.305000	0.000025	498	0.297189	0.109234	502	0.312749	0.305000	0.291870
1000	0.300000	0.000025	513	0.288499	0.109234	487	0.312115	0.300000	0.291881
1000	0.283000	0.000025	492	0.286585	0.109234	508	0.279528	0.283000	0.291869
1000	0.296000	0.000025	491	0.291242	0.109234	509	0.300589	0.296000	0.291874
1000	0.297000	0.000025	521	0.301344	0.109234	479	0.292276	0.297000	0.291882
1000	0.324000	0.000025	477	0.329140	0.109234	523	0.319312	0.324000	0.291926
1000	0.285000	0.000025	490	0.293878	0.109234	510	0.276471	0.285000	0.291916
1000	0.332000	0.000025	494	0.315789	0.109234	506	0.347826	0.332000	0.291972
1000	0.338000	0.000025	482	0.352697	0.109234	518	0.324324	0.338000	0.292036
1000	0.300000	0.000025	502	0.264940	0.109234	498	0.335341	0.300000	0.292046
1000	0.323000	0.000025	490	0.340816	0.109234	510	0.305882	0.323000	0.292089
1000	0.323000	0.000025	476	0.315126	0.109234	524	0.330153	0.323000	0.292132
1000	0.320000	0.000025	514	0.328794	0.109234	486	0.310700	0.320000	0.292170
1000	0.289000	0.000025	507	0.301775	0.109234	493	0.275862	0.289000	0.292166
1000	0.284000	0.000025	504	0.301587	0.109234	496	0.266129	0.284000	0.292154
1000	0.303000	0.000025	493	0.288032	0.109234	507	0.317554	0.303000	0.292169
1000	0.307000	0.000025	523	0.304015	0.109234	477	0.310273	0.307000	0.292189
1000	0.312000	0.000025	495	0.301010	0.109234	505	0.322772	0.312000	0.292217
1000	0.329000	0.000025	508	0.312992	0.109234	492	0.345528	0.329000	0.292267
1000	0.302000	0.000025	504	0.291667	0.109234	496	0.312500	0.302000	0.292280
1000	0.310000	0.000025	512	0.320312	0.109234	488	0.299180	0.310000	0.292304
1000	0.312000	0.000025	489	0.319018	0.109234	511	0.305284	0.312000	0.292331
1000	0.297000	0.000025	479	0.290188	0.109234	521	0.303263	0.297000	0.292337
1000	0.335000	0.000025	500	0.328000	0.109234	500	0.342000	0.335000	0.292395
1000	0.301000	0.000025	495	0.307071	0.109234	505	0.295050	0.301000	0.292406
1000	0.323000	0.000025	497	0.325956	0.109234	503	0.320080	0.323000	0.292448
1000	0.321000	0.000025	490	0.322449	0.109234	510	0.319608	0.321000	0.292486
1000	0.289000	0.000025	499	0.280561	0.109234	501	0.297405	0.289000	0.292481
1000	0.300000	0.000025	500	0.278000	0.109234	500	0.322000	0.300000	0.292492
1000	0.300000	0.000025	489	0.288344	0.109234	511	0.311155	0.300000	0.292502
1000	0.296000	0.000025	472	0.281780	0.109234	528	0.308712	0.296000	0.292506
1000	0.294000	0.000025	489	0.288344	0.109234	511	0.299413	0.294000	0.292508
1000	0.305000	0.000025	481	0.282744	0.109234	519	0.325626	0.305000	0.292525
1000	0.316000	0.000025	498	0.319277	0.109234	502	0.312749	0.316000	0.292556
1000	0.329000	0.000025	505	0.314851	0.109234	495	0.343434	0.329000	0.292605
1000	0.292000	0.000025	499	0.272545	0.109234	501	0.311377	0.292000	0.292604
1000	0.310000	0.000025	492	0.323171	0.109234	508	0.297244	0.310000	0.292627
1000	0.295000	0.000025	478	0.305439	0.109234	522	0.285441	0.295000	0.292630
1000	0.289000	0.000025	480	0.312500	0.109234	520	0.267308	0.289000	0.292626
1000	0.302000	0.000025	510	0.264706	0.109234	490	0.340816	0.302000	0.292638
1000	0.325000	0.000025	511	0.299413	0.109234	489	0.351738	0.325000	0.292681
1000	0.272000	0.000025	525	0.260952	0.109234	475	0.284211	0.272000	0.292654
1000	0.286000	0.000025	541	0.284658	0.109234	459	0.287582	0.286000	0.292645
1000	0.303000	0.000025	493	0.326572	0.109234	507	0.280079	0.303000	0.292658
1000	0.289000	0.000025	483	0.279503	0.109234	517	0.297872	0.289000	0.292654
1000	0.293000	0.000025	507	0.285996	0.109234	493	0.300203	0.293000	0.292654
1000	0.324000	0.000025	487	0.318275	0.109234	513	0.329435	0.324000	0.292695
1000	0.304000	0.000025	498	0.309237	0.109234	502	0.298805	0.304000	0.292710
1000	0.311000	0.000025	487	0.277207	0.109234	513	0.343080	0.311000	0.292734
1000	0.320000	0.000025	508	0.303150	0.109234	492	0.337398	0.320000	0.292770
1000	0.295000	0.000025	472	0.288136	0.109234	528	0.301136	0.295000	0.292772
1000	0.294000	0.000025	517	0.288201	0.109234	483	0.300207	0.294000	0.292774
1000	0.327000	0.000025	469	0.332623	0.109234	531	0.322034	0.327000	0.292819
1000	0.279000	0.000025	484	0.289256	0.109234	516	0.269380	0.279000	0.292801
1000	0.290000	0.000025	488	0.288934	0.109234	512	0.291016	0.290000	0.292797
1000	0.300000	0.000025	477	0.312369	0.109234	523	0.288719	0.300000	0.292806
1000	0.285000	0.000025	518	0.283784	0.109234	482	0.286307	0.285000	0.292796
1000	0.303000	0.000025	494	0.293522	0.109234	506	0.312253	0.303000	0.292809
1000	0.300000	0.000025	513	0.298246	0.109234	487	0.301848	0.300000	0.292819
1000	0.300000	0.000025	515	0.310680	0.109234	485	0.288660	0.300000	0.292828
1000	0.322000	0.000025	483	0.316770	0.109234	517	0.326886	0.322000	0.292866
1000	0.315000	0.000025	490	0.306122	0.109234	510	0.323529	0.315000	0.292894
1000	0.309000	0.000025	516	0.308140	0.109234	484	0.309917	0.309000	0.292915
1000	0.303000	0.000025	504	0.313492	0.109234	496	0.292339	0.303000	0.292928
1000	0.280000	0.000025	498	0.277108	0.109234	502	0.282869	0.280000	0.292911
1000	0.287000	0.000025	494	0.273279	0.109234	506	0.300395	0.287000	0.292904
1000	0.299000	0.000025	468	0.305556	0.109234	532	0.293233	0.299000	0.292911
1000	0.331000	0.000025	482	0.329876	0.109234	518	0.332046	0.331000	0.292960
1000	0.286000	0.000025	475	0.277895	0.109234	525	0.293333	0.286000	0.292951
1000	0.312000	0.000025	505	0.289109	0.109234	495	0.335354	0.312000	0.292975
1000	0.292000	0.000025	510	0.278431	0.109234	490	0.306122	0.292000	0.292974
1000	0.321000	0.000025	491	0.327902	0.109234	509	0.314342	0.321000	0.293010
1000	0.327000	0.000025	503	0.316103	0.109234	497	0.338028	0.327000	0.293053
1000	0.289000	0.000025	522	0.279693	0.109234	478	0.299163	0.289000	0.293048
1000	0.292000	0.000025	504	0.285714	0.109234	496	0.298387	0.292000	0.293046
1000	0.292000	0.000025	480	0.268750	0.109234	520	0.313462	0.292000	0.293045
1000	0.293000	0.000025	514	0.291829	0.109234	486	0.294239	0.293000	0.293045
1000	0.303000	0.000025	502	0.316733	0.109234	498	0.289157	0.303000	0.293058
1000	0.318000	0.000025	526	0.288973	0.109234	474	0.350211	0.318000	0.293089
1000	0.319000	0.000025	492	0.306911	0.109234	508	0.330709	0.319000	0.293122
1000	0.345000	0.000025	500	0.348000	0.109234	500	0.342000	0.345000	0.293187
1000	0.299000	0.000025	528	0.289773	0.109234	472	0.309322	0.299000	0.293194
1000	0.303000	0.000025	511	0.287671	0.109234	489	0.319018	0.303000	0.293206
1000	0.316000	0.000025	494	0.311741	0.109234	506	0.320158	0.316000	0.293235
1000	0.297000	0.000025	495	0.282828	0.109234	505	0.310891	0.297000	0.293240
1000	0.293000	0.000025	513	0.302144	0.109234	487	0.283368	0.293000	0.293239
1000	0.300000	0.000025	502	0.288845	0.109234	498	0.311245	0.300000	0.293248
1000	0.289000	0.000025	502	0.302789	0.109234	498	0.275100	0.289000	0.293242
1000	0.304000	0.000025	517	0.288201	0.109234	483	0.320911	0.304000	0.293256
1000	0.293000	0.000025	537	0.288641	0.109234	463	0.298056	0.293000	0.293256
1000	0.331000	0.000025	541	0.329020	0.109234	459	0.333333	0.331000	0.293302
1000	0.330000	0.000025	519	0.362235	0.109234	481	0.295218	0.330000	0.293348
1000	0.300000	0.000025	498	0.329317	0.109234	502	0.270916	0.300000	0.293356
1000	0.327000	0.000025	485	0.346392	0.109234	515	0.308738	0.327000	0.293398
1000	0.316000	0.000025	514	0.291829	0.109234	486	0.341564	0.316000	0.293426
1000	0.306000	0.000025	502	0.302789	0.109234	498	0.309237	0.306000	0.293441
1000	0.321000	0.000025	521	0.312860	0.109234	479	0.329854	0.321000	0.293475
1000	0.310000	0.000025	513	0.306043	0.109234	487	0.314168	0.310000	0.293495
1000	0.292000	0.000025	502	0.288845	0.109234	498	0.295181	0.292000	0.293493
1000	0.297000	0.000025	539	0.282004	0.109234	461	0.314534	0.297000	0.293498
1000	0.314000	0.000025	482	0.288382	0.109234	518	0.337838	0.314000	0.293523
1000	0.273000	0.000025	500	0.270000	0.109234	500	0.276000	0.273000	0.293498
1000	0.289000	0.000025	495	0.303030	0.109234	505	0.275248	0.289000	0.293492
1000	0.313000	0.000025	510	0.311765	0.109234	490	0.314286	0.313000	0.293516
1000	0.289000	0.000025	514	0.291829	0.109234	486	0.286008	0.289000	0.293511
1000	0.277000	0.000025	460	0.263043	0.109234	540	0.288889	0.277000	0.293491
1000	0.285000	0.000025	497	0.289738	0.109234	503	0.280318	0.285000	0.293480
1000	0.336000	0.000025	476	0.342437	0.109234	524	0.330153	0.336000	0.293532
1000	0.291000	0.000025	479	0.263048	0.109234	521	0.316699	0.291000	0.293529
1000	0.312000	0.000025	497	0.325956	0.109234	503	0.298211	0.312000	0.293551
1000	0.303000	0.000025	522	0.327586	0.109234	478	0.276151	0.303000	0.293563
1000	0.296000	0.000025	480	0.304167	0.109234	520	0.288462	0.296000	0.293566
1000	0.296000	0.000025	466	0.278970	0.109234	534	0.310861	0.296000	0.293568
1000	0.299000	0.000025	505	0.302970	0.109234	495	0.294949	0.299000	0.293575
1000	0.312000	0.000025	527	0.314991	0.109234	473	0.308668	0.312000	0.293597
1000	0.326000	0.000025	526	0.315589	0.109234	474	0.337553	0.326000	0.293636
1000	0.291000	0.000025	483	0.265010	0.109234	517	0.315280	0.291000	0.293633
1000	0.331000	0.000025	481	0.320166	0.109234	519	0.341040	0.331000	0.293678
1000	0.278000	0.000025	491	0.270876	0.109234	509	0.284872	0.278000	0.293659
1000	0.293000	0.000025	465	0.283871	0.109234	535	0.300935	0.293000	0.293658
1000	0.283000	0.000025	495	0.296970	0.109234	505	0.269307	0.283000	0.293646
1000	0.297000	0.000025	518	0.287645	0.109234	482	0.307054	0.297000	0.293650
1000	0.303000	0.000025	517	0.319149	0.109234	483	0.285714	0.303000	0.293661
1000	0.303000	0.000025	511	0.293542	0.109234	489	0.312883	0.303000	0.293672
1000	0.311000	0.000025	498	0.329317	0.109234	502	0.292829	0.311000	0.293693
1000	0.311000	0.000025	487	0.268994	0.109234	513	0.350877	0.311000	0.293713
1000	0.277000	0.000025	475	0.275789	0.109234	525	0.278095	0.277000	0.293693
1000	0.307000	0.000025	519	0.289017	0.109234	481	0.326403	0.307000	0.293709
1000	0.287000	0.000025	499	0.284569	0.109234	501	0.289421	0.287000	0.293701
1000	0.289000	0.000025	505	0.263366	0.109234	495	0.315152	0.289000	0.293696
1000	0.304000	0.000025	502	0.294821	0.109234	498	0.313253	0.304000	0.293708
1000	0.298000	0.000025	495	0.294949	0.109234	505	0.300990	0.298000	0.293713
1000	0.284000	0.000025	472	0.292373	0.109234	528	0.276515	0.284000	0.293701
1000	0.328000	0.000025	510	0.337255	0.109234	490	0.318367	0.328000	0.293742
1000	0.274000	0.000025	490	0.267347	0.109234	510	0.280392	0.274000	0.293718
1000	0.311000	0.000025	497	0.285714	0.109234	503	0.335984	0.311000	0.293739
1000	0.270000	0.000025	491	0.272912	0.109234	509	0.267191	0.270000	0.293711
1000	0.290000	0.000025	468	0.297009	0.109234	532	0.283835	0.290000	0.293707
1000	0.305000	0.000025	488	0.325820	0.109234	512	0.285156	0.305000	0.293720
1000	0.312000	0.000025	503	0.292247	0.109234	497	0.331992	0.312000	0.293741
1000	0.281000	0.000025	499	0.280561	0.109234	501	0.281437	0.281000	0.293726
1000	0.300000	0.000025	501	0.325349	0.109234	499	0.274549	0.300000	0.293734
1000	0.319000	0.000025	499	0.312625	0.109234	501	0.325349	0.319000	0.293763
1000	0.293000	0.000025	504	0.307540	0.109234	496	0.278226	0.293000	0.293762
1000	0.315000	0.000025	479	0.300626	0.109234	521	0.328215	0.315000	0.293787
1000	0.293000	0.000025	487	0.310062	0.109234	513	0.276803	0.293000	0.293786
1000	0.295000	0.000025	522	0.310345	0.109234	478	0.278243	0.295000	0.293787
1000	0.314000	0.000025	483	0.310559	0.109234	517	0.317215	0.314000	0.293811
1000	0.263000	0.000025	498	0.240964	0.109234	502	0.284861	0.263000	0.293775
1000	0.323000	0.000025	512	0.298828	0.109234	488	0.348361	0.323000	0.293809
1000	0.309000	0.000025	495	0.345455	0.109234	505	0.273267	0.309000	0.293826
1000	0.341000	0.000025	485	0.319588	0.109234	515	0.361165	0.341000	0.293881
1000	0.300000	0.000025	495	0.298990	0.109234	505	0.300990	0.300000	0.293888
1000	0.303000	0.000025	462	0.300866	0.109234	538	0.304833	0.303000	0.293898
1000	0.319000	0.000025	482	0.313278	0.109234	518	0.324324	0.319000	0.293927
1000	0.278000	0.000025	515	0.279612	0.109234	485	0.276289	0.278000	0.293909
1000	0.321000	0.000025	496	0.322581	0.109234	504	0.319444	0.321000	0.293940
1000	0.309000	0.000025	496	0.280242	0.109234	504	0.337302	0.309000	0.293957
1000	0.307000	0.000025	511	0.315068	0.109234	489	0.298569	0.307000	0.293972
1000	0.366000	0.000025	490	0.355102	0.109234	510	0.376471	0.366000	0.294055
1000	0.316000	0.000025	532	0.306391	0.109234	468	0.326923	0.316000	0.294080
1000	0.298000	0.000025	489	0.329243	0.109234	511	0.268102	0.298000	0.294084
1000	0.308000	0.000025	511	0.299413	0.109234	489	0.316973	0.308000	0.294100
1000	0.322000	0.000025	503	0.353877	0.109234	497	0.289738	0.322000	0.294132
1000	0.321000	0.000025	512	0.320312	0.109234	488	0.321721	0.321000	0.294162
1000	0.314000	0.000025	517	0.297872	0.109234	483	0.331263	0.314000	0.294185
1000	0.294000	0.000025	513	0.284600	0.109234	487	0.303901	0.294000	0.294184
1000	0.314000	0.000025	492	0.282520	0.109234	508	0.344488	0.314000	0.294207
1000	0.322000	0.000025	503	0.343936	0.109234	497	0.299799	0.322000	0.294238
1000	0.312000	0.000025	513	0.288499	0.109234	487	0.336756	0.312000	0.294258
1000	0.316000	0.000025	487	0.312115	0.109234	513	0.319688	0.316000	0.294283
1000	0.274000	0.000025	484	0.262397	0.109234	516	0.284884	0.274000	0.294260
1000	0.276000	0.000025	529	0.291115	0.109234	471	0.259023	0.276000	0.294240
1000	0.308000	0.000025	508	0.307087	0.109234	492	0.308943	0.308000	0.294255
1000	0.318000	0.000025	529	0.344045	0.109234	471	0.288747	0.318000	0.294282
1000	0.280000	0.000025	505	0.257426	0.109234	495	0.303030	0.280000	0.294266
1000	0.319000	0.000025	513	0.317739	0.109234	487	0.320329	0.319000	0.294293
1000	0.312000	0.000025	531	0.335217	0.109234	469	0.285714	0.312000	0.294313
1000	0.291000	0.000025	498	0.311245	0.109234	502	0.270916	0.291000	0.294310
1000	0.308000	0.000025	522	0.302682	0.109234	478	0.313808	0.308000	0.294325
1000	0.289000	0.000025	504	0.271825	0.109234	496	0.306452	0.289000	0.294319
1000	0.308000	0.000025	502	0.302789	0.109234	498	0.313253	0.308000	0.294334
1000	0.263000	0.000025	492	0.250000	0.109234	508	0.275591	0.263000	0.294299
1000	0.280000	0.000025	495	0.298990	0.109234	505	0.261386	0.280000	0.294283
1000	0.305000	0.000025	478	0.280335	0.109234	522	0.327586	0.305000	0.294295
1000	0.315000	0.000025	506	0.322134	0.109234	494	0.307692	0.315000	0.294318
1000	0.290000	0.000025	495	0.288889	0.109234	505	0.291089	0.290000	0.294313
1000	0.310000	0.000025	530	0.324528	0.109234	470	0.293617	0.310000	0.294331
1000	0.282000	0.000025	479	0.300626	0.109234	521	0.264875	0.282000	0.294317
1000	0.323000	0.000025	514	0.297665	0.109234	486	0.349794	0.323000	0.294349
1000	0.305000	0.000025	515	0.308738	0.109234	485	0.301031	0.305000	0.294361
1000	0.321000	0.000025	517	0.323017	0.109234	483	0.318841	0.321000	0.294390
1000	0.280000	0.000025	501	0.291417	0.109234	499	0.268537	0.280000	0.294374
1000	0.305000	0.000025	503	0.300199	0.109234	497	0.309859	0.305000	0.294386
1000	0.273000	0.000025	493	0.265720	0.109234	507	0.280079	0.273000	0.294362
1000	0.295000	0.000025	480	0.279167	0.109234	520	0.309615	0.295000	0.294363
1000	0.299000	0.000025	504	0.299603	0.109234	496	0.298387	0.299000	0.294368
1000	0.274000	0.000025	482	0.284232	0.109234	518	0.264479	0.274000	0.294346
1000	0.317000	0.000025	483	0.320911	0.109234	517	0.313346	0.317000	0.294371
1000	0.320000	0.000025	515	0.297087	0.109234	485	0.344330	0.320000	0.294399
1000	0.289000	0.000025	522	0.306513	0.109234	478	0.269874	0.289000	0.294393
1000	0.301000	0.000025	488	0.286885	0.109234	512	0.314453	0.301000	0.294400
1000	0.270000	0.000025	490	0.275510	0.109234	510	0.264706	0.270000	0.294373
1000	0.298000	0.000025	471	0.286624	0.109234	529	0.308129	0.298000	0.294377
1000	0.319000	0.000025	485	0.348454	0.109234	515	0.291262	0.319000	0.294404
1000	0.321000	0.000025	496	0.298387	0.109234	504	0.343254	0.321000	0.294433
1000	0.338000	0.000025	476	0.334034	0.109234	524	0.341603	0.338000	0.294480
1000	0.306000	0.000025	497	0.305835	0.109234	503	0.306163	0.306000	0.294493
1000	0.295000	0.000025	488	0.299180	0.109234	512	0.291016	0.295000	0.294493
1000	0.303000	0.000025	492	0.266260	0.109234	508	0.338583	0.303000	0.294502
1000	0.298000	0.000025	510	0.301961	0.109234	490	0.293878	0.298000	0.294506
1000	0.296000	0.000025	492	0.288618	0.109234	508	0.303150	0.296000	0.294508
1000	0.325000	0.000025	489	0.323108	0.109234	511	0.326810	0.325000	0.294541
1000	0.318000	0.000025	509	0.288802	0.109234	491	0.348269	0.318000	0.294566
1000	0.294000	0.000025	474	0.308017	0.109234	526	0.281369	0.294000	0.294565
1000	0.286000	0.000025	485	0.280412	0.109234	515	0.291262	0.286000	0.294556
1000	0.330000	0.000025	504	0.347222	0.109234	496	0.312500	0.330000	0.294594
1000	0.300000	0.000025	496	0.300403	0.109234	504	0.299603	0.300000	0.294600
1000	0.328000	0.000025	506	0.347826	0.109234	494	0.307692	0.328000	0.294636
1000	0.314000	0.000025	489	0.333333	0.109234	511	0.295499	0.314000	0.294656
1000	0.290000	0.000025	492	0.288618	0.109234	508	0.291339	0.290000	0.294651
1000	0.300000	0.000025	480	0.297917	0.109234	520	0.301923	0.300000	0.294657
1000	0.292000	0.000025	507	0.317554	0.109234	493	0.265720	0.292000	0.294654
1000	0.293000	0.000025	521	0.284069	0.109234	479	0.302714	0.293000	0.294653
1000	0.293000	0.000025	488	0.270492	0.109234	512	0.314453	0.293000	0.294651
1000	0.305000	0.000025	508	0.309055	0.109234	492	0.300813	0.305000	0.294662
1000	0.301000	0.000025	501	0.321357	0.109234	499	0.280561	0.301000	0.294668
1000	0.318000	0.000025	490	0.300000	0.109234	510	0.335294	0.318000	0.294693
1000	0.288000	0.000025	497	0.285714	0.109234	503	0.290258	0.288000	0.294686
1000	0.303000	0.000025	513	0.315789	0.109234	487	0.289528	0.303000	0.294695
1000	0.299000	0.000025	519	0.265896	0.109234	481	0.334719	0.299000	0.294699
1000	0.303000	0.000025	510	0.296078	0.109234	490	0.310204	0.303000	0.294708
1000	0.317000	0.000025	484	0.297521	0.109234	516	0.335271	0.317000	0.294732
1000	0.285000	0.000025	520	0.276923	0.109234	480	0.293750	0.285000	0.294722
1000	0.269000	0.000025	514	0.274319	0.109234	486	0.263374	0.269000	0.294694
1000	0.320000	0.000025	518	0.306950	0.109234	482	0.334025	0.320000	0.294721
1000	0.283000	0.000025	526	0.262357	0.109234	474	0.305907	0.283000	0.294709
1000	0.281000	0.000025	499	0.276553	0.109234	501	0.285429	0.281000	0.294694
1000	0.320000	0.000025	490	0.314286	0.109234	510	0.325490	0.320000	0.294721
1000	0.309000	0.000025	515	0.316505	0.109234	485	0.301031	0.309000	0.294736
1000	0.302000	0.000025	474	0.303797	0.109234	526	0.300380	0.302000	0.294743
1000	0.299000	0.000025	502	0.286853	0.109234	498	0.311245	0.299000	0.294748
1000	0.292000	0.000025	514	0.287938	0.109234	486	0.296296	0.292000	0.294745
1000	0.306000	0.000025	507	0.291913	0.109234	493	0.320487	0.306000	0.294757
1000	0.291000	0.000025	484	0.280992	0.109234	516	0.300388	0.291000	0.294753
1000	0.283000	0.000025	512	0.283203	0.109234	488	0.282787	0.283000	0.294741
1000	0.297000	0.000025	478	0.286611	0.109234	522	0.306513	0.297000	0.294743
1000	0.292000	0.000025	521	0.291747	0.109234	479	0.292276	0.292000	0.294740
1000	0.307000	0.000025	512	0.318359	0.109234	488	0.295082	0.307000	0.294753
1000	0.291000	0.000025	484	0.247934	0.109234	516	0.331395	0.291000	0.294749
1000	0.302000	0.000025	517	0.301741	0.109234	483	0.302277	0.302000	0.294756
1000	0.316000	0.000025	511	0.322896	0.109234	489	0.308793	0.316000	0.294778
1000	0.290000	0.000025	519	0.290944	0.109234	481	0.288981	0.290000	0.294773
1000	0.291000	0.000025	489	0.284254	0.109234	511	0.297456	0.291000	0.294770
1000	0.295000	0.000025	506	0.256917	0.109234	494	0.334008	0.295000	0.294770
1000	0.314000	0.000025	520	0.321154	0.109234	480	0.306250	0.314000	0.294790
1000	0.304000	0.000025	505	0.304950	0.109234	495	0.303030	0.304000	0.294799
1000	0.315000	0.000025	537	0.318436	0.109234	463	0.311015	0.315000	0.294820
1000	0.281000	0.000025	451	0.252772	0.109234	549	0.304189	0.281000	0.294806
1000	0.319000	0.000025	522	0.296935	0.109234	478	0.343096	0.319000	0.294830
1000	0.315000	0.000025	458	0.288210	0.109234	542	0.337638	0.315000	0.294851
1000	0.288000	0.000025	490	0.267347	0.109234	510	0.307843	0.288000	0.294844
1000	0.307000	0.000025	486	0.302469	0.109234	514	0.311284	0.307000	0.294857
1000	0.264000	0.000025	519	0.271676	0.109234	481	0.255717	0.264000	0.294825
1000	0.335000	0.000025	509	0.347741	0.109234	491	0.321792	0.335000	0.294866
1000	0.296000	0.000025	520	0.300000	0.109234	480	0.291667	0.296000	0.294867
1000	0.303000	0.000025	515	0.302913	0.109234	485	0.303093	0.303000	0.294875
1000	0.315000	0.000025	503	0.316103	0.109234	497	0.313883	0.315000	0.294896
1000	0.272000	0.000025	527	0.286528	0.109234	473	0.255814	0.272000	0.294873
1000	0.306000	0.000025	489	0.302658	0.109234	511	0.309198	0.306000	0.294884
1000	0.317000	0.000025	481	0.297297	0.109234	519	0.335260	0.317000	0.294906
1000	0.284000	0.000025	462	0.266234	0.109234	538	0.299257	0.284000	0.294895
1000	0.323000	0.000025	501	0.319361	0.109234	499	0.326653	0.323000	0.294924
1000	0.281000	0.000025	467	0.276231	0.109234	533	0.285178	0.281000	0.294910
1000	0.308000	0.000025	499	0.308617	0.109234	501	0.307385	0.308000	0.294923
1000	0.317000	0.000025	495	0.282828	0.109234	505	0.350495	0.317000	0.294945
1000	0.311000	0.000025	499	0.300601	0.109234	501	0.321357	0.311000	0.294961
1000	0.308000	0.000025	487	0.289528	0.109234	513	0.325536	0.308000	0.294975
1000	0.292000	0.000025	498	0.285141	0.109234	502	0.298805	0.292000	0.294972
1000	0.306000	0.000025	535	0.285981	0.109234	465	0.329032	0.306000	0.294983
1000	0.262000	0.000025	510	0.260784	0.109234	490	0.263265	0.262000	0.294950
1000	0.317000	0.000025	479	0.269311	0.109234	521	0.360845	0.317000	0.294972
1000	0.303000	0.000025	515	0.304854	0.109234	485	0.301031	0.303000	0.294980
1000	0.291000	0.000025	501	0.295409	0.109234	499	0.286573	0.291000	0.294976
1000	0.299000	0.000025	484	0.289256	0.109234	516	0.308140	0.299000	0.294980
1000	0.287000	0.000025	503	0.280318	0.109234	497	0.293763	0.287000	0.294972
1000	0.288000	0.000025	498	0.283133	0.109234	502	0.292829	0.288000	0.294965
1000	0.330000	0.000025	525	0.335238	0.109234	475	0.324211	0.330000	0.295000
1000	0.305000	0.000025	474	0.343882	0.109234	526	0.269962	0.305000	0.295010
1000	0.310000	0.000025	521	0.322457	0.109234	479	0.296451	0.310000	0.295025
1000	0.277000	0.000025	515	0.283495	0.109234	485	0.270103	0.277000	0.295007
1000	0.305000	0.000025	504	0.309524	0.109234	496	0.300403	0.305000	0.295017
1000	0.287000	0.000025	482	0.278008	0.109234	518	0.295367	0.287000	0.295009
1000	0.301000	0.000025	536	0.320896	0.109234	464	0.278017	0.301000	0.295015
1000	0.290000	0.000025	448	0.285714	0.109234	552	0.293478	0.290000	0.295010
