# Supplementary material for: Investigating environmental effects on phonology using diachronic models
Source: Evol Hum Sci. 2024 Jan 3;6:e8. doi: 10.1017/ehs.2023.33 (PMC10955398; doi:10.1017/ehs.2023.33)
Supplement: Hartmann et al. supplementary material 4 — Hartmann et al. supplementary material [file S2513843X23000336sup004.zip › TonesClimateGeoPhylo_Public-1.0/results/BayesTraitsOutput/IndependentContrasts/IC_Tones_SpecHSimBi.Log.txt]

Options:
Model:                           Independent Contrasts: Correlation
Tree File Name:                  ../../data/processed/GTree_phylo4g_combined_trimmed.nex
Data File Name:                  ../../data/processed/IndependentContrasts/GTree_Data_Tones_SpecHSimBi.txt
Log File Name:                   ../../results/BayesTraitsOutput/IndependentContrasts/IC_Tones_SpecHSimBi.Log.txt
Save Initial Trees:              False
Save Trees:                      False
Summary:                         False
Seed:                            2890779962
Precision:                       64 bits
Cores:                           1
Analysis Type:                   MCMC
Sample Period:                   1000
Iterations:                      1010000
Burn in:                         10000
MCMC ML Start:                   False
Schedule File:                   ../../results/BayesTraitsOutput/IndependentContrasts/IC_Tones_SpecHSimBi.Schedule.txt
Rate Dev:                        AutoTune
No of Rates:                     2
Test for trait correlation:      True
Kappa:                           Not in use
Delta:                           Not in use
Lambda:                          Not in use
OU:                              Not in use
Min Trans Taxa No:               10
RJ Local Kappa:                  False
RJ Local Lambda:                 False
RJ Local Delta:                  False
RJ Local OU:                     False
Tags:	249
	N251	250	Tiv_Tivoid Aghem_Grassfields Kom_Grassfields Oku_Grassfields Moghamo_Grassfields Fefe_Grassfields Mungaka_Grassfields Bamun_Grassfields Zaambo_Jarawan A53_Bafia_rikpa A31_Bubi A45_Nyokon A44_Tunen A46_Nomaande A462_Yambeta A601_Tuki A622_Nugunu A62B_Mmala A62C_Libie A43a_Basaa A42_Abo A61_Ngoro-lunda A61_Ngoro-Asom A61_Ngoro-Bisoo A63_Mangisa A71_Eton A72a_Ewondo A74a_Bulu A75a_Fang_Bitam A75a_Fang_Minvoul A75a_Fang_Medouneu A24_Duala A33a_Yasa A32C_Batanga A34_Benga A22_Bakweri A122_Bakundu A11_Londo A121_Mbonge A141_Lefo A15C_Akossi A15C_Mkaa A15C_Elung_Central_Manenguba A15A_Mbuu A15_Manenguba A15B_Mienge_NW_Manenguba B204_Ndambomo_Li B204_Ndambomo_Mbadi B204_Ndambomo_Massoukou B22E_Mwesa A91_Kwakum A93_Kako A803_Shiwa A81_Kwasio A83_Mekaa A832_Bekol A84_Njem A841_Badwe A86c_Mpiemo B203_Samaye B32_Kande B11a_Mpongwe B11b_Orungu B11c_Galwa B11d_Dyumba B11F_Enenga C85_Wongo C83_Bushong C71_Tetela C76_Ombo C105_Mbenga C36d_Lingala C142_Mondongo C104_Aka C101_Babole_Ma C101_Babole_Dz C32_Bobangi C323_Mpama C101_Babole_Ep C322_Zamba C141_Bonyala C22_Akwa C25E_Eboyi C25_Mboshi C25A_Bunji C25B_Olee C25C_Ondinga D12_Lengola C61_Mongo D23_Kibira-Kumu_1919 D311_Bila D201_Liko C401_Pakabete C43A_Baati H16c_Yombe B404_Ngubi B42_Sangu_Mb H42_Hunganna H11_Beembe H13_Kikunyi_1989 H131_Kisundi_Congo_Kimongo_1988 H16_Cimbala H16c_Kiyombe_DRC_1982 H16_Cilinji H16d_Ciwoyo_DRC_2012 H16_Cizobe H16_Kikongo H16b_Kindibu_2013 H16g_Ntandu H16g_Kimpangu_2012 H16_Kimbata_Ngidinga H16h_Kinkanu_2012 H16_Kimbeko C34_Sakata B865_Nzadi B85e_Mput B862_Lwel B85_Yanzi B864_Ngong B863_Pindi B503_Vili B501_Wanzi_E B52_Nzebi B78_Wuumu B77b_Fumu B63_Ndumu H21a_Kimbundu L13_Kwese K31_Luyana L52_Lunda K11_Ciokwe K14_Lwena K33_Kwangali K332_Rumanyo R11_Umbundu R31_Herero R21_Kwanyama R22_Ndonga L31a_Luba-Kasai L33_Luba-Shaba D28_Holoholo D20B_Vamba_1919 D43_Nyanga M61_Lenje M42_Bemba M54_Lamba JD66_Kiha JD62_Rundi JD65_Hangaza JE25_Mkwaya JE25_Jita JE25_Kilegi JE404_Shasi JE45_Nata JE42_Gusii JE403_Suba JE43_Kuria JE43_Kuria_Mago JE43_Kuria_Tari JE17_Gwere JE15_Luganda JE32_Luyia JE34_Samialugwe JE31_Lumasaaba JE31c_Bukusu JE23_Zinza JE21_Runyambo JE22_Haya JE13_Runyankore JE14_Rukiga F23_Sumbwa F22_Nyamwezi F21_Ntuzu F21_Sukuma F32_Nyaturucha F32_Nyaturuwil M13_Fipa M14_Rungu M15_Mambwe M21_Ndali M31_Nyakyusa M25_Safwa P31_Emakhua P31G_Ikorovere N21_Tumbuka_Malawi N31_Chewa S11_Shona S16_Kalanga S21_Venda K21_Lozi S31_Tswana S311_Shekgalagari S51_Tshwa S53_Tsonga S41_Xhosa S42_Zulu S44_Ndebele P21_Yao P23_Simakonde P25_Mabia P13_Matumbi G52_Ndamba N12_Ngoni G64_Pangwa G63_Bena F33_Langi G31_Zigua G23_Sambaa G24_Bondei G12_Kagulu G35_Luguru E71A_Upper_Pokomo E72a_Giryama E73_Digo G44a_Ngazija G44b_Ndzwani G44D_Maore G42a_Amu G41_Bajuni G412_Mwiini G401_Mwani G43_Kae G42_Swahili G42d_Unguja G22_Asu G22A_North_Pare G22B_South_Pare G39_Saghala E65_Gweno E623A_Kiseri E623D_Keni E623_Mkuu E621D_Kibosho E621B_Machame E53_Meru E621C_Siha E64_Kahe E622A_Kimochi E622C_Lema E55_Kamba_Kitu E55_Kamba E55_Kamba_Mach E51_Kikuyu E54_Tharaka E53_Igoji E53_Miutini E53_Tigania E53_Merutig E53_Imenti E53_Meruimenti 
	N252	8	Tiv_Tivoid Aghem_Grassfields Kom_Grassfields Oku_Grassfields Moghamo_Grassfields Fefe_Grassfields Mungaka_Grassfields Bamun_Grassfields 
	N253	7	Aghem_Grassfields Kom_Grassfields Oku_Grassfields Moghamo_Grassfields Fefe_Grassfields Mungaka_Grassfields Bamun_Grassfields 
	N254	3	Aghem_Grassfields Kom_Grassfields Oku_Grassfields 
	N255	2	Kom_Grassfields Oku_Grassfields 
	N256	4	Moghamo_Grassfields Fefe_Grassfields Mungaka_Grassfields Bamun_Grassfields 
	N257	3	Fefe_Grassfields Mungaka_Grassfields Bamun_Grassfields 
	N258	2	Mungaka_Grassfields Bamun_Grassfields 
	N259	242	Zaambo_Jarawan A53_Bafia_rikpa A31_Bubi A45_Nyokon A44_Tunen A46_Nomaande A462_Yambeta A601_Tuki A622_Nugunu A62B_Mmala A62C_Libie A43a_Basaa A42_Abo A61_Ngoro-lunda A61_Ngoro-Asom A61_Ngoro-Bisoo A63_Mangisa A71_Eton A72a_Ewondo A74a_Bulu A75a_Fang_Bitam A75a_Fang_Minvoul A75a_Fang_Medouneu A24_Duala A33a_Yasa A32C_Batanga A34_Benga A22_Bakweri A122_Bakundu A11_Londo A121_Mbonge A141_Lefo A15C_Akossi A15C_Mkaa A15C_Elung_Central_Manenguba A15A_Mbuu A15_Manenguba A15B_Mienge_NW_Manenguba B204_Ndambomo_Li B204_Ndambomo_Mbadi B204_Ndambomo_Massoukou B22E_Mwesa A91_Kwakum A93_Kako A803_Shiwa A81_Kwasio A83_Mekaa A832_Bekol A84_Njem A841_Badwe A86c_Mpiemo B203_Samaye B32_Kande B11a_Mpongwe B11b_Orungu B11c_Galwa B11d_Dyumba B11F_Enenga C85_Wongo C83_Bushong C71_Tetela C76_Ombo C105_Mbenga C36d_Lingala C142_Mondongo C104_Aka C101_Babole_Ma C101_Babole_Dz C32_Bobangi C323_Mpama C101_Babole_Ep C322_Zamba C141_Bonyala C22_Akwa C25E_Eboyi C25_Mboshi C25A_Bunji C25B_Olee C25C_Ondinga D12_Lengola C61_Mongo D23_Kibira-Kumu_1919 D311_Bila D201_Liko C401_Pakabete C43A_Baati H16c_Yombe B404_Ngubi B42_Sangu_Mb H42_Hunganna H11_Beembe H13_Kikunyi_1989 H131_Kisundi_Congo_Kimongo_1988 H16_Cimbala H16c_Kiyombe_DRC_1982 H16_Cilinji H16d_Ciwoyo_DRC_2012 H16_Cizobe H16_Kikongo H16b_Kindibu_2013 H16g_Ntandu H16g_Kimpangu_2012 H16_Kimbata_Ngidinga H16h_Kinkanu_2012 H16_Kimbeko C34_Sakata B865_Nzadi B85e_Mput B862_Lwel B85_Yanzi B864_Ngong B863_Pindi B503_Vili B501_Wanzi_E B52_Nzebi B78_Wuumu B77b_Fumu B63_Ndumu H21a_Kimbundu L13_Kwese K31_Luyana L52_Lunda K11_Ciokwe K14_Lwena K33_Kwangali K332_Rumanyo R11_Umbundu R31_Herero R21_Kwanyama R22_Ndonga L31a_Luba-Kasai L33_Luba-Shaba D28_Holoholo D20B_Vamba_1919 D43_Nyanga M61_Lenje M42_Bemba M54_Lamba JD66_Kiha JD62_Rundi JD65_Hangaza JE25_Mkwaya JE25_Jita JE25_Kilegi JE404_Shasi JE45_Nata JE42_Gusii JE403_Suba JE43_Kuria JE43_Kuria_Mago JE43_Kuria_Tari JE17_Gwere JE15_Luganda JE32_Luyia JE34_Samialugwe JE31_Lumasaaba JE31c_Bukusu JE23_Zinza JE21_Runyambo JE22_Haya JE13_Runyankore JE14_Rukiga F23_Sumbwa F22_Nyamwezi F21_Ntuzu F21_Sukuma F32_Nyaturucha F32_Nyaturuwil M13_Fipa M14_Rungu M15_Mambwe M21_Ndali M31_Nyakyusa M25_Safwa P31_Emakhua P31G_Ikorovere N21_Tumbuka_Malawi N31_Chewa S11_Shona S16_Kalanga S21_Venda K21_Lozi S31_Tswana S311_Shekgalagari S51_Tshwa S53_Tsonga S41_Xhosa S42_Zulu S44_Ndebele P21_Yao P23_Simakonde P25_Mabia P13_Matumbi G52_Ndamba N12_Ngoni G64_Pangwa G63_Bena F33_Langi G31_Zigua G23_Sambaa G24_Bondei G12_Kagulu G35_Luguru E71A_Upper_Pokomo E72a_Giryama E73_Digo G44a_Ngazija G44b_Ndzwani G44D_Maore G42a_Amu G41_Bajuni G412_Mwiini G401_Mwani G43_Kae G42_Swahili G42d_Unguja G22_Asu G22A_North_Pare G22B_South_Pare G39_Saghala E65_Gweno E623A_Kiseri E623D_Keni E623_Mkuu E621D_Kibosho E621B_Machame E53_Meru E621C_Siha E64_Kahe E622A_Kimochi E622C_Lema E55_Kamba_Kitu E55_Kamba E55_Kamba_Mach E51_Kikuyu E54_Tharaka E53_Igoji E53_Miutini E53_Tigania E53_Merutig E53_Imenti E53_Meruimenti 
	N260	38	Zaambo_Jarawan A53_Bafia_rikpa A31_Bubi A45_Nyokon A44_Tunen A46_Nomaande A462_Yambeta A601_Tuki A622_Nugunu A62B_Mmala A62C_Libie A43a_Basaa A42_Abo A61_Ngoro-lunda A61_Ngoro-Asom A61_Ngoro-Bisoo A63_Mangisa A71_Eton A72a_Ewondo A74a_Bulu A75a_Fang_Bitam A75a_Fang_Minvoul A75a_Fang_Medouneu A24_Duala A33a_Yasa A32C_Batanga A34_Benga A22_Bakweri A122_Bakundu A11_Londo A121_Mbonge A141_Lefo A15C_Akossi A15C_Mkaa A15C_Elung_Central_Manenguba A15A_Mbuu A15_Manenguba A15B_Mienge_NW_Manenguba 
	N261	11	Zaambo_Jarawan A53_Bafia_rikpa A31_Bubi A45_Nyokon A44_Tunen A46_Nomaande A462_Yambeta A601_Tuki A622_Nugunu A62B_Mmala A62C_Libie 
	N262	10	A53_Bafia_rikpa A31_Bubi A45_Nyokon A44_Tunen A46_Nomaande A462_Yambeta A601_Tuki A622_Nugunu A62B_Mmala A62C_Libie 
	N263	9	A31_Bubi A45_Nyokon A44_Tunen A46_Nomaande A462_Yambeta A601_Tuki A622_Nugunu A62B_Mmala A62C_Libie 
	N264	8	A45_Nyokon A44_Tunen A46_Nomaande A462_Yambeta A601_Tuki A622_Nugunu A62B_Mmala A62C_Libie 
	N265	7	A44_Tunen A46_Nomaande A462_Yambeta A601_Tuki A622_Nugunu A62B_Mmala A62C_Libie 
	N266	2	A44_Tunen A46_Nomaande 
	N267	5	A462_Yambeta A601_Tuki A622_Nugunu A62B_Mmala A62C_Libie 
	N268	4	A601_Tuki A622_Nugunu A62B_Mmala A62C_Libie 
	N269	3	A622_Nugunu A62B_Mmala A62C_Libie 
	N270	2	A62B_Mmala A62C_Libie 
	N271	27	A43a_Basaa A42_Abo A61_Ngoro-lunda A61_Ngoro-Asom A61_Ngoro-Bisoo A63_Mangisa A71_Eton A72a_Ewondo A74a_Bulu A75a_Fang_Bitam A75a_Fang_Minvoul A75a_Fang_Medouneu A24_Duala A33a_Yasa A32C_Batanga A34_Benga A22_Bakweri A122_Bakundu A11_Londo A121_Mbonge A141_Lefo A15C_Akossi A15C_Mkaa A15C_Elung_Central_Manenguba A15A_Mbuu A15_Manenguba A15B_Mienge_NW_Manenguba 
	N272	12	A43a_Basaa A42_Abo A61_Ngoro-lunda A61_Ngoro-Asom A61_Ngoro-Bisoo A63_Mangisa A71_Eton A72a_Ewondo A74a_Bulu A75a_Fang_Bitam A75a_Fang_Minvoul A75a_Fang_Medouneu 
	N273	2	A43a_Basaa A42_Abo 
	N274	10	A61_Ngoro-lunda A61_Ngoro-Asom A61_Ngoro-Bisoo A63_Mangisa A71_Eton A72a_Ewondo A74a_Bulu A75a_Fang_Bitam A75a_Fang_Minvoul A75a_Fang_Medouneu 
	N275	9	A61_Ngoro-Asom A61_Ngoro-Bisoo A63_Mangisa A71_Eton A72a_Ewondo A74a_Bulu A75a_Fang_Bitam A75a_Fang_Minvoul A75a_Fang_Medouneu 
	N276	2	A61_Ngoro-Asom A61_Ngoro-Bisoo 
	N277	7	A63_Mangisa A71_Eton A72a_Ewondo A74a_Bulu A75a_Fang_Bitam A75a_Fang_Minvoul A75a_Fang_Medouneu 
	N278	2	A63_Mangisa A71_Eton 
	N279	5	A72a_Ewondo A74a_Bulu A75a_Fang_Bitam A75a_Fang_Minvoul A75a_Fang_Medouneu 
	N280	4	A74a_Bulu A75a_Fang_Bitam A75a_Fang_Minvoul A75a_Fang_Medouneu 
	N281	3	A75a_Fang_Bitam A75a_Fang_Minvoul A75a_Fang_Medouneu 
	N282	2	A75a_Fang_Minvoul A75a_Fang_Medouneu 
	N283	15	A24_Duala A33a_Yasa A32C_Batanga A34_Benga A22_Bakweri A122_Bakundu A11_Londo A121_Mbonge A141_Lefo A15C_Akossi A15C_Mkaa A15C_Elung_Central_Manenguba A15A_Mbuu A15_Manenguba A15B_Mienge_NW_Manenguba 
	N284	4	A24_Duala A33a_Yasa A32C_Batanga A34_Benga 
	N285	3	A33a_Yasa A32C_Batanga A34_Benga 
	N286	2	A32C_Batanga A34_Benga 
	N287	11	A22_Bakweri A122_Bakundu A11_Londo A121_Mbonge A141_Lefo A15C_Akossi A15C_Mkaa A15C_Elung_Central_Manenguba A15A_Mbuu A15_Manenguba A15B_Mienge_NW_Manenguba 
	N288	4	A22_Bakweri A122_Bakundu A11_Londo A121_Mbonge 
	N289	3	A122_Bakundu A11_Londo A121_Mbonge 
	N290	2	A11_Londo A121_Mbonge 
	N291	7	A141_Lefo A15C_Akossi A15C_Mkaa A15C_Elung_Central_Manenguba A15A_Mbuu A15_Manenguba A15B_Mienge_NW_Manenguba 
	N292	6	A15C_Akossi A15C_Mkaa A15C_Elung_Central_Manenguba A15A_Mbuu A15_Manenguba A15B_Mienge_NW_Manenguba 
	N293	2	A15C_Akossi A15C_Mkaa 
	N294	4	A15C_Elung_Central_Manenguba A15A_Mbuu A15_Manenguba A15B_Mienge_NW_Manenguba 
	N295	3	A15A_Mbuu A15_Manenguba A15B_Mienge_NW_Manenguba 
	N296	2	A15_Manenguba A15B_Mienge_NW_Manenguba 
	N297	204	B204_Ndambomo_Li B204_Ndambomo_Mbadi B204_Ndambomo_Massoukou B22E_Mwesa A91_Kwakum A93_Kako A803_Shiwa A81_Kwasio A83_Mekaa A832_Bekol A84_Njem A841_Badwe A86c_Mpiemo B203_Samaye B32_Kande B11a_Mpongwe B11b_Orungu B11c_Galwa B11d_Dyumba B11F_Enenga C85_Wongo C83_Bushong C71_Tetela C76_Ombo C105_Mbenga C36d_Lingala C142_Mondongo C104_Aka C101_Babole_Ma C101_Babole_Dz C32_Bobangi C323_Mpama C101_Babole_Ep C322_Zamba C141_Bonyala C22_Akwa C25E_Eboyi C25_Mboshi C25A_Bunji C25B_Olee C25C_Ondinga D12_Lengola C61_Mongo D23_Kibira-Kumu_1919 D311_Bila D201_Liko C401_Pakabete C43A_Baati H16c_Yombe B404_Ngubi B42_Sangu_Mb H42_Hunganna H11_Beembe H13_Kikunyi_1989 H131_Kisundi_Congo_Kimongo_1988 H16_Cimbala H16c_Kiyombe_DRC_1982 H16_Cilinji H16d_Ciwoyo_DRC_2012 H16_Cizobe H16_Kikongo H16b_Kindibu_2013 H16g_Ntandu H16g_Kimpangu_2012 H16_Kimbata_Ngidinga H16h_Kinkanu_2012 H16_Kimbeko C34_Sakata B865_Nzadi B85e_Mput B862_Lwel B85_Yanzi B864_Ngong B863_Pindi B503_Vili B501_Wanzi_E B52_Nzebi B78_Wuumu B77b_Fumu B63_Ndumu H21a_Kimbundu L13_Kwese K31_Luyana L52_Lunda K11_Ciokwe K14_Lwena K33_Kwangali K332_Rumanyo R11_Umbundu R31_Herero R21_Kwanyama R22_Ndonga L31a_Luba-Kasai L33_Luba-Shaba D28_Holoholo D20B_Vamba_1919 D43_Nyanga M61_Lenje M42_Bemba M54_Lamba JD66_Kiha JD62_Rundi JD65_Hangaza JE25_Mkwaya JE25_Jita JE25_Kilegi JE404_Shasi JE45_Nata JE42_Gusii JE403_Suba JE43_Kuria JE43_Kuria_Mago JE43_Kuria_Tari JE17_Gwere JE15_Luganda JE32_Luyia JE34_Samialugwe JE31_Lumasaaba JE31c_Bukusu JE23_Zinza JE21_Runyambo JE22_Haya JE13_Runyankore JE14_Rukiga F23_Sumbwa F22_Nyamwezi F21_Ntuzu F21_Sukuma F32_Nyaturucha F32_Nyaturuwil M13_Fipa M14_Rungu M15_Mambwe M21_Ndali M31_Nyakyusa M25_Safwa P31_Emakhua P31G_Ikorovere N21_Tumbuka_Malawi N31_Chewa S11_Shona S16_Kalanga S21_Venda K21_Lozi S31_Tswana S311_Shekgalagari S51_Tshwa S53_Tsonga S41_Xhosa S42_Zulu S44_Ndebele P21_Yao P23_Simakonde P25_Mabia P13_Matumbi G52_Ndamba N12_Ngoni G64_Pangwa G63_Bena F33_Langi G31_Zigua G23_Sambaa G24_Bondei G12_Kagulu G35_Luguru E71A_Upper_Pokomo E72a_Giryama E73_Digo G44a_Ngazija G44b_Ndzwani G44D_Maore G42a_Amu G41_Bajuni G412_Mwiini G401_Mwani G43_Kae G42_Swahili G42d_Unguja G22_Asu G22A_North_Pare G22B_South_Pare G39_Saghala E65_Gweno E623A_Kiseri E623D_Keni E623_Mkuu E621D_Kibosho E621B_Machame E53_Meru E621C_Siha E64_Kahe E622A_Kimochi E622C_Lema E55_Kamba_Kitu E55_Kamba E55_Kamba_Mach E51_Kikuyu E54_Tharaka E53_Igoji E53_Miutini E53_Tigania E53_Merutig E53_Imenti E53_Meruimenti 
	N298	13	B204_Ndambomo_Li B204_Ndambomo_Mbadi B204_Ndambomo_Massoukou B22E_Mwesa A91_Kwakum A93_Kako A803_Shiwa A81_Kwasio A83_Mekaa A832_Bekol A84_Njem A841_Badwe A86c_Mpiemo 
	N299	4	B204_Ndambomo_Li B204_Ndambomo_Mbadi B204_Ndambomo_Massoukou B22E_Mwesa 
	N300	3	B204_Ndambomo_Li B204_Ndambomo_Mbadi B204_Ndambomo_Massoukou 
	N301	2	B204_Ndambomo_Mbadi B204_Ndambomo_Massoukou 
	N302	9	A91_Kwakum A93_Kako A803_Shiwa A81_Kwasio A83_Mekaa A832_Bekol A84_Njem A841_Badwe A86c_Mpiemo 
	N303	2	A91_Kwakum A93_Kako 
	N304	7	A803_Shiwa A81_Kwasio A83_Mekaa A832_Bekol A84_Njem A841_Badwe A86c_Mpiemo 
	N305	4	A803_Shiwa A81_Kwasio A83_Mekaa A832_Bekol 
	N306	2	A803_Shiwa A81_Kwasio 
	N307	2	A83_Mekaa A832_Bekol 
	N308	3	A84_Njem A841_Badwe A86c_Mpiemo 
	N309	2	A84_Njem A841_Badwe 
	N310	191	B203_Samaye B32_Kande B11a_Mpongwe B11b_Orungu B11c_Galwa B11d_Dyumba B11F_Enenga C85_Wongo C83_Bushong C71_Tetela C76_Ombo C105_Mbenga C36d_Lingala C142_Mondongo C104_Aka C101_Babole_Ma C101_Babole_Dz C32_Bobangi C323_Mpama C101_Babole_Ep C322_Zamba C141_Bonyala C22_Akwa C25E_Eboyi C25_Mboshi C25A_Bunji C25B_Olee C25C_Ondinga D12_Lengola C61_Mongo D23_Kibira-Kumu_1919 D311_Bila D201_Liko C401_Pakabete C43A_Baati H16c_Yombe B404_Ngubi B42_Sangu_Mb H42_Hunganna H11_Beembe H13_Kikunyi_1989 H131_Kisundi_Congo_Kimongo_1988 H16_Cimbala H16c_Kiyombe_DRC_1982 H16_Cilinji H16d_Ciwoyo_DRC_2012 H16_Cizobe H16_Kikongo H16b_Kindibu_2013 H16g_Ntandu H16g_Kimpangu_2012 H16_Kimbata_Ngidinga H16h_Kinkanu_2012 H16_Kimbeko C34_Sakata B865_Nzadi B85e_Mput B862_Lwel B85_Yanzi B864_Ngong B863_Pindi B503_Vili B501_Wanzi_E B52_Nzebi B78_Wuumu B77b_Fumu B63_Ndumu H21a_Kimbundu L13_Kwese K31_Luyana L52_Lunda K11_Ciokwe K14_Lwena K33_Kwangali K332_Rumanyo R11_Umbundu R31_Herero R21_Kwanyama R22_Ndonga L31a_Luba-Kasai L33_Luba-Shaba D28_Holoholo D20B_Vamba_1919 D43_Nyanga M61_Lenje M42_Bemba M54_Lamba JD66_Kiha JD62_Rundi JD65_Hangaza JE25_Mkwaya JE25_Jita JE25_Kilegi JE404_Shasi JE45_Nata JE42_Gusii JE403_Suba JE43_Kuria JE43_Kuria_Mago JE43_Kuria_Tari JE17_Gwere JE15_Luganda JE32_Luyia JE34_Samialugwe JE31_Lumasaaba JE31c_Bukusu JE23_Zinza JE21_Runyambo JE22_Haya JE13_Runyankore JE14_Rukiga F23_Sumbwa F22_Nyamwezi F21_Ntuzu F21_Sukuma F32_Nyaturucha F32_Nyaturuwil M13_Fipa M14_Rungu M15_Mambwe M21_Ndali M31_Nyakyusa M25_Safwa P31_Emakhua P31G_Ikorovere N21_Tumbuka_Malawi N31_Chewa S11_Shona S16_Kalanga S21_Venda K21_Lozi S31_Tswana S311_Shekgalagari S51_Tshwa S53_Tsonga S41_Xhosa S42_Zulu S44_Ndebele P21_Yao P23_Simakonde P25_Mabia P13_Matumbi G52_Ndamba N12_Ngoni G64_Pangwa G63_Bena F33_Langi G31_Zigua G23_Sambaa G24_Bondei G12_Kagulu G35_Luguru E71A_Upper_Pokomo E72a_Giryama E73_Digo G44a_Ngazija G44b_Ndzwani G44D_Maore G42a_Amu G41_Bajuni G412_Mwiini G401_Mwani G43_Kae G42_Swahili G42d_Unguja G22_Asu G22A_North_Pare G22B_South_Pare G39_Saghala E65_Gweno E623A_Kiseri E623D_Keni E623_Mkuu E621D_Kibosho E621B_Machame E53_Meru E621C_Siha E64_Kahe E622A_Kimochi E622C_Lema E55_Kamba_Kitu E55_Kamba E55_Kamba_Mach E51_Kikuyu E54_Tharaka E53_Igoji E53_Miutini E53_Tigania E53_Merutig E53_Imenti E53_Meruimenti 
	N311	190	B32_Kande B11a_Mpongwe B11b_Orungu B11c_Galwa B11d_Dyumba B11F_Enenga C85_Wongo C83_Bushong C71_Tetela C76_Ombo C105_Mbenga C36d_Lingala C142_Mondongo C104_Aka C101_Babole_Ma C101_Babole_Dz C32_Bobangi C323_Mpama C101_Babole_Ep C322_Zamba C141_Bonyala C22_Akwa C25E_Eboyi C25_Mboshi C25A_Bunji C25B_Olee C25C_Ondinga D12_Lengola C61_Mongo D23_Kibira-Kumu_1919 D311_Bila D201_Liko C401_Pakabete C43A_Baati H16c_Yombe B404_Ngubi B42_Sangu_Mb H42_Hunganna H11_Beembe H13_Kikunyi_1989 H131_Kisundi_Congo_Kimongo_1988 H16_Cimbala H16c_Kiyombe_DRC_1982 H16_Cilinji H16d_Ciwoyo_DRC_2012 H16_Cizobe H16_Kikongo H16b_Kindibu_2013 H16g_Ntandu H16g_Kimpangu_2012 H16_Kimbata_Ngidinga H16h_Kinkanu_2012 H16_Kimbeko C34_Sakata B865_Nzadi B85e_Mput B862_Lwel B85_Yanzi B864_Ngong B863_Pindi B503_Vili B501_Wanzi_E B52_Nzebi B78_Wuumu B77b_Fumu B63_Ndumu H21a_Kimbundu L13_Kwese K31_Luyana L52_Lunda K11_Ciokwe K14_Lwena K33_Kwangali K332_Rumanyo R11_Umbundu R31_Herero R21_Kwanyama R22_Ndonga L31a_Luba-Kasai L33_Luba-Shaba D28_Holoholo D20B_Vamba_1919 D43_Nyanga M61_Lenje M42_Bemba M54_Lamba JD66_Kiha JD62_Rundi JD65_Hangaza JE25_Mkwaya JE25_Jita JE25_Kilegi JE404_Shasi JE45_Nata JE42_Gusii JE403_Suba JE43_Kuria JE43_Kuria_Mago JE43_Kuria_Tari JE17_Gwere JE15_Luganda JE32_Luyia JE34_Samialugwe JE31_Lumasaaba JE31c_Bukusu JE23_Zinza JE21_Runyambo JE22_Haya JE13_Runyankore JE14_Rukiga F23_Sumbwa F22_Nyamwezi F21_Ntuzu F21_Sukuma F32_Nyaturucha F32_Nyaturuwil M13_Fipa M14_Rungu M15_Mambwe M21_Ndali M31_Nyakyusa M25_Safwa P31_Emakhua P31G_Ikorovere N21_Tumbuka_Malawi N31_Chewa S11_Shona S16_Kalanga S21_Venda K21_Lozi S31_Tswana S311_Shekgalagari S51_Tshwa S53_Tsonga S41_Xhosa S42_Zulu S44_Ndebele P21_Yao P23_Simakonde P25_Mabia P13_Matumbi G52_Ndamba N12_Ngoni G64_Pangwa G63_Bena F33_Langi G31_Zigua G23_Sambaa G24_Bondei G12_Kagulu G35_Luguru E71A_Upper_Pokomo E72a_Giryama E73_Digo G44a_Ngazija G44b_Ndzwani G44D_Maore G42a_Amu G41_Bajuni G412_Mwiini G401_Mwani G43_Kae G42_Swahili G42d_Unguja G22_Asu G22A_North_Pare G22B_South_Pare G39_Saghala E65_Gweno E623A_Kiseri E623D_Keni E623_Mkuu E621D_Kibosho E621B_Machame E53_Meru E621C_Siha E64_Kahe E622A_Kimochi E622C_Lema E55_Kamba_Kitu E55_Kamba E55_Kamba_Mach E51_Kikuyu E54_Tharaka E53_Igoji E53_Miutini E53_Tigania E53_Merutig E53_Imenti E53_Meruimenti 
	N312	6	B32_Kande B11a_Mpongwe B11b_Orungu B11c_Galwa B11d_Dyumba B11F_Enenga 
	N313	5	B11a_Mpongwe B11b_Orungu B11c_Galwa B11d_Dyumba B11F_Enenga 
	N314	2	B11a_Mpongwe B11b_Orungu 
	N315	3	B11c_Galwa B11d_Dyumba B11F_Enenga 
	N316	2	B11d_Dyumba B11F_Enenga 
	N317	184	C85_Wongo C83_Bushong C71_Tetela C76_Ombo C105_Mbenga C36d_Lingala C142_Mondongo C104_Aka C101_Babole_Ma C101_Babole_Dz C32_Bobangi C323_Mpama C101_Babole_Ep C322_Zamba C141_Bonyala C22_Akwa C25E_Eboyi C25_Mboshi C25A_Bunji C25B_Olee C25C_Ondinga D12_Lengola C61_Mongo D23_Kibira-Kumu_1919 D311_Bila D201_Liko C401_Pakabete C43A_Baati H16c_Yombe B404_Ngubi B42_Sangu_Mb H42_Hunganna H11_Beembe H13_Kikunyi_1989 H131_Kisundi_Congo_Kimongo_1988 H16_Cimbala H16c_Kiyombe_DRC_1982 H16_Cilinji H16d_Ciwoyo_DRC_2012 H16_Cizobe H16_Kikongo H16b_Kindibu_2013 H16g_Ntandu H16g_Kimpangu_2012 H16_Kimbata_Ngidinga H16h_Kinkanu_2012 H16_Kimbeko C34_Sakata B865_Nzadi B85e_Mput B862_Lwel B85_Yanzi B864_Ngong B863_Pindi B503_Vili B501_Wanzi_E B52_Nzebi B78_Wuumu B77b_Fumu B63_Ndumu H21a_Kimbundu L13_Kwese K31_Luyana L52_Lunda K11_Ciokwe K14_Lwena K33_Kwangali K332_Rumanyo R11_Umbundu R31_Herero R21_Kwanyama R22_Ndonga L31a_Luba-Kasai L33_Luba-Shaba D28_Holoholo D20B_Vamba_1919 D43_Nyanga M61_Lenje M42_Bemba M54_Lamba JD66_Kiha JD62_Rundi JD65_Hangaza JE25_Mkwaya JE25_Jita JE25_Kilegi JE404_Shasi JE45_Nata JE42_Gusii JE403_Suba JE43_Kuria JE43_Kuria_Mago JE43_Kuria_Tari JE17_Gwere JE15_Luganda JE32_Luyia JE34_Samialugwe JE31_Lumasaaba JE31c_Bukusu JE23_Zinza JE21_Runyambo JE22_Haya JE13_Runyankore JE14_Rukiga F23_Sumbwa F22_Nyamwezi F21_Ntuzu F21_Sukuma F32_Nyaturucha F32_Nyaturuwil M13_Fipa M14_Rungu M15_Mambwe M21_Ndali M31_Nyakyusa M25_Safwa P31_Emakhua P31G_Ikorovere N21_Tumbuka_Malawi N31_Chewa S11_Shona S16_Kalanga S21_Venda K21_Lozi S31_Tswana S311_Shekgalagari S51_Tshwa S53_Tsonga S41_Xhosa S42_Zulu S44_Ndebele P21_Yao P23_Simakonde P25_Mabia P13_Matumbi G52_Ndamba N12_Ngoni G64_Pangwa G63_Bena F33_Langi G31_Zigua G23_Sambaa G24_Bondei G12_Kagulu G35_Luguru E71A_Upper_Pokomo E72a_Giryama E73_Digo G44a_Ngazija G44b_Ndzwani G44D_Maore G42a_Amu G41_Bajuni G412_Mwiini G401_Mwani G43_Kae G42_Swahili G42d_Unguja G22_Asu G22A_North_Pare G22B_South_Pare G39_Saghala E65_Gweno E623A_Kiseri E623D_Keni E623_Mkuu E621D_Kibosho E621B_Machame E53_Meru E621C_Siha E64_Kahe E622A_Kimochi E622C_Lema E55_Kamba_Kitu E55_Kamba E55_Kamba_Mach E51_Kikuyu E54_Tharaka E53_Igoji E53_Miutini E53_Tigania E53_Merutig E53_Imenti E53_Meruimenti 
	N318	28	C85_Wongo C83_Bushong C71_Tetela C76_Ombo C105_Mbenga C36d_Lingala C142_Mondongo C104_Aka C101_Babole_Ma C101_Babole_Dz C32_Bobangi C323_Mpama C101_Babole_Ep C322_Zamba C141_Bonyala C22_Akwa C25E_Eboyi C25_Mboshi C25A_Bunji C25B_Olee C25C_Ondinga D12_Lengola C61_Mongo D23_Kibira-Kumu_1919 D311_Bila D201_Liko C401_Pakabete C43A_Baati 
	N319	4	C85_Wongo C83_Bushong C71_Tetela C76_Ombo 
	N320	2	C85_Wongo C83_Bushong 
	N321	2	C71_Tetela C76_Ombo 
	N322	24	C105_Mbenga C36d_Lingala C142_Mondongo C104_Aka C101_Babole_Ma C101_Babole_Dz C32_Bobangi C323_Mpama C101_Babole_Ep C322_Zamba C141_Bonyala C22_Akwa C25E_Eboyi C25_Mboshi C25A_Bunji C25B_Olee C25C_Ondinga D12_Lengola C61_Mongo D23_Kibira-Kumu_1919 D311_Bila D201_Liko C401_Pakabete C43A_Baati 
	N323	17	C105_Mbenga C36d_Lingala C142_Mondongo C104_Aka C101_Babole_Ma C101_Babole_Dz C32_Bobangi C323_Mpama C101_Babole_Ep C322_Zamba C141_Bonyala C22_Akwa C25E_Eboyi C25_Mboshi C25A_Bunji C25B_Olee C25C_Ondinga 
	N324	3	C105_Mbenga C36d_Lingala C142_Mondongo 
	N325	2	C105_Mbenga C36d_Lingala 
	N326	14	C104_Aka C101_Babole_Ma C101_Babole_Dz C32_Bobangi C323_Mpama C101_Babole_Ep C322_Zamba C141_Bonyala C22_Akwa C25E_Eboyi C25_Mboshi C25A_Bunji C25B_Olee C25C_Ondinga 
	N327	3	C104_Aka C101_Babole_Ma C101_Babole_Dz 
	N328	2	C101_Babole_Ma C101_Babole_Dz 
	N329	11	C32_Bobangi C323_Mpama C101_Babole_Ep C322_Zamba C141_Bonyala C22_Akwa C25E_Eboyi C25_Mboshi C25A_Bunji C25B_Olee C25C_Ondinga 
	N330	4	C32_Bobangi C323_Mpama C101_Babole_Ep C322_Zamba 
	N331	3	C323_Mpama C101_Babole_Ep C322_Zamba 
	N332	2	C101_Babole_Ep C322_Zamba 
	N333	7	C141_Bonyala C22_Akwa C25E_Eboyi C25_Mboshi C25A_Bunji C25B_Olee C25C_Ondinga 
	N334	2	C141_Bonyala C22_Akwa 
	N335	5	C25E_Eboyi C25_Mboshi C25A_Bunji C25B_Olee C25C_Ondinga 
	N336	4	C25_Mboshi C25A_Bunji C25B_Olee C25C_Ondinga 
	N337	3	C25A_Bunji C25B_Olee C25C_Ondinga 
	N338	2	C25B_Olee C25C_Ondinga 
	N339	7	D12_Lengola C61_Mongo D23_Kibira-Kumu_1919 D311_Bila D201_Liko C401_Pakabete C43A_Baati 
	N340	2	D12_Lengola C61_Mongo 
	N341	5	D23_Kibira-Kumu_1919 D311_Bila D201_Liko C401_Pakabete C43A_Baati 
	N342	2	D23_Kibira-Kumu_1919 D311_Bila 
	N343	3	D201_Liko C401_Pakabete C43A_Baati 
	N344	2	C401_Pakabete C43A_Baati 
	N345	156	H16c_Yombe B404_Ngubi B42_Sangu_Mb H42_Hunganna H11_Beembe H13_Kikunyi_1989 H131_Kisundi_Congo_Kimongo_1988 H16_Cimbala H16c_Kiyombe_DRC_1982 H16_Cilinji H16d_Ciwoyo_DRC_2012 H16_Cizobe H16_Kikongo H16b_Kindibu_2013 H16g_Ntandu H16g_Kimpangu_2012 H16_Kimbata_Ngidinga H16h_Kinkanu_2012 H16_Kimbeko C34_Sakata B865_Nzadi B85e_Mput B862_Lwel B85_Yanzi B864_Ngong B863_Pindi B503_Vili B501_Wanzi_E B52_Nzebi B78_Wuumu B77b_Fumu B63_Ndumu H21a_Kimbundu L13_Kwese K31_Luyana L52_Lunda K11_Ciokwe K14_Lwena K33_Kwangali K332_Rumanyo R11_Umbundu R31_Herero R21_Kwanyama R22_Ndonga L31a_Luba-Kasai L33_Luba-Shaba D28_Holoholo D20B_Vamba_1919 D43_Nyanga M61_Lenje M42_Bemba M54_Lamba JD66_Kiha JD62_Rundi JD65_Hangaza JE25_Mkwaya JE25_Jita JE25_Kilegi JE404_Shasi JE45_Nata JE42_Gusii JE403_Suba JE43_Kuria JE43_Kuria_Mago JE43_Kuria_Tari JE17_Gwere JE15_Luganda JE32_Luyia JE34_Samialugwe JE31_Lumasaaba JE31c_Bukusu JE23_Zinza JE21_Runyambo JE22_Haya JE13_Runyankore JE14_Rukiga F23_Sumbwa F22_Nyamwezi F21_Ntuzu F21_Sukuma F32_Nyaturucha F32_Nyaturuwil M13_Fipa M14_Rungu M15_Mambwe M21_Ndali M31_Nyakyusa M25_Safwa P31_Emakhua P31G_Ikorovere N21_Tumbuka_Malawi N31_Chewa S11_Shona S16_Kalanga S21_Venda K21_Lozi S31_Tswana S311_Shekgalagari S51_Tshwa S53_Tsonga S41_Xhosa S42_Zulu S44_Ndebele P21_Yao P23_Simakonde P25_Mabia P13_Matumbi G52_Ndamba N12_Ngoni G64_Pangwa G63_Bena F33_Langi G31_Zigua G23_Sambaa G24_Bondei G12_Kagulu G35_Luguru E71A_Upper_Pokomo E72a_Giryama E73_Digo G44a_Ngazija G44b_Ndzwani G44D_Maore G42a_Amu G41_Bajuni G412_Mwiini G401_Mwani G43_Kae G42_Swahili G42d_Unguja G22_Asu G22A_North_Pare G22B_South_Pare G39_Saghala E65_Gweno E623A_Kiseri E623D_Keni E623_Mkuu E621D_Kibosho E621B_Machame E53_Meru E621C_Siha E64_Kahe E622A_Kimochi E622C_Lema E55_Kamba_Kitu E55_Kamba E55_Kamba_Mach E51_Kikuyu E54_Tharaka E53_Igoji E53_Miutini E53_Tigania E53_Merutig E53_Imenti E53_Meruimenti 
	N346	32	H16c_Yombe B404_Ngubi B42_Sangu_Mb H42_Hunganna H11_Beembe H13_Kikunyi_1989 H131_Kisundi_Congo_Kimongo_1988 H16_Cimbala H16c_Kiyombe_DRC_1982 H16_Cilinji H16d_Ciwoyo_DRC_2012 H16_Cizobe H16_Kikongo H16b_Kindibu_2013 H16g_Ntandu H16g_Kimpangu_2012 H16_Kimbata_Ngidinga H16h_Kinkanu_2012 H16_Kimbeko C34_Sakata B865_Nzadi B85e_Mput B862_Lwel B85_Yanzi B864_Ngong B863_Pindi B503_Vili B501_Wanzi_E B52_Nzebi B78_Wuumu B77b_Fumu B63_Ndumu 
	N347	19	H16c_Yombe B404_Ngubi B42_Sangu_Mb H42_Hunganna H11_Beembe H13_Kikunyi_1989 H131_Kisundi_Congo_Kimongo_1988 H16_Cimbala H16c_Kiyombe_DRC_1982 H16_Cilinji H16d_Ciwoyo_DRC_2012 H16_Cizobe H16_Kikongo H16b_Kindibu_2013 H16g_Ntandu H16g_Kimpangu_2012 H16_Kimbata_Ngidinga H16h_Kinkanu_2012 H16_Kimbeko 
	N348	3	H16c_Yombe B404_Ngubi B42_Sangu_Mb 
	N349	2	B404_Ngubi B42_Sangu_Mb 
	N350	16	H42_Hunganna H11_Beembe H13_Kikunyi_1989 H131_Kisundi_Congo_Kimongo_1988 H16_Cimbala H16c_Kiyombe_DRC_1982 H16_Cilinji H16d_Ciwoyo_DRC_2012 H16_Cizobe H16_Kikongo H16b_Kindibu_2013 H16g_Ntandu H16g_Kimpangu_2012 H16_Kimbata_Ngidinga H16h_Kinkanu_2012 H16_Kimbeko 
	N351	15	H11_Beembe H13_Kikunyi_1989 H131_Kisundi_Congo_Kimongo_1988 H16_Cimbala H16c_Kiyombe_DRC_1982 H16_Cilinji H16d_Ciwoyo_DRC_2012 H16_Cizobe H16_Kikongo H16b_Kindibu_2013 H16g_Ntandu H16g_Kimpangu_2012 H16_Kimbata_Ngidinga H16h_Kinkanu_2012 H16_Kimbeko 
	N352	3	H11_Beembe H13_Kikunyi_1989 H131_Kisundi_Congo_Kimongo_1988 
	N353	2	H13_Kikunyi_1989 H131_Kisundi_Congo_Kimongo_1988 
	N354	12	H16_Cimbala H16c_Kiyombe_DRC_1982 H16_Cilinji H16d_Ciwoyo_DRC_2012 H16_Cizobe H16_Kikongo H16b_Kindibu_2013 H16g_Ntandu H16g_Kimpangu_2012 H16_Kimbata_Ngidinga H16h_Kinkanu_2012 H16_Kimbeko 
	N355	5	H16_Cimbala H16c_Kiyombe_DRC_1982 H16_Cilinji H16d_Ciwoyo_DRC_2012 H16_Cizobe 
	N356	4	H16c_Kiyombe_DRC_1982 H16_Cilinji H16d_Ciwoyo_DRC_2012 H16_Cizobe 
	N357	3	H16_Cilinji H16d_Ciwoyo_DRC_2012 H16_Cizobe 
	N358	2	H16d_Ciwoyo_DRC_2012 H16_Cizobe 
	N359	7	H16_Kikongo H16b_Kindibu_2013 H16g_Ntandu H16g_Kimpangu_2012 H16_Kimbata_Ngidinga H16h_Kinkanu_2012 H16_Kimbeko 
	N360	6	H16b_Kindibu_2013 H16g_Ntandu H16g_Kimpangu_2012 H16_Kimbata_Ngidinga H16h_Kinkanu_2012 H16_Kimbeko 
	N361	5	H16g_Ntandu H16g_Kimpangu_2012 H16_Kimbata_Ngidinga H16h_Kinkanu_2012 H16_Kimbeko 
	N362	4	H16g_Kimpangu_2012 H16_Kimbata_Ngidinga H16h_Kinkanu_2012 H16_Kimbeko 
	N363	3	H16_Kimbata_Ngidinga H16h_Kinkanu_2012 H16_Kimbeko 
	N364	2	H16h_Kinkanu_2012 H16_Kimbeko 
	N365	13	C34_Sakata B865_Nzadi B85e_Mput B862_Lwel B85_Yanzi B864_Ngong B863_Pindi B503_Vili B501_Wanzi_E B52_Nzebi B78_Wuumu B77b_Fumu B63_Ndumu 
	N366	7	C34_Sakata B865_Nzadi B85e_Mput B862_Lwel B85_Yanzi B864_Ngong B863_Pindi 
	N367	6	B865_Nzadi B85e_Mput B862_Lwel B85_Yanzi B864_Ngong B863_Pindi 
	N368	5	B85e_Mput B862_Lwel B85_Yanzi B864_Ngong B863_Pindi 
	N369	2	B85e_Mput B862_Lwel 
	N370	3	B85_Yanzi B864_Ngong B863_Pindi 
	N371	2	B85_Yanzi B864_Ngong 
	N372	6	B503_Vili B501_Wanzi_E B52_Nzebi B78_Wuumu B77b_Fumu B63_Ndumu 
	N373	3	B503_Vili B501_Wanzi_E B52_Nzebi 
	N374	2	B501_Wanzi_E B52_Nzebi 
	N375	3	B78_Wuumu B77b_Fumu B63_Ndumu 
	N376	2	B78_Wuumu B77b_Fumu 
	N377	124	H21a_Kimbundu L13_Kwese K31_Luyana L52_Lunda K11_Ciokwe K14_Lwena K33_Kwangali K332_Rumanyo R11_Umbundu R31_Herero R21_Kwanyama R22_Ndonga L31a_Luba-Kasai L33_Luba-Shaba D28_Holoholo D20B_Vamba_1919 D43_Nyanga M61_Lenje M42_Bemba M54_Lamba JD66_Kiha JD62_Rundi JD65_Hangaza JE25_Mkwaya JE25_Jita JE25_Kilegi JE404_Shasi JE45_Nata JE42_Gusii JE403_Suba JE43_Kuria JE43_Kuria_Mago JE43_Kuria_Tari JE17_Gwere JE15_Luganda JE32_Luyia JE34_Samialugwe JE31_Lumasaaba JE31c_Bukusu JE23_Zinza JE21_Runyambo JE22_Haya JE13_Runyankore JE14_Rukiga F23_Sumbwa F22_Nyamwezi F21_Ntuzu F21_Sukuma F32_Nyaturucha F32_Nyaturuwil M13_Fipa M14_Rungu M15_Mambwe M21_Ndali M31_Nyakyusa M25_Safwa P31_Emakhua P31G_Ikorovere N21_Tumbuka_Malawi N31_Chewa S11_Shona S16_Kalanga S21_Venda K21_Lozi S31_Tswana S311_Shekgalagari S51_Tshwa S53_Tsonga S41_Xhosa S42_Zulu S44_Ndebele P21_Yao P23_Simakonde P25_Mabia P13_Matumbi G52_Ndamba N12_Ngoni G64_Pangwa G63_Bena F33_Langi G31_Zigua G23_Sambaa G24_Bondei G12_Kagulu G35_Luguru E71A_Upper_Pokomo E72a_Giryama E73_Digo G44a_Ngazija G44b_Ndzwani G44D_Maore G42a_Amu G41_Bajuni G412_Mwiini G401_Mwani G43_Kae G42_Swahili G42d_Unguja G22_Asu G22A_North_Pare G22B_South_Pare G39_Saghala E65_Gweno E623A_Kiseri E623D_Keni E623_Mkuu E621D_Kibosho E621B_Machame E53_Meru E621C_Siha E64_Kahe E622A_Kimochi E622C_Lema E55_Kamba_Kitu E55_Kamba E55_Kamba_Mach E51_Kikuyu E54_Tharaka E53_Igoji E53_Miutini E53_Tigania E53_Merutig E53_Imenti E53_Meruimenti 
	N378	2	H21a_Kimbundu L13_Kwese 
	N379	122	K31_Luyana L52_Lunda K11_Ciokwe K14_Lwena K33_Kwangali K332_Rumanyo R11_Umbundu R31_Herero R21_Kwanyama R22_Ndonga L31a_Luba-Kasai L33_Luba-Shaba D28_Holoholo D20B_Vamba_1919 D43_Nyanga M61_Lenje M42_Bemba M54_Lamba JD66_Kiha JD62_Rundi JD65_Hangaza JE25_Mkwaya JE25_Jita JE25_Kilegi JE404_Shasi JE45_Nata JE42_Gusii JE403_Suba JE43_Kuria JE43_Kuria_Mago JE43_Kuria_Tari JE17_Gwere JE15_Luganda JE32_Luyia JE34_Samialugwe JE31_Lumasaaba JE31c_Bukusu JE23_Zinza JE21_Runyambo JE22_Haya JE13_Runyankore JE14_Rukiga F23_Sumbwa F22_Nyamwezi F21_Ntuzu F21_Sukuma F32_Nyaturucha F32_Nyaturuwil M13_Fipa M14_Rungu M15_Mambwe M21_Ndali M31_Nyakyusa M25_Safwa P31_Emakhua P31G_Ikorovere N21_Tumbuka_Malawi N31_Chewa S11_Shona S16_Kalanga S21_Venda K21_Lozi S31_Tswana S311_Shekgalagari S51_Tshwa S53_Tsonga S41_Xhosa S42_Zulu S44_Ndebele P21_Yao P23_Simakonde P25_Mabia P13_Matumbi G52_Ndamba N12_Ngoni G64_Pangwa G63_Bena F33_Langi G31_Zigua G23_Sambaa G24_Bondei G12_Kagulu G35_Luguru E71A_Upper_Pokomo E72a_Giryama E73_Digo G44a_Ngazija G44b_Ndzwani G44D_Maore G42a_Amu G41_Bajuni G412_Mwiini G401_Mwani G43_Kae G42_Swahili G42d_Unguja G22_Asu G22A_North_Pare G22B_South_Pare G39_Saghala E65_Gweno E623A_Kiseri E623D_Keni E623_Mkuu E621D_Kibosho E621B_Machame E53_Meru E621C_Siha E64_Kahe E622A_Kimochi E622C_Lema E55_Kamba_Kitu E55_Kamba E55_Kamba_Mach E51_Kikuyu E54_Tharaka E53_Igoji E53_Miutini E53_Tigania E53_Merutig E53_Imenti E53_Meruimenti 
	N380	10	K31_Luyana L52_Lunda K11_Ciokwe K14_Lwena K33_Kwangali K332_Rumanyo R11_Umbundu R31_Herero R21_Kwanyama R22_Ndonga 
	N381	9	L52_Lunda K11_Ciokwe K14_Lwena K33_Kwangali K332_Rumanyo R11_Umbundu R31_Herero R21_Kwanyama R22_Ndonga 
	N382	8	K11_Ciokwe K14_Lwena K33_Kwangali K332_Rumanyo R11_Umbundu R31_Herero R21_Kwanyama R22_Ndonga 
	N383	2	K11_Ciokwe K14_Lwena 
	N384	6	K33_Kwangali K332_Rumanyo R11_Umbundu R31_Herero R21_Kwanyama R22_Ndonga 
	N385	2	K33_Kwangali K332_Rumanyo 
	N386	4	R11_Umbundu R31_Herero R21_Kwanyama R22_Ndonga 
	N387	3	R31_Herero R21_Kwanyama R22_Ndonga 
	N388	2	R21_Kwanyama R22_Ndonga 
	N389	112	L31a_Luba-Kasai L33_Luba-Shaba D28_Holoholo D20B_Vamba_1919 D43_Nyanga M61_Lenje M42_Bemba M54_Lamba JD66_Kiha JD62_Rundi JD65_Hangaza JE25_Mkwaya JE25_Jita JE25_Kilegi JE404_Shasi JE45_Nata JE42_Gusii JE403_Suba JE43_Kuria JE43_Kuria_Mago JE43_Kuria_Tari JE17_Gwere JE15_Luganda JE32_Luyia JE34_Samialugwe JE31_Lumasaaba JE31c_Bukusu JE23_Zinza JE21_Runyambo JE22_Haya JE13_Runyankore JE14_Rukiga F23_Sumbwa F22_Nyamwezi F21_Ntuzu F21_Sukuma F32_Nyaturucha F32_Nyaturuwil M13_Fipa M14_Rungu M15_Mambwe M21_Ndali M31_Nyakyusa M25_Safwa P31_Emakhua P31G_Ikorovere N21_Tumbuka_Malawi N31_Chewa S11_Shona S16_Kalanga S21_Venda K21_Lozi S31_Tswana S311_Shekgalagari S51_Tshwa S53_Tsonga S41_Xhosa S42_Zulu S44_Ndebele P21_Yao P23_Simakonde P25_Mabia P13_Matumbi G52_Ndamba N12_Ngoni G64_Pangwa G63_Bena F33_Langi G31_Zigua G23_Sambaa G24_Bondei G12_Kagulu G35_Luguru E71A_Upper_Pokomo E72a_Giryama E73_Digo G44a_Ngazija G44b_Ndzwani G44D_Maore G42a_Amu G41_Bajuni G412_Mwiini G401_Mwani G43_Kae G42_Swahili G42d_Unguja G22_Asu G22A_North_Pare G22B_South_Pare G39_Saghala E65_Gweno E623A_Kiseri E623D_Keni E623_Mkuu E621D_Kibosho E621B_Machame E53_Meru E621C_Siha E64_Kahe E622A_Kimochi E622C_Lema E55_Kamba_Kitu E55_Kamba E55_Kamba_Mach E51_Kikuyu E54_Tharaka E53_Igoji E53_Miutini E53_Tigania E53_Merutig E53_Imenti E53_Meruimenti 
	N390	2	L31a_Luba-Kasai L33_Luba-Shaba 
	N391	110	D28_Holoholo D20B_Vamba_1919 D43_Nyanga M61_Lenje M42_Bemba M54_Lamba JD66_Kiha JD62_Rundi JD65_Hangaza JE25_Mkwaya JE25_Jita JE25_Kilegi JE404_Shasi JE45_Nata JE42_Gusii JE403_Suba JE43_Kuria JE43_Kuria_Mago JE43_Kuria_Tari JE17_Gwere JE15_Luganda JE32_Luyia JE34_Samialugwe JE31_Lumasaaba JE31c_Bukusu JE23_Zinza JE21_Runyambo JE22_Haya JE13_Runyankore JE14_Rukiga F23_Sumbwa F22_Nyamwezi F21_Ntuzu F21_Sukuma F32_Nyaturucha F32_Nyaturuwil M13_Fipa M14_Rungu M15_Mambwe M21_Ndali M31_Nyakyusa M25_Safwa P31_Emakhua P31G_Ikorovere N21_Tumbuka_Malawi N31_Chewa S11_Shona S16_Kalanga S21_Venda K21_Lozi S31_Tswana S311_Shekgalagari S51_Tshwa S53_Tsonga S41_Xhosa S42_Zulu S44_Ndebele P21_Yao P23_Simakonde P25_Mabia P13_Matumbi G52_Ndamba N12_Ngoni G64_Pangwa G63_Bena F33_Langi G31_Zigua G23_Sambaa G24_Bondei G12_Kagulu G35_Luguru E71A_Upper_Pokomo E72a_Giryama E73_Digo G44a_Ngazija G44b_Ndzwani G44D_Maore G42a_Amu G41_Bajuni G412_Mwiini G401_Mwani G43_Kae G42_Swahili G42d_Unguja G22_Asu G22A_North_Pare G22B_South_Pare G39_Saghala E65_Gweno E623A_Kiseri E623D_Keni E623_Mkuu E621D_Kibosho E621B_Machame E53_Meru E621C_Siha E64_Kahe E622A_Kimochi E622C_Lema E55_Kamba_Kitu E55_Kamba E55_Kamba_Mach E51_Kikuyu E54_Tharaka E53_Igoji E53_Miutini E53_Tigania E53_Merutig E53_Imenti E53_Meruimenti 
	N392	3	D28_Holoholo D20B_Vamba_1919 D43_Nyanga 
	N393	2	D20B_Vamba_1919 D43_Nyanga 
	N394	107	M61_Lenje M42_Bemba M54_Lamba JD66_Kiha JD62_Rundi JD65_Hangaza JE25_Mkwaya JE25_Jita JE25_Kilegi JE404_Shasi JE45_Nata JE42_Gusii JE403_Suba JE43_Kuria JE43_Kuria_Mago JE43_Kuria_Tari JE17_Gwere JE15_Luganda JE32_Luyia JE34_Samialugwe JE31_Lumasaaba JE31c_Bukusu JE23_Zinza JE21_Runyambo JE22_Haya JE13_Runyankore JE14_Rukiga F23_Sumbwa F22_Nyamwezi F21_Ntuzu F21_Sukuma F32_Nyaturucha F32_Nyaturuwil M13_Fipa M14_Rungu M15_Mambwe M21_Ndali M31_Nyakyusa M25_Safwa P31_Emakhua P31G_Ikorovere N21_Tumbuka_Malawi N31_Chewa S11_Shona S16_Kalanga S21_Venda K21_Lozi S31_Tswana S311_Shekgalagari S51_Tshwa S53_Tsonga S41_Xhosa S42_Zulu S44_Ndebele P21_Yao P23_Simakonde P25_Mabia P13_Matumbi G52_Ndamba N12_Ngoni G64_Pangwa G63_Bena F33_Langi G31_Zigua G23_Sambaa G24_Bondei G12_Kagulu G35_Luguru E71A_Upper_Pokomo E72a_Giryama E73_Digo G44a_Ngazija G44b_Ndzwani G44D_Maore G42a_Amu G41_Bajuni G412_Mwiini G401_Mwani G43_Kae G42_Swahili G42d_Unguja G22_Asu G22A_North_Pare G22B_South_Pare G39_Saghala E65_Gweno E623A_Kiseri E623D_Keni E623_Mkuu E621D_Kibosho E621B_Machame E53_Meru E621C_Siha E64_Kahe E622A_Kimochi E622C_Lema E55_Kamba_Kitu E55_Kamba E55_Kamba_Mach E51_Kikuyu E54_Tharaka E53_Igoji E53_Miutini E53_Tigania E53_Merutig E53_Imenti E53_Meruimenti 
	N395	3	M61_Lenje M42_Bemba M54_Lamba 
	N396	2	M42_Bemba M54_Lamba 
	N397	104	JD66_Kiha JD62_Rundi JD65_Hangaza JE25_Mkwaya JE25_Jita JE25_Kilegi JE404_Shasi JE45_Nata JE42_Gusii JE403_Suba JE43_Kuria JE43_Kuria_Mago JE43_Kuria_Tari JE17_Gwere JE15_Luganda JE32_Luyia JE34_Samialugwe JE31_Lumasaaba JE31c_Bukusu JE23_Zinza JE21_Runyambo JE22_Haya JE13_Runyankore JE14_Rukiga F23_Sumbwa F22_Nyamwezi F21_Ntuzu F21_Sukuma F32_Nyaturucha F32_Nyaturuwil M13_Fipa M14_Rungu M15_Mambwe M21_Ndali M31_Nyakyusa M25_Safwa P31_Emakhua P31G_Ikorovere N21_Tumbuka_Malawi N31_Chewa S11_Shona S16_Kalanga S21_Venda K21_Lozi S31_Tswana S311_Shekgalagari S51_Tshwa S53_Tsonga S41_Xhosa S42_Zulu S44_Ndebele P21_Yao P23_Simakonde P25_Mabia P13_Matumbi G52_Ndamba N12_Ngoni G64_Pangwa G63_Bena F33_Langi G31_Zigua G23_Sambaa G24_Bondei G12_Kagulu G35_Luguru E71A_Upper_Pokomo E72a_Giryama E73_Digo G44a_Ngazija G44b_Ndzwani G44D_Maore G42a_Amu G41_Bajuni G412_Mwiini G401_Mwani G43_Kae G42_Swahili G42d_Unguja G22_Asu G22A_North_Pare G22B_South_Pare G39_Saghala E65_Gweno E623A_Kiseri E623D_Keni E623_Mkuu E621D_Kibosho E621B_Machame E53_Meru E621C_Siha E64_Kahe E622A_Kimochi E622C_Lema E55_Kamba_Kitu E55_Kamba E55_Kamba_Mach E51_Kikuyu E54_Tharaka E53_Igoji E53_Miutini E53_Tigania E53_Merutig E53_Imenti E53_Meruimenti 
	N398	24	JD66_Kiha JD62_Rundi JD65_Hangaza JE25_Mkwaya JE25_Jita JE25_Kilegi JE404_Shasi JE45_Nata JE42_Gusii JE403_Suba JE43_Kuria JE43_Kuria_Mago JE43_Kuria_Tari JE17_Gwere JE15_Luganda JE32_Luyia JE34_Samialugwe JE31_Lumasaaba JE31c_Bukusu JE23_Zinza JE21_Runyambo JE22_Haya JE13_Runyankore JE14_Rukiga 
	N399	3	JD66_Kiha JD62_Rundi JD65_Hangaza 
	N400	2	JD62_Rundi JD65_Hangaza 
	N401	21	JE25_Mkwaya JE25_Jita JE25_Kilegi JE404_Shasi JE45_Nata JE42_Gusii JE403_Suba JE43_Kuria JE43_Kuria_Mago JE43_Kuria_Tari JE17_Gwere JE15_Luganda JE32_Luyia JE34_Samialugwe JE31_Lumasaaba JE31c_Bukusu JE23_Zinza JE21_Runyambo JE22_Haya JE13_Runyankore JE14_Rukiga 
	N402	10	JE25_Mkwaya JE25_Jita JE25_Kilegi JE404_Shasi JE45_Nata JE42_Gusii JE403_Suba JE43_Kuria JE43_Kuria_Mago JE43_Kuria_Tari 
	N403	3	JE25_Mkwaya JE25_Jita JE25_Kilegi 
	N404	2	JE25_Jita JE25_Kilegi 
	N405	7	JE404_Shasi JE45_Nata JE42_Gusii JE403_Suba JE43_Kuria JE43_Kuria_Mago JE43_Kuria_Tari 
	N406	2	JE404_Shasi JE45_Nata 
	N407	5	JE42_Gusii JE403_Suba JE43_Kuria JE43_Kuria_Mago JE43_Kuria_Tari 
	N408	4	JE403_Suba JE43_Kuria JE43_Kuria_Mago JE43_Kuria_Tari 
	N409	3	JE43_Kuria JE43_Kuria_Mago JE43_Kuria_Tari 
	N410	2	JE43_Kuria_Mago JE43_Kuria_Tari 
	N411	11	JE17_Gwere JE15_Luganda JE32_Luyia JE34_Samialugwe JE31_Lumasaaba JE31c_Bukusu JE23_Zinza JE21_Runyambo JE22_Haya JE13_Runyankore JE14_Rukiga 
	N412	6	JE17_Gwere JE15_Luganda JE32_Luyia JE34_Samialugwe JE31_Lumasaaba JE31c_Bukusu 
	N413	2	JE17_Gwere JE15_Luganda 
	N414	4	JE32_Luyia JE34_Samialugwe JE31_Lumasaaba JE31c_Bukusu 
	N415	3	JE34_Samialugwe JE31_Lumasaaba JE31c_Bukusu 
	N416	2	JE31_Lumasaaba JE31c_Bukusu 
	N417	5	JE23_Zinza JE21_Runyambo JE22_Haya JE13_Runyankore JE14_Rukiga 
	N418	4	JE21_Runyambo JE22_Haya JE13_Runyankore JE14_Rukiga 
	N419	2	JE21_Runyambo JE22_Haya 
	N420	2	JE13_Runyankore JE14_Rukiga 
	N421	80	F23_Sumbwa F22_Nyamwezi F21_Ntuzu F21_Sukuma F32_Nyaturucha F32_Nyaturuwil M13_Fipa M14_Rungu M15_Mambwe M21_Ndali M31_Nyakyusa M25_Safwa P31_Emakhua P31G_Ikorovere N21_Tumbuka_Malawi N31_Chewa S11_Shona S16_Kalanga S21_Venda K21_Lozi S31_Tswana S311_Shekgalagari S51_Tshwa S53_Tsonga S41_Xhosa S42_Zulu S44_Ndebele P21_Yao P23_Simakonde P25_Mabia P13_Matumbi G52_Ndamba N12_Ngoni G64_Pangwa G63_Bena F33_Langi G31_Zigua G23_Sambaa G24_Bondei G12_Kagulu G35_Luguru E71A_Upper_Pokomo E72a_Giryama E73_Digo G44a_Ngazija G44b_Ndzwani G44D_Maore G42a_Amu G41_Bajuni G412_Mwiini G401_Mwani G43_Kae G42_Swahili G42d_Unguja G22_Asu G22A_North_Pare G22B_South_Pare G39_Saghala E65_Gweno E623A_Kiseri E623D_Keni E623_Mkuu E621D_Kibosho E621B_Machame E53_Meru E621C_Siha E64_Kahe E622A_Kimochi E622C_Lema E55_Kamba_Kitu E55_Kamba E55_Kamba_Mach E51_Kikuyu E54_Tharaka E53_Igoji E53_Miutini E53_Tigania E53_Merutig E53_Imenti E53_Meruimenti 
	N422	12	F23_Sumbwa F22_Nyamwezi F21_Ntuzu F21_Sukuma F32_Nyaturucha F32_Nyaturuwil M13_Fipa M14_Rungu M15_Mambwe M21_Ndali M31_Nyakyusa M25_Safwa 
	N423	6	F23_Sumbwa F22_Nyamwezi F21_Ntuzu F21_Sukuma F32_Nyaturucha F32_Nyaturuwil 
	N424	5	F22_Nyamwezi F21_Ntuzu F21_Sukuma F32_Nyaturucha F32_Nyaturuwil 
	N425	3	F22_Nyamwezi F21_Ntuzu F21_Sukuma 
	N426	2	F21_Ntuzu F21_Sukuma 
	N427	2	F32_Nyaturucha F32_Nyaturuwil 
	N428	6	M13_Fipa M14_Rungu M15_Mambwe M21_Ndali M31_Nyakyusa M25_Safwa 
	N429	3	M13_Fipa M14_Rungu M15_Mambwe 
	N430	2	M14_Rungu M15_Mambwe 
	N431	3	M21_Ndali M31_Nyakyusa M25_Safwa 
	N432	2	M21_Ndali M31_Nyakyusa 
	N433	68	P31_Emakhua P31G_Ikorovere N21_Tumbuka_Malawi N31_Chewa S11_Shona S16_Kalanga S21_Venda K21_Lozi S31_Tswana S311_Shekgalagari S51_Tshwa S53_Tsonga S41_Xhosa S42_Zulu S44_Ndebele P21_Yao P23_Simakonde P25_Mabia P13_Matumbi G52_Ndamba N12_Ngoni G64_Pangwa G63_Bena F33_Langi G31_Zigua G23_Sambaa G24_Bondei G12_Kagulu G35_Luguru E71A_Upper_Pokomo E72a_Giryama E73_Digo G44a_Ngazija G44b_Ndzwani G44D_Maore G42a_Amu G41_Bajuni G412_Mwiini G401_Mwani G43_Kae G42_Swahili G42d_Unguja G22_Asu G22A_North_Pare G22B_South_Pare G39_Saghala E65_Gweno E623A_Kiseri E623D_Keni E623_Mkuu E621D_Kibosho E621B_Machame E53_Meru E621C_Siha E64_Kahe E622A_Kimochi E622C_Lema E55_Kamba_Kitu E55_Kamba E55_Kamba_Mach E51_Kikuyu E54_Tharaka E53_Igoji E53_Miutini E53_Tigania E53_Merutig E53_Imenti E53_Meruimenti 
	N434	23	P31_Emakhua P31G_Ikorovere N21_Tumbuka_Malawi N31_Chewa S11_Shona S16_Kalanga S21_Venda K21_Lozi S31_Tswana S311_Shekgalagari S51_Tshwa S53_Tsonga S41_Xhosa S42_Zulu S44_Ndebele P21_Yao P23_Simakonde P25_Mabia P13_Matumbi G52_Ndamba N12_Ngoni G64_Pangwa G63_Bena 
	N435	15	P31_Emakhua P31G_Ikorovere N21_Tumbuka_Malawi N31_Chewa S11_Shona S16_Kalanga S21_Venda K21_Lozi S31_Tswana S311_Shekgalagari S51_Tshwa S53_Tsonga S41_Xhosa S42_Zulu S44_Ndebele 
	N436	4	P31_Emakhua P31G_Ikorovere N21_Tumbuka_Malawi N31_Chewa 
	N437	2	P31_Emakhua P31G_Ikorovere 
	N438	2	N21_Tumbuka_Malawi N31_Chewa 
	N439	11	S11_Shona S16_Kalanga S21_Venda K21_Lozi S31_Tswana S311_Shekgalagari S51_Tshwa S53_Tsonga S41_Xhosa S42_Zulu S44_Ndebele 
	N440	2	S11_Shona S16_Kalanga 
	N441	9	S21_Venda K21_Lozi S31_Tswana S311_Shekgalagari S51_Tshwa S53_Tsonga S41_Xhosa S42_Zulu S44_Ndebele 
	N442	8	K21_Lozi S31_Tswana S311_Shekgalagari S51_Tshwa S53_Tsonga S41_Xhosa S42_Zulu S44_Ndebele 
	N443	3	K21_Lozi S31_Tswana S311_Shekgalagari 
	N444	2	S31_Tswana S311_Shekgalagari 
	N445	5	S51_Tshwa S53_Tsonga S41_Xhosa S42_Zulu S44_Ndebele 
	N446	2	S51_Tshwa S53_Tsonga 
	N447	3	S41_Xhosa S42_Zulu S44_Ndebele 
	N448	2	S42_Zulu S44_Ndebele 
	N449	8	P21_Yao P23_Simakonde P25_Mabia P13_Matumbi G52_Ndamba N12_Ngoni G64_Pangwa G63_Bena 
	N450	4	P21_Yao P23_Simakonde P25_Mabia P13_Matumbi 
	N451	3	P21_Yao P23_Simakonde P25_Mabia 
	N452	2	P23_Simakonde P25_Mabia 
	N453	4	G52_Ndamba N12_Ngoni G64_Pangwa G63_Bena 
	N454	3	N12_Ngoni G64_Pangwa G63_Bena 
	N455	2	G64_Pangwa G63_Bena 
	N456	45	F33_Langi G31_Zigua G23_Sambaa G24_Bondei G12_Kagulu G35_Luguru E71A_Upper_Pokomo E72a_Giryama E73_Digo G44a_Ngazija G44b_Ndzwani G44D_Maore G42a_Amu G41_Bajuni G412_Mwiini G401_Mwani G43_Kae G42_Swahili G42d_Unguja G22_Asu G22A_North_Pare G22B_South_Pare G39_Saghala E65_Gweno E623A_Kiseri E623D_Keni E623_Mkuu E621D_Kibosho E621B_Machame E53_Meru E621C_Siha E64_Kahe E622A_Kimochi E622C_Lema E55_Kamba_Kitu E55_Kamba E55_Kamba_Mach E51_Kikuyu E54_Tharaka E53_Igoji E53_Miutini E53_Tigania E53_Merutig E53_Imenti E53_Meruimenti 
	N457	44	G31_Zigua G23_Sambaa G24_Bondei G12_Kagulu G35_Luguru E71A_Upper_Pokomo E72a_Giryama E73_Digo G44a_Ngazija G44b_Ndzwani G44D_Maore G42a_Amu G41_Bajuni G412_Mwiini G401_Mwani G43_Kae G42_Swahili G42d_Unguja G22_Asu G22A_North_Pare G22B_South_Pare G39_Saghala E65_Gweno E623A_Kiseri E623D_Keni E623_Mkuu E621D_Kibosho E621B_Machame E53_Meru E621C_Siha E64_Kahe E622A_Kimochi E622C_Lema E55_Kamba_Kitu E55_Kamba E55_Kamba_Mach E51_Kikuyu E54_Tharaka E53_Igoji E53_Miutini E53_Tigania E53_Merutig E53_Imenti E53_Meruimenti 
	N458	5	G31_Zigua G23_Sambaa G24_Bondei G12_Kagulu G35_Luguru 
	N459	3	G31_Zigua G23_Sambaa G24_Bondei 
	N460	2	G23_Sambaa G24_Bondei 
	N461	2	G12_Kagulu G35_Luguru 
	N462	39	E71A_Upper_Pokomo E72a_Giryama E73_Digo G44a_Ngazija G44b_Ndzwani G44D_Maore G42a_Amu G41_Bajuni G412_Mwiini G401_Mwani G43_Kae G42_Swahili G42d_Unguja G22_Asu G22A_North_Pare G22B_South_Pare G39_Saghala E65_Gweno E623A_Kiseri E623D_Keni E623_Mkuu E621D_Kibosho E621B_Machame E53_Meru E621C_Siha E64_Kahe E622A_Kimochi E622C_Lema E55_Kamba_Kitu E55_Kamba E55_Kamba_Mach E51_Kikuyu E54_Tharaka E53_Igoji E53_Miutini E53_Tigania E53_Merutig E53_Imenti E53_Meruimenti 
	N463	13	E71A_Upper_Pokomo E72a_Giryama E73_Digo G44a_Ngazija G44b_Ndzwani G44D_Maore G42a_Amu G41_Bajuni G412_Mwiini G401_Mwani G43_Kae G42_Swahili G42d_Unguja 
	N464	3	E71A_Upper_Pokomo E72a_Giryama E73_Digo 
	N465	2	E72a_Giryama E73_Digo 
	N466	10	G44a_Ngazija G44b_Ndzwani G44D_Maore G42a_Amu G41_Bajuni G412_Mwiini G401_Mwani G43_Kae G42_Swahili G42d_Unguja 
	N467	3	G44a_Ngazija G44b_Ndzwani G44D_Maore 
	N468	2	G44b_Ndzwani G44D_Maore 
	N469	7	G42a_Amu G41_Bajuni G412_Mwiini G401_Mwani G43_Kae G42_Swahili G42d_Unguja 
	N470	3	G42a_Amu G41_Bajuni G412_Mwiini 
	N471	2	G41_Bajuni G412_Mwiini 
	N472	4	G401_Mwani G43_Kae G42_Swahili G42d_Unguja 
	N473	3	G43_Kae G42_Swahili G42d_Unguja 
	N474	2	G42_Swahili G42d_Unguja 
	N475	26	G22_Asu G22A_North_Pare G22B_South_Pare G39_Saghala E65_Gweno E623A_Kiseri E623D_Keni E623_Mkuu E621D_Kibosho E621B_Machame E53_Meru E621C_Siha E64_Kahe E622A_Kimochi E622C_Lema E55_Kamba_Kitu E55_Kamba E55_Kamba_Mach E51_Kikuyu E54_Tharaka E53_Igoji E53_Miutini E53_Tigania E53_Merutig E53_Imenti E53_Meruimenti 
	N476	3	G22_Asu G22A_North_Pare G22B_South_Pare 
	N477	2	G22A_North_Pare G22B_South_Pare 
	N478	23	G39_Saghala E65_Gweno E623A_Kiseri E623D_Keni E623_Mkuu E621D_Kibosho E621B_Machame E53_Meru E621C_Siha E64_Kahe E622A_Kimochi E622C_Lema E55_Kamba_Kitu E55_Kamba E55_Kamba_Mach E51_Kikuyu E54_Tharaka E53_Igoji E53_Miutini E53_Tigania E53_Merutig E53_Imenti E53_Meruimenti 
	N479	22	E65_Gweno E623A_Kiseri E623D_Keni E623_Mkuu E621D_Kibosho E621B_Machame E53_Meru E621C_Siha E64_Kahe E622A_Kimochi E622C_Lema E55_Kamba_Kitu E55_Kamba E55_Kamba_Mach E51_Kikuyu E54_Tharaka E53_Igoji E53_Miutini E53_Tigania E53_Merutig E53_Imenti E53_Meruimenti 
	N480	11	E65_Gweno E623A_Kiseri E623D_Keni E623_Mkuu E621D_Kibosho E621B_Machame E53_Meru E621C_Siha E64_Kahe E622A_Kimochi E622C_Lema 
	N481	10	E623A_Kiseri E623D_Keni E623_Mkuu E621D_Kibosho E621B_Machame E53_Meru E621C_Siha E64_Kahe E622A_Kimochi E622C_Lema 
	N482	3	E623A_Kiseri E623D_Keni E623_Mkuu 
	N483	2	E623D_Keni E623_Mkuu 
	N484	7	E621D_Kibosho E621B_Machame E53_Meru E621C_Siha E64_Kahe E622A_Kimochi E622C_Lema 
	N485	4	E621D_Kibosho E621B_Machame E53_Meru E621C_Siha 
	N486	3	E621B_Machame E53_Meru E621C_Siha 
	N487	2	E53_Meru E621C_Siha 
	N488	3	E64_Kahe E622A_Kimochi E622C_Lema 
	N489	2	E622A_Kimochi E622C_Lema 
	N490	11	E55_Kamba_Kitu E55_Kamba E55_Kamba_Mach E51_Kikuyu E54_Tharaka E53_Igoji E53_Miutini E53_Tigania E53_Merutig E53_Imenti E53_Meruimenti 
	N491	3	E55_Kamba_Kitu E55_Kamba E55_Kamba_Mach 
	N492	2	E55_Kamba E55_Kamba_Mach 
	N493	8	E51_Kikuyu E54_Tharaka E53_Igoji E53_Miutini E53_Tigania E53_Merutig E53_Imenti E53_Meruimenti 
	N494	7	E54_Tharaka E53_Igoji E53_Miutini E53_Tigania E53_Merutig E53_Imenti E53_Meruimenti 
	N495	6	E53_Igoji E53_Miutini E53_Tigania E53_Merutig E53_Imenti E53_Meruimenti 
	N496	2	E53_Igoji E53_Miutini 
	N497	4	E53_Tigania E53_Merutig E53_Imenti E53_Meruimenti 
	N498	2	E53_Tigania E53_Merutig 
	N499	2	E53_Imenti E53_Meruimenti 
Restrictions:
    Alpha-1                      None
    Alpha-2                      None
Prior Information:
    Priors
        Alpha-1 - uniform -100.00 100.00 
        Alpha-2 - uniform -100.00 100.00 
        AncState-1 - uniform -100.00 100.00 
        AncState-2 - uniform -100.00 100.00 
Node reconstruction / fossilisation:
	Node A251 N251
	Node A252 N252
	Node A253 N253
	Node A254 N254
	Node A255 N255
	Node A256 N256
	Node A257 N257
	Node A258 N258
	Node A259 N259
	Node A260 N260
	Node A261 N261
	Node A262 N262
	Node A263 N263
	Node A264 N264
	Node A265 N265
	Node A266 N266
	Node A267 N267
	Node A268 N268
	Node A269 N269
	Node A270 N270
	Node A271 N271
	Node A272 N272
	Node A273 N273
	Node A274 N274
	Node A275 N275
	Node A276 N276
	Node A277 N277
	Node A278 N278
	Node A279 N279
	Node A280 N280
	Node A281 N281
	Node A282 N282
	Node A283 N283
	Node A284 N284
	Node A285 N285
	Node A286 N286
	Node A287 N287
	Node A288 N288
	Node A289 N289
	Node A290 N290
	Node A291 N291
	Node A292 N292
	Node A293 N293
	Node A294 N294
	Node A295 N295
	Node A296 N296
	Node A297 N297
	Node A298 N298
	Node A299 N299
	Node A300 N300
	Node A301 N301
	Node A302 N302
	Node A303 N303
	Node A304 N304
	Node A305 N305
	Node A306 N306
	Node A307 N307
	Node A308 N308
	Node A309 N309
	Node A310 N310
	Node A311 N311
	Node A312 N312
	Node A313 N313
	Node A314 N314
	Node A315 N315
	Node A316 N316
	Node A317 N317
	Node A318 N318
	Node A319 N319
	Node A320 N320
	Node A321 N321
	Node A322 N322
	Node A323 N323
	Node A324 N324
	Node A325 N325
	Node A326 N326
	Node A327 N327
	Node A328 N328
	Node A329 N329
	Node A330 N330
	Node A331 N331
	Node A332 N332
	Node A333 N333
	Node A334 N334
	Node A335 N335
	Node A336 N336
	Node A337 N337
	Node A338 N338
	Node A339 N339
	Node A340 N340
	Node A341 N341
	Node A342 N342
	Node A343 N343
	Node A344 N344
	Node A345 N345
	Node A346 N346
	Node A347 N347
	Node A348 N348
	Node A349 N349
	Node A350 N350
	Node A351 N351
	Node A352 N352
	Node A353 N353
	Node A354 N354
	Node A355 N355
	Node A356 N356
	Node A357 N357
	Node A358 N358
	Node A359 N359
	Node A360 N360
	Node A361 N361
	Node A362 N362
	Node A363 N363
	Node A364 N364
	Node A365 N365
	Node A366 N366
	Node A367 N367
	Node A368 N368
	Node A369 N369
	Node A370 N370
	Node A371 N371
	Node A372 N372
	Node A373 N373
	Node A374 N374
	Node A375 N375
	Node A376 N376
	Node A377 N377
	Node A378 N378
	Node A379 N379
	Node A380 N380
	Node A381 N381
	Node A382 N382
	Node A383 N383
	Node A384 N384
	Node A385 N385
	Node A386 N386
	Node A387 N387
	Node A388 N388
	Node A389 N389
	Node A390 N390
	Node A391 N391
	Node A392 N392
	Node A393 N393
	Node A394 N394
	Node A395 N395
	Node A396 N396
	Node A397 N397
	Node A398 N398
	Node A399 N399
	Node A400 N400
	Node A401 N401
	Node A402 N402
	Node A403 N403
	Node A404 N404
	Node A405 N405
	Node A406 N406
	Node A407 N407
	Node A408 N408
	Node A409 N409
	Node A410 N410
	Node A411 N411
	Node A412 N412
	Node A413 N413
	Node A414 N414
	Node A415 N415
	Node A416 N416
	Node A417 N417
	Node A418 N418
	Node A419 N419
	Node A420 N420
	Node A421 N421
	Node A422 N422
	Node A423 N423
	Node A424 N424
	Node A425 N425
	Node A426 N426
	Node A427 N427
	Node A428 N428
	Node A429 N429
	Node A430 N430
	Node A431 N431
	Node A432 N432
	Node A433 N433
	Node A434 N434
	Node A435 N435
	Node A436 N436
	Node A437 N437
	Node A438 N438
	Node A439 N439
	Node A440 N440
	Node A441 N441
	Node A442 N442
	Node A443 N443
	Node A444 N444
	Node A445 N445
	Node A446 N446
	Node A447 N447
	Node A448 N448
	Node A449 N449
	Node A450 N450
	Node A451 N451
	Node A452 N452
	Node A453 N453
	Node A454 N454
	Node A455 N455
	Node A456 N456
	Node A457 N457
	Node A458 N458
	Node A459 N459
	Node A460 N460
	Node A461 N461
	Node A462 N462
	Node A463 N463
	Node A464 N464
	Node A465 N465
	Node A466 N466
	Node A467 N467
	Node A468 N468
	Node A469 N469
	Node A470 N470
	Node A471 N471
	Node A472 N472
	Node A473 N473
	Node A474 N474
	Node A475 N475
	Node A476 N476
	Node A477 N477
	Node A478 N478
	Node A479 N479
	Node A480 N480
	Node A481 N481
	Node A482 N482
	Node A483 N483
	Node A484 N484
	Node A485 N485
	Node A486 N486
	Node A487 N487
	Node A488 N488
	Node A489 N489
	Node A490 N490
	Node A491 N491
	Node A492 N492
	Node A493 N493
	Node A494 N494
	Node A495 N495
	Node A496 N496
	Node A497 N497
	Node A498 N498
	Node A499 N499
Tree Information
     Trees:                      1
     Taxa:                       250
     Sites:                      2
Iteration	Lh	Tree No	Alpha 1	Alpha 2	Sigma^2 1	Sigma^2 2	R Trait 1 2	A251 1 Alpha	A251 2 Alpha	A252 1 Alpha	A252 2 Alpha	A253 1 Alpha	A253 2 Alpha	A254 1 Alpha	A254 2 Alpha	A255 1 Alpha	A255 2 Alpha	A256 1 Alpha	A256 2 Alpha	A257 1 Alpha	A257 2 Alpha	A258 1 Alpha	A258 2 Alpha	A259 1 Alpha	A259 2 Alpha	A260 1 Alpha	A260 2 Alpha	A261 1 Alpha	A261 2 Alpha	A262 1 Alpha	A262 2 Alpha	A263 1 Alpha	A263 2 Alpha	A264 1 Alpha	A264 2 Alpha	A265 1 Alpha	A265 2 Alpha	A266 1 Alpha	A266 2 Alpha	A267 1 Alpha	A267 2 Alpha	A268 1 Alpha	A268 2 Alpha	A269 1 Alpha	A269 2 Alpha	A270 1 Alpha	A270 2 Alpha	A271 1 Alpha	A271 2 Alpha	A272 1 Alpha	A272 2 Alpha	A273 1 Alpha	A273 2 Alpha	A274 1 Alpha	A274 2 Alpha	A275 1 Alpha	A275 2 Alpha	A276 1 Alpha	A276 2 Alpha	A277 1 Alpha	A277 2 Alpha	A278 1 Alpha	A278 2 Alpha	A279 1 Alpha	A279 2 Alpha	A280 1 Alpha	A280 2 Alpha	A281 1 Alpha	A281 2 Alpha	A282 1 Alpha	A282 2 Alpha	A283 1 Alpha	A283 2 Alpha	A284 1 Alpha	A284 2 Alpha	A285 1 Alpha	A285 2 Alpha	A286 1 Alpha	A286 2 Alpha	A287 1 Alpha	A287 2 Alpha	A288 1 Alpha	A288 2 Alpha	A289 1 Alpha	A289 2 Alpha	A290 1 Alpha	A290 2 Alpha	A291 1 Alpha	A291 2 Alpha	A292 1 Alpha	A292 2 Alpha	A293 1 Alpha	A293 2 Alpha	A294 1 Alpha	A294 2 Alpha	A295 1 Alpha	A295 2 Alpha	A296 1 Alpha	A296 2 Alpha	A297 1 Alpha	A297 2 Alpha	A298 1 Alpha	A298 2 Alpha	A299 1 Alpha	A299 2 Alpha	A300 1 Alpha	A300 2 Alpha	A301 1 Alpha	A301 2 Alpha	A302 1 Alpha	A302 2 Alpha	A303 1 Alpha	A303 2 Alpha	A304 1 Alpha	A304 2 Alpha	A305 1 Alpha	A305 2 Alpha	A306 1 Alpha	A306 2 Alpha	A307 1 Alpha	A307 2 Alpha	A308 1 Alpha	A308 2 Alpha	A309 1 Alpha	A309 2 Alpha	A310 1 Alpha	A310 2 Alpha	A311 1 Alpha	A311 2 Alpha	A312 1 Alpha	A312 2 Alpha	A313 1 Alpha	A313 2 Alpha	A314 1 Alpha	A314 2 Alpha	A315 1 Alpha	A315 2 Alpha	A316 1 Alpha	A316 2 Alpha	A317 1 Alpha	A317 2 Alpha	A318 1 Alpha	A318 2 Alpha	A319 1 Alpha	A319 2 Alpha	A320 1 Alpha	A320 2 Alpha	A321 1 Alpha	A321 2 Alpha	A322 1 Alpha	A322 2 Alpha	A323 1 Alpha	A323 2 Alpha	A324 1 Alpha	A324 2 Alpha	A325 1 Alpha	A325 2 Alpha	A326 1 Alpha	A326 2 Alpha	A327 1 Alpha	A327 2 Alpha	A328 1 Alpha	A328 2 Alpha	A329 1 Alpha	A329 2 Alpha	A330 1 Alpha	A330 2 Alpha	A331 1 Alpha	A331 2 Alpha	A332 1 Alpha	A332 2 Alpha	A333 1 Alpha	A333 2 Alpha	A334 1 Alpha	A334 2 Alpha	A335 1 Alpha	A335 2 Alpha	A336 1 Alpha	A336 2 Alpha	A337 1 Alpha	A337 2 Alpha	A338 1 Alpha	A338 2 Alpha	A339 1 Alpha	A339 2 Alpha	A340 1 Alpha	A340 2 Alpha	A341 1 Alpha	A341 2 Alpha	A342 1 Alpha	A342 2 Alpha	A343 1 Alpha	A343 2 Alpha	A344 1 Alpha	A344 2 Alpha	A345 1 Alpha	A345 2 Alpha	A346 1 Alpha	A346 2 Alpha	A347 1 Alpha	A347 2 Alpha	A348 1 Alpha	A348 2 Alpha	A349 1 Alpha	A349 2 Alpha	A350 1 Alpha	A350 2 Alpha	A351 1 Alpha	A351 2 Alpha	A352 1 Alpha	A352 2 Alpha	A353 1 Alpha	A353 2 Alpha	A354 1 Alpha	A354 2 Alpha	A355 1 Alpha	A355 2 Alpha	A356 1 Alpha	A356 2 Alpha	A357 1 Alpha	A357 2 Alpha	A358 1 Alpha	A358 2 Alpha	A359 1 Alpha	A359 2 Alpha	A360 1 Alpha	A360 2 Alpha	A361 1 Alpha	A361 2 Alpha	A362 1 Alpha	A362 2 Alpha	A363 1 Alpha	A363 2 Alpha	A364 1 Alpha	A364 2 Alpha	A365 1 Alpha	A365 2 Alpha	A366 1 Alpha	A366 2 Alpha	A367 1 Alpha	A367 2 Alpha	A368 1 Alpha	A368 2 Alpha	A369 1 Alpha	A369 2 Alpha	A370 1 Alpha	A370 2 Alpha	A371 1 Alpha	A371 2 Alpha	A372 1 Alpha	A372 2 Alpha	A373 1 Alpha	A373 2 Alpha	A374 1 Alpha	A374 2 Alpha	A375 1 Alpha	A375 2 Alpha	A376 1 Alpha	A376 2 Alpha	A377 1 Alpha	A377 2 Alpha	A378 1 Alpha	A378 2 Alpha	A379 1 Alpha	A379 2 Alpha	A380 1 Alpha	A380 2 Alpha	A381 1 Alpha	A381 2 Alpha	A382 1 Alpha	A382 2 Alpha	A383 1 Alpha	A383 2 Alpha	A384 1 Alpha	A384 2 Alpha	A385 1 Alpha	A385 2 Alpha	A386 1 Alpha	A386 2 Alpha	A387 1 Alpha	A387 2 Alpha	A388 1 Alpha	A388 2 Alpha	A389 1 Alpha	A389 2 Alpha	A390 1 Alpha	A390 2 Alpha	A391 1 Alpha	A391 2 Alpha	A392 1 Alpha	A392 2 Alpha	A393 1 Alpha	A393 2 Alpha	A394 1 Alpha	A394 2 Alpha	A395 1 Alpha	A395 2 Alpha	A396 1 Alpha	A396 2 Alpha	A397 1 Alpha	A397 2 Alpha	A398 1 Alpha	A398 2 Alpha	A399 1 Alpha	A399 2 Alpha	A400 1 Alpha	A400 2 Alpha	A401 1 Alpha	A401 2 Alpha	A402 1 Alpha	A402 2 Alpha	A403 1 Alpha	A403 2 Alpha	A404 1 Alpha	A404 2 Alpha	A405 1 Alpha	A405 2 Alpha	A406 1 Alpha	A406 2 Alpha	A407 1 Alpha	A407 2 Alpha	A408 1 Alpha	A408 2 Alpha	A409 1 Alpha	A409 2 Alpha	A410 1 Alpha	A410 2 Alpha	A411 1 Alpha	A411 2 Alpha	A412 1 Alpha	A412 2 Alpha	A413 1 Alpha	A413 2 Alpha	A414 1 Alpha	A414 2 Alpha	A415 1 Alpha	A415 2 Alpha	A416 1 Alpha	A416 2 Alpha	A417 1 Alpha	A417 2 Alpha	A418 1 Alpha	A418 2 Alpha	A419 1 Alpha	A419 2 Alpha	A420 1 Alpha	A420 2 Alpha	A421 1 Alpha	A421 2 Alpha	A422 1 Alpha	A422 2 Alpha	A423 1 Alpha	A423 2 Alpha	A424 1 Alpha	A424 2 Alpha	A425 1 Alpha	A425 2 Alpha	A426 1 Alpha	A426 2 Alpha	A427 1 Alpha	A427 2 Alpha	A428 1 Alpha	A428 2 Alpha	A429 1 Alpha	A429 2 Alpha	A430 1 Alpha	A430 2 Alpha	A431 1 Alpha	A431 2 Alpha	A432 1 Alpha	A432 2 Alpha	A433 1 Alpha	A433 2 Alpha	A434 1 Alpha	A434 2 Alpha	A435 1 Alpha	A435 2 Alpha	A436 1 Alpha	A436 2 Alpha	A437 1 Alpha	A437 2 Alpha	A438 1 Alpha	A438 2 Alpha	A439 1 Alpha	A439 2 Alpha	A440 1 Alpha	A440 2 Alpha	A441 1 Alpha	A441 2 Alpha	A442 1 Alpha	A442 2 Alpha	A443 1 Alpha	A443 2 Alpha	A444 1 Alpha	A444 2 Alpha	A445 1 Alpha	A445 2 Alpha	A446 1 Alpha	A446 2 Alpha	A447 1 Alpha	A447 2 Alpha	A448 1 Alpha	A448 2 Alpha	A449 1 Alpha	A449 2 Alpha	A450 1 Alpha	A450 2 Alpha	A451 1 Alpha	A451 2 Alpha	A452 1 Alpha	A452 2 Alpha	A453 1 Alpha	A453 2 Alpha	A454 1 Alpha	A454 2 Alpha	A455 1 Alpha	A455 2 Alpha	A456 1 Alpha	A456 2 Alpha	A457 1 Alpha	A457 2 Alpha	A458 1 Alpha	A458 2 Alpha	A459 1 Alpha	A459 2 Alpha	A460 1 Alpha	A460 2 Alpha	A461 1 Alpha	A461 2 Alpha	A462 1 Alpha	A462 2 Alpha	A463 1 Alpha	A463 2 Alpha	A464 1 Alpha	A464 2 Alpha	A465 1 Alpha	A465 2 Alpha	A466 1 Alpha	A466 2 Alpha	A467 1 Alpha	A467 2 Alpha	A468 1 Alpha	A468 2 Alpha	A469 1 Alpha	A469 2 Alpha	A470 1 Alpha	A470 2 Alpha	A471 1 Alpha	A471 2 Alpha	A472 1 Alpha	A472 2 Alpha	A473 1 Alpha	A473 2 Alpha	A474 1 Alpha	A474 2 Alpha	A475 1 Alpha	A475 2 Alpha	A476 1 Alpha	A476 2 Alpha	A477 1 Alpha	A477 2 Alpha	A478 1 Alpha	A478 2 Alpha	A479 1 Alpha	A479 2 Alpha	A480 1 Alpha	A480 2 Alpha	A481 1 Alpha	A481 2 Alpha	A482 1 Alpha	A482 2 Alpha	A483 1 Alpha	A483 2 Alpha	A484 1 Alpha	A484 2 Alpha	A485 1 Alpha	A485 2 Alpha	A486 1 Alpha	A486 2 Alpha	A487 1 Alpha	A487 2 Alpha	A488 1 Alpha	A488 2 Alpha	A489 1 Alpha	A489 2 Alpha	A490 1 Alpha	A490 2 Alpha	A491 1 Alpha	A491 2 Alpha	A492 1 Alpha	A492 2 Alpha	A493 1 Alpha	A493 2 Alpha	A494 1 Alpha	A494 2 Alpha	A495 1 Alpha	A495 2 Alpha	A496 1 Alpha	A496 2 Alpha	A497 1 Alpha	A497 2 Alpha	A498 1 Alpha	A498 2 Alpha	A499 1 Alpha	A499 2 Alpha	
11000	919.991502	1	1.435541375480	0.017142860444	274.372603212304	0.000061165075	0.032494194943	2.784521	0.016522	2.999558	0.016268	2.999233	0.016018	3.893089	0.015693	5.500000	0.015525	2.252609	0.016289	1.706373	0.016208	1.500000	0.016121	2.647000	0.016684	2.844841	0.016257	2.888763	0.015665	2.851830	0.016502	2.427214	0.016713	3.457900	0.016196	2.894168	0.016200	2.500000	0.016241	3.124265	0.016177	3.670568	0.016183	3.470495	0.016177	3.000000	0.016220	2.790626	0.016988	3.661788	0.016531	4.500000	0.016806	3.053382	0.016332	3.077347	0.016416	3.000000	0.016142	3.149363	0.016670	2.500000	0.016286	3.769497	0.017036	2.156619	0.017523	0.000000	0.017674	0.000000	0.017752	2.141475	0.017328	2.471832	0.017728	0.837595	0.018051	1.500000	0.018182	1.884039	0.017017	0.820177	0.017208	0.000000	0.017141	0.000000	0.017081	2.766966	0.016858	2.140247	0.016747	2.000000	0.016717	2.234913	0.016767	2.403999	0.016725	2.000000	0.016813	2.541116	0.016913	3.058288	0.017145	3.000000	0.017794	3.000000	0.017898	3.000000	0.017944	3.104607	0.016628	2.500000	0.015993	3.533621	0.017080	3.082968	0.017144	2.000000	0.017782	4.000000	0.016603	4.073391	0.017003	6.000000	0.017191	2.370233	0.016837	2.257117	0.016683	0.926042	0.018251	0.000000	0.018391	0.000000	0.018459	0.000000	0.018333	0.000000	0.018334	2.514261	0.016380	3.205938	0.017620	3.514830	0.017452	3.000000	0.017592	4.000000	0.017320	3.089416	0.017683	2.755427	0.017864	2.102707	0.017862	1.500000	0.017872	3.191560	0.017866	3.529300	0.017638	4.000000	0.017799	2.944999	0.018033	2.854369	0.018172	3.302359	0.018079	3.500000	0.018073	3.075725	0.017833	3.500000	0.017751	2.750404	0.017896	2.616370	0.017898	3.000000	0.017914	3.000000	0.017915	3.468636	0.017477	3.500000	0.018037	3.445981	0.017072	4.500000	0.016693	2.706697	0.017337	2.500000	0.017704	2.065700	0.015576	2.885888	0.017998	3.120996	0.018055	3.133069	0.018278	2.500000	0.018340	3.111375	0.017878	3.154339	0.017867	3.534531	0.018066	4.500000	0.018168	2.920152	0.017744	3.232961	0.018054	3.382799	0.018162	3.000000	0.018167	3.000000	0.018124	2.662988	0.017489	3.000000	0.017546	3.000000	0.017497	3.000000	0.017396	3.000000	0.017364	3.000000	0.017363	2.704564	0.017954	3.313764	0.017878	3.000000	0.017768	3.000000	0.017759	3.000000	0.017819	3.000000	0.017704	3.000000	0.017666	2.035457	0.018038	2.393227	0.018255	2.000000	0.018109	1.698483	0.017833	1.500000	0.017743	1.614364	0.014243	1.500000	0.016736	1.641096	0.013661	0.921227	0.013197	1.278253	0.013236	1.832560	0.013096	4.000000	0.014073	0.556272	0.012520	0.000000	0.012398	0.911533	0.012598	1.406177	0.011779	1.000000	0.011894	1.946462	0.013858	2.000000	0.016431	1.934237	0.013270	2.960475	0.014804	3.500000	0.015414	1.592018	0.012759	0.802603	0.012614	1.500000	0.012499	1.774128	0.012792	2.184317	0.012410	2.000000	0.013406	2.000000	0.013398	2.254508	0.012030	2.388061	0.011291	2.000000	0.011404	2.000000	0.011472	2.670907	0.011209	2.500000	0.011158	2.810097	0.011250	1.217058	0.011261	0.000000	0.011227	0.000000	0.011282	2.153152	0.012591	2.590036	0.012078	3.500000	0.012402	1.879044	0.011826	1.287882	0.011946	0.000000	0.011920	1.468133	0.013395	2.226422	0.013830	1.500000	0.013253	3.000000	0.014445	1.571418	0.012981	1.951082	0.012242	2.089879	0.011970	2.136832	0.011806	2.249547	0.011526	4.000000	0.011439	2.000000	0.012146	1.820429	0.012497	2.163490	0.012765	3.000000	0.012728	1.572542	0.012304	2.000000	0.012364	1.397829	0.013319	1.946058	0.013491	1.543138	0.012686	1.594122	0.013647	2.500000	0.015423	1.000000	0.012483	1.497392	0.011823	1.000000	0.012073	1.744505	0.011699	1.644624	0.011667	1.145866	0.011690	2.000000	0.011007	2.160792	0.011644	2.000000	0.013106	2.298312	0.010393	2.500000	0.011511	2.340787	0.014279	3.978019	0.015087	4.562231	0.015066	5.000000	0.016283	0.917952	0.013577	1.399953	0.013950	1.000000	0.012719	0.848774	0.013148	1.009982	0.013349	0.403245	0.013244	0.909970	0.013833	0.000000	0.013734	0.000000	0.012775	1.270685	0.013394	1.708055	0.015862	1.147102	0.014906	2.000000	0.014979	2.153679	0.016621	2.282821	0.017486	2.500000	0.017435	2.078462	0.016117	3.000000	0.016368	3.000000	0.015997	1.289169	0.015903	2.200315	0.015290	1.500000	0.014979	1.022702	0.011994	0.000000	0.012726	0.000000	0.013061	1.379602	0.011739	1.783438	0.011388	1.955132	0.011604	2.617618	0.011427	3.000000	0.011503	3.000000	0.011454	2.417157	0.011387	2.452378	0.011228	2.121962	0.011114	1.500000	0.011019	2.379099	0.011559	4.000000	0.011520	1.533621	0.011075	4.000000	0.011563	4.000000	0.011304	0.000000	0.010771	0.000000	0.010769	0.000000	0.010626	0.000000	0.010670	0.000000	0.010596	0.000000	0.010563	0.000000	0.010629	
12000	920.364512	1	3.970538097526	0.016390496932	274.372603212304	0.000061165075	0.032494194943	2.784521	0.016522	2.999558	0.016268	2.999233	0.016018	3.893089	0.015693	5.500000	0.015525	2.252609	0.016289	1.706373	0.016208	1.500000	0.016121	2.647000	0.016684	2.844841	0.016257	2.888763	0.015665	2.851830	0.016502	2.427214	0.016713	3.457900	0.016196	2.894168	0.016200	2.500000	0.016241	3.124265	0.016177	3.670568	0.016183	3.470495	0.016177	3.000000	0.016220	2.790626	0.016988	3.661788	0.016531	4.500000	0.016806	3.053382	0.016332	3.077347	0.016416	3.000000	0.016142	3.149363	0.016670	2.500000	0.016286	3.769497	0.017036	2.156619	0.017523	0.000000	0.017674	0.000000	0.017752	2.141475	0.017328	2.471832	0.017728	0.837595	0.018051	1.500000	0.018182	1.884039	0.017017	0.820177	0.017208	0.000000	0.017141	0.000000	0.017081	2.766966	0.016858	2.140247	0.016747	2.000000	0.016717	2.234913	0.016767	2.403999	0.016725	2.000000	0.016813	2.541116	0.016913	3.058288	0.017145	3.000000	0.017794	3.000000	0.017898	3.000000	0.017944	3.104607	0.016628	2.500000	0.015993	3.533621	0.017080	3.082968	0.017144	2.000000	0.017782	4.000000	0.016603	4.073391	0.017003	6.000000	0.017191	2.370233	0.016837	2.257117	0.016683	0.926042	0.018251	0.000000	0.018391	0.000000	0.018459	0.000000	0.018333	0.000000	0.018334	2.514261	0.016380	3.205938	0.017620	3.514830	0.017452	3.000000	0.017592	4.000000	0.017320	3.089416	0.017683	2.755427	0.017864	2.102707	0.017862	1.500000	0.017872	3.191560	0.017866	3.529300	0.017638	4.000000	0.017799	2.944999	0.018033	2.854369	0.018172	3.302359	0.018079	3.500000	0.018073	3.075725	0.017833	3.500000	0.017751	2.750404	0.017896	2.616370	0.017898	3.000000	0.017914	3.000000	0.017915	3.468636	0.017477	3.500000	0.018037	3.445981	0.017072	4.500000	0.016693	2.706697	0.017337	2.500000	0.017704	2.065700	0.015576	2.885888	0.017998	3.120996	0.018055	3.133069	0.018278	2.500000	0.018340	3.111375	0.017878	3.154339	0.017867	3.534531	0.018066	4.500000	0.018168	2.920152	0.017744	3.232961	0.018054	3.382799	0.018162	3.000000	0.018167	3.000000	0.018124	2.662988	0.017489	3.000000	0.017546	3.000000	0.017497	3.000000	0.017396	3.000000	0.017364	3.000000	0.017363	2.704564	0.017954	3.313764	0.017878	3.000000	0.017768	3.000000	0.017759	3.000000	0.017819	3.000000	0.017704	3.000000	0.017666	2.035457	0.018038	2.393227	0.018255	2.000000	0.018109	1.698483	0.017833	1.500000	0.017743	1.614364	0.014243	1.500000	0.016736	1.641096	0.013661	0.921227	0.013197	1.278253	0.013236	1.832560	0.013096	4.000000	0.014073	0.556272	0.012520	0.000000	0.012398	0.911533	0.012598	1.406177	0.011779	1.000000	0.011894	1.946462	0.013858	2.000000	0.016431	1.934237	0.013270	2.960475	0.014804	3.500000	0.015414	1.592018	0.012759	0.802603	0.012614	1.500000	0.012499	1.774128	0.012792	2.184317	0.012410	2.000000	0.013406	2.000000	0.013398	2.254508	0.012030	2.388061	0.011291	2.000000	0.011404	2.000000	0.011472	2.670907	0.011209	2.500000	0.011158	2.810097	0.011250	1.217058	0.011261	0.000000	0.011227	0.000000	0.011282	2.153152	0.012591	2.590036	0.012078	3.500000	0.012402	1.879044	0.011826	1.287882	0.011946	0.000000	0.011920	1.468133	0.013395	2.226422	0.013830	1.500000	0.013253	3.000000	0.014445	1.571418	0.012981	1.951082	0.012242	2.089879	0.011970	2.136832	0.011806	2.249547	0.011526	4.000000	0.011439	2.000000	0.012146	1.820429	0.012497	2.163490	0.012765	3.000000	0.012728	1.572542	0.012304	2.000000	0.012364	1.397829	0.013319	1.946058	0.013491	1.543138	0.012686	1.594122	0.013647	2.500000	0.015423	1.000000	0.012483	1.497392	0.011823	1.000000	0.012073	1.744505	0.011699	1.644624	0.011667	1.145866	0.011690	2.000000	0.011007	2.160792	0.011644	2.000000	0.013106	2.298312	0.010393	2.500000	0.011511	2.340787	0.014279	3.978019	0.015087	4.562231	0.015066	5.000000	0.016283	0.917952	0.013577	1.399953	0.013950	1.000000	0.012719	0.848774	0.013148	1.009982	0.013349	0.403245	0.013244	0.909970	0.013833	0.000000	0.013734	0.000000	0.012775	1.270685	0.013394	1.708055	0.015862	1.147102	0.014906	2.000000	0.014979	2.153679	0.016621	2.282821	0.017486	2.500000	0.017435	2.078462	0.016117	3.000000	0.016368	3.000000	0.015997	1.289169	0.015903	2.200315	0.015290	1.500000	0.014979	1.022702	0.011994	0.000000	0.012726	0.000000	0.013061	1.379602	0.011739	1.783438	0.011388	1.955132	0.011604	2.617618	0.011427	3.000000	0.011503	3.000000	0.011454	2.417157	0.011387	2.452378	0.011228	2.121962	0.011114	1.500000	0.011019	2.379099	0.011559	4.000000	0.011520	1.533621	0.011075	4.000000	0.011563	4.000000	0.011304	0.000000	0.010771	0.000000	0.010769	0.000000	0.010626	0.000000	0.010670	0.000000	0.010596	0.000000	0.010563	0.000000	0.010629	
13000	920.288059	1	4.143257610339	0.016638900844	274.372603212304	0.000061165075	0.032494194943	2.784521	0.016522	2.999558	0.016268	2.999233	0.016018	3.893089	0.015693	5.500000	0.015525	2.252609	0.016289	1.706373	0.016208	1.500000	0.016121	2.647000	0.016684	2.844841	0.016257	2.888763	0.015665	2.851830	0.016502	2.427214	0.016713	3.457900	0.016196	2.894168	0.016200	2.500000	0.016241	3.124265	0.016177	3.670568	0.016183	3.470495	0.016177	3.000000	0.016220	2.790626	0.016988	3.661788	0.016531	4.500000	0.016806	3.053382	0.016332	3.077347	0.016416	3.000000	0.016142	3.149363	0.016670	2.500000	0.016286	3.769497	0.017036	2.156619	0.017523	0.000000	0.017674	0.000000	0.017752	2.141475	0.017328	2.471832	0.017728	0.837595	0.018051	1.500000	0.018182	1.884039	0.017017	0.820177	0.017208	0.000000	0.017141	0.000000	0.017081	2.766966	0.016858	2.140247	0.016747	2.000000	0.016717	2.234913	0.016767	2.403999	0.016725	2.000000	0.016813	2.541116	0.016913	3.058288	0.017145	3.000000	0.017794	3.000000	0.017898	3.000000	0.017944	3.104607	0.016628	2.500000	0.015993	3.533621	0.017080	3.082968	0.017144	2.000000	0.017782	4.000000	0.016603	4.073391	0.017003	6.000000	0.017191	2.370233	0.016837	2.257117	0.016683	0.926042	0.018251	0.000000	0.018391	0.000000	0.018459	0.000000	0.018333	0.000000	0.018334	2.514261	0.016380	3.205938	0.017620	3.514830	0.017452	3.000000	0.017592	4.000000	0.017320	3.089416	0.017683	2.755427	0.017864	2.102707	0.017862	1.500000	0.017872	3.191560	0.017866	3.529300	0.017638	4.000000	0.017799	2.944999	0.018033	2.854369	0.018172	3.302359	0.018079	3.500000	0.018073	3.075725	0.017833	3.500000	0.017751	2.750404	0.017896	2.616370	0.017898	3.000000	0.017914	3.000000	0.017915	3.468636	0.017477	3.500000	0.018037	3.445981	0.017072	4.500000	0.016693	2.706697	0.017337	2.500000	0.017704	2.065700	0.015576	2.885888	0.017998	3.120996	0.018055	3.133069	0.018278	2.500000	0.018340	3.111375	0.017878	3.154339	0.017867	3.534531	0.018066	4.500000	0.018168	2.920152	0.017744	3.232961	0.018054	3.382799	0.018162	3.000000	0.018167	3.000000	0.018124	2.662988	0.017489	3.000000	0.017546	3.000000	0.017497	3.000000	0.017396	3.000000	0.017364	3.000000	0.017363	2.704564	0.017954	3.313764	0.017878	3.000000	0.017768	3.000000	0.017759	3.000000	0.017819	3.000000	0.017704	3.000000	0.017666	2.035457	0.018038	2.393227	0.018255	2.000000	0.018109	1.698483	0.017833	1.500000	0.017743	1.614364	0.014243	1.500000	0.016736	1.641096	0.013661	0.921227	0.013197	1.278253	0.013236	1.832560	0.013096	4.000000	0.014073	0.556272	0.012520	0.000000	0.012398	0.911533	0.012598	1.406177	0.011779	1.000000	0.011894	1.946462	0.013858	2.000000	0.016431	1.934237	0.013270	2.960475	0.014804	3.500000	0.015414	1.592018	0.012759	0.802603	0.012614	1.500000	0.012499	1.774128	0.012792	2.184317	0.012410	2.000000	0.013406	2.000000	0.013398	2.254508	0.012030	2.388061	0.011291	2.000000	0.011404	2.000000	0.011472	2.670907	0.011209	2.500000	0.011158	2.810097	0.011250	1.217058	0.011261	0.000000	0.011227	0.000000	0.011282	2.153152	0.012591	2.590036	0.012078	3.500000	0.012402	1.879044	0.011826	1.287882	0.011946	0.000000	0.011920	1.468133	0.013395	2.226422	0.013830	1.500000	0.013253	3.000000	0.014445	1.571418	0.012981	1.951082	0.012242	2.089879	0.011970	2.136832	0.011806	2.249547	0.011526	4.000000	0.011439	2.000000	0.012146	1.820429	0.012497	2.163490	0.012765	3.000000	0.012728	1.572542	0.012304	2.000000	0.012364	1.397829	0.013319	1.946058	0.013491	1.543138	0.012686	1.594122	0.013647	2.500000	0.015423	1.000000	0.012483	1.497392	0.011823	1.000000	0.012073	1.744505	0.011699	1.644624	0.011667	1.145866	0.011690	2.000000	0.011007	2.160792	0.011644	2.000000	0.013106	2.298312	0.010393	2.500000	0.011511	2.340787	0.014279	3.978019	0.015087	4.562231	0.015066	5.000000	0.016283	0.917952	0.013577	1.399953	0.013950	1.000000	0.012719	0.848774	0.013148	1.009982	0.013349	0.403245	0.013244	0.909970	0.013833	0.000000	0.013734	0.000000	0.012775	1.270685	0.013394	1.708055	0.015862	1.147102	0.014906	2.000000	0.014979	2.153679	0.016621	2.282821	0.017486	2.500000	0.017435	2.078462	0.016117	3.000000	0.016368	3.000000	0.015997	1.289169	0.015903	2.200315	0.015290	1.500000	0.014979	1.022702	0.011994	0.000000	0.012726	0.000000	0.013061	1.379602	0.011739	1.783438	0.011388	1.955132	0.011604	2.617618	0.011427	3.000000	0.011503	3.000000	0.011454	2.417157	0.011387	2.452378	0.011228	2.121962	0.011114	1.500000	0.011019	2.379099	0.011559	4.000000	0.011520	1.533621	0.011075	4.000000	0.011563	4.000000	0.011304	0.000000	0.010771	0.000000	0.010769	0.000000	0.010626	0.000000	0.010670	0.000000	0.010596	0.000000	0.010563	0.000000	0.010629	
14000	919.574271	1	5.172311083464	0.016335952133	274.372603212304	0.000061165075	0.032494194943	2.784521	0.016522	2.999558	0.016268	2.999233	0.016018	3.893089	0.015693	5.500000	0.015525	2.252609	0.016289	1.706373	0.016208	1.500000	0.016121	2.647000	0.016684	2.844841	0.016257	2.888763	0.015665	2.851830	0.016502	2.427214	0.016713	3.457900	0.016196	2.894168	0.016200	2.500000	0.016241	3.124265	0.016177	3.670568	0.016183	3.470495	0.016177	3.000000	0.016220	2.790626	0.016988	3.661788	0.016531	4.500000	0.016806	3.053382	0.016332	3.077347	0.016416	3.000000	0.016142	3.149363	0.016670	2.500000	0.016286	3.769497	0.017036	2.156619	0.017523	0.000000	0.017674	0.000000	0.017752	2.141475	0.017328	2.471832	0.017728	0.837595	0.018051	1.500000	0.018182	1.884039	0.017017	0.820177	0.017208	0.000000	0.017141	0.000000	0.017081	2.766966	0.016858	2.140247	0.016747	2.000000	0.016717	2.234913	0.016767	2.403999	0.016725	2.000000	0.016813	2.541116	0.016913	3.058288	0.017145	3.000000	0.017794	3.000000	0.017898	3.000000	0.017944	3.104607	0.016628	2.500000	0.015993	3.533621	0.017080	3.082968	0.017144	2.000000	0.017782	4.000000	0.016603	4.073391	0.017003	6.000000	0.017191	2.370233	0.016837	2.257117	0.016683	0.926042	0.018251	0.000000	0.018391	0.000000	0.018459	0.000000	0.018333	0.000000	0.018334	2.514261	0.016380	3.205938	0.017620	3.514830	0.017452	3.000000	0.017592	4.000000	0.017320	3.089416	0.017683	2.755427	0.017864	2.102707	0.017862	1.500000	0.017872	3.191560	0.017866	3.529300	0.017638	4.000000	0.017799	2.944999	0.018033	2.854369	0.018172	3.302359	0.018079	3.500000	0.018073	3.075725	0.017833	3.500000	0.017751	2.750404	0.017896	2.616370	0.017898	3.000000	0.017914	3.000000	0.017915	3.468636	0.017477	3.500000	0.018037	3.445981	0.017072	4.500000	0.016693	2.706697	0.017337	2.500000	0.017704	2.065700	0.015576	2.885888	0.017998	3.120996	0.018055	3.133069	0.018278	2.500000	0.018340	3.111375	0.017878	3.154339	0.017867	3.534531	0.018066	4.500000	0.018168	2.920152	0.017744	3.232961	0.018054	3.382799	0.018162	3.000000	0.018167	3.000000	0.018124	2.662988	0.017489	3.000000	0.017546	3.000000	0.017497	3.000000	0.017396	3.000000	0.017364	3.000000	0.017363	2.704564	0.017954	3.313764	0.017878	3.000000	0.017768	3.000000	0.017759	3.000000	0.017819	3.000000	0.017704	3.000000	0.017666	2.035457	0.018038	2.393227	0.018255	2.000000	0.018109	1.698483	0.017833	1.500000	0.017743	1.614364	0.014243	1.500000	0.016736	1.641096	0.013661	0.921227	0.013197	1.278253	0.013236	1.832560	0.013096	4.000000	0.014073	0.556272	0.012520	0.000000	0.012398	0.911533	0.012598	1.406177	0.011779	1.000000	0.011894	1.946462	0.013858	2.000000	0.016431	1.934237	0.013270	2.960475	0.014804	3.500000	0.015414	1.592018	0.012759	0.802603	0.012614	1.500000	0.012499	1.774128	0.012792	2.184317	0.012410	2.000000	0.013406	2.000000	0.013398	2.254508	0.012030	2.388061	0.011291	2.000000	0.011404	2.000000	0.011472	2.670907	0.011209	2.500000	0.011158	2.810097	0.011250	1.217058	0.011261	0.000000	0.011227	0.000000	0.011282	2.153152	0.012591	2.590036	0.012078	3.500000	0.012402	1.879044	0.011826	1.287882	0.011946	0.000000	0.011920	1.468133	0.013395	2.226422	0.013830	1.500000	0.013253	3.000000	0.014445	1.571418	0.012981	1.951082	0.012242	2.089879	0.011970	2.136832	0.011806	2.249547	0.011526	4.000000	0.011439	2.000000	0.012146	1.820429	0.012497	2.163490	0.012765	3.000000	0.012728	1.572542	0.012304	2.000000	0.012364	1.397829	0.013319	1.946058	0.013491	1.543138	0.012686	1.594122	0.013647	2.500000	0.015423	1.000000	0.012483	1.497392	0.011823	1.000000	0.012073	1.744505	0.011699	1.644624	0.011667	1.145866	0.011690	2.000000	0.011007	2.160792	0.011644	2.000000	0.013106	2.298312	0.010393	2.500000	0.011511	2.340787	0.014279	3.978019	0.015087	4.562231	0.015066	5.000000	0.016283	0.917952	0.013577	1.399953	0.013950	1.000000	0.012719	0.848774	0.013148	1.009982	0.013349	0.403245	0.013244	0.909970	0.013833	0.000000	0.013734	0.000000	0.012775	1.270685	0.013394	1.708055	0.015862	1.147102	0.014906	2.000000	0.014979	2.153679	0.016621	2.282821	0.017486	2.500000	0.017435	2.078462	0.016117	3.000000	0.016368	3.000000	0.015997	1.289169	0.015903	2.200315	0.015290	1.500000	0.014979	1.022702	0.011994	0.000000	0.012726	0.000000	0.013061	1.379602	0.011739	1.783438	0.011388	1.955132	0.011604	2.617618	0.011427	3.000000	0.011503	3.000000	0.011454	2.417157	0.011387	2.452378	0.011228	2.121962	0.011114	1.500000	0.011019	2.379099	0.011559	4.000000	0.011520	1.533621	0.011075	4.000000	0.011563	4.000000	0.011304	0.000000	0.010771	0.000000	0.010769	0.000000	0.010626	0.000000	0.010670	0.000000	0.010596	0.000000	0.010563	0.000000	0.010629	
15000	920.569366	1	3.064029969783	0.016275549360	274.372603212304	0.000061165075	0.032494194943	2.784521	0.016522	2.999558	0.016268	2.999233	0.016018	3.893089	0.015693	5.500000	0.015525	2.252609	0.016289	1.706373	0.016208	1.500000	0.016121	2.647000	0.016684	2.844841	0.016257	2.888763	0.015665	2.851830	0.016502	2.427214	0.016713	3.457900	0.016196	2.894168	0.016200	2.500000	0.016241	3.124265	0.016177	3.670568	0.016183	3.470495	0.016177	3.000000	0.016220	2.790626	0.016988	3.661788	0.016531	4.500000	0.016806	3.053382	0.016332	3.077347	0.016416	3.000000	0.016142	3.149363	0.016670	2.500000	0.016286	3.769497	0.017036	2.156619	0.017523	0.000000	0.017674	0.000000	0.017752	2.141475	0.017328	2.471832	0.017728	0.837595	0.018051	1.500000	0.018182	1.884039	0.017017	0.820177	0.017208	0.000000	0.017141	0.000000	0.017081	2.766966	0.016858	2.140247	0.016747	2.000000	0.016717	2.234913	0.016767	2.403999	0.016725	2.000000	0.016813	2.541116	0.016913	3.058288	0.017145	3.000000	0.017794	3.000000	0.017898	3.000000	0.017944	3.104607	0.016628	2.500000	0.015993	3.533621	0.017080	3.082968	0.017144	2.000000	0.017782	4.000000	0.016603	4.073391	0.017003	6.000000	0.017191	2.370233	0.016837	2.257117	0.016683	0.926042	0.018251	0.000000	0.018391	0.000000	0.018459	0.000000	0.018333	0.000000	0.018334	2.514261	0.016380	3.205938	0.017620	3.514830	0.017452	3.000000	0.017592	4.000000	0.017320	3.089416	0.017683	2.755427	0.017864	2.102707	0.017862	1.500000	0.017872	3.191560	0.017866	3.529300	0.017638	4.000000	0.017799	2.944999	0.018033	2.854369	0.018172	3.302359	0.018079	3.500000	0.018073	3.075725	0.017833	3.500000	0.017751	2.750404	0.017896	2.616370	0.017898	3.000000	0.017914	3.000000	0.017915	3.468636	0.017477	3.500000	0.018037	3.445981	0.017072	4.500000	0.016693	2.706697	0.017337	2.500000	0.017704	2.065700	0.015576	2.885888	0.017998	3.120996	0.018055	3.133069	0.018278	2.500000	0.018340	3.111375	0.017878	3.154339	0.017867	3.534531	0.018066	4.500000	0.018168	2.920152	0.017744	3.232961	0.018054	3.382799	0.018162	3.000000	0.018167	3.000000	0.018124	2.662988	0.017489	3.000000	0.017546	3.000000	0.017497	3.000000	0.017396	3.000000	0.017364	3.000000	0.017363	2.704564	0.017954	3.313764	0.017878	3.000000	0.017768	3.000000	0.017759	3.000000	0.017819	3.000000	0.017704	3.000000	0.017666	2.035457	0.018038	2.393227	0.018255	2.000000	0.018109	1.698483	0.017833	1.500000	0.017743	1.614364	0.014243	1.500000	0.016736	1.641096	0.013661	0.921227	0.013197	1.278253	0.013236	1.832560	0.013096	4.000000	0.014073	0.556272	0.012520	0.000000	0.012398	0.911533	0.012598	1.406177	0.011779	1.000000	0.011894	1.946462	0.013858	2.000000	0.016431	1.934237	0.013270	2.960475	0.014804	3.500000	0.015414	1.592018	0.012759	0.802603	0.012614	1.500000	0.012499	1.774128	0.012792	2.184317	0.012410	2.000000	0.013406	2.000000	0.013398	2.254508	0.012030	2.388061	0.011291	2.000000	0.011404	2.000000	0.011472	2.670907	0.011209	2.500000	0.011158	2.810097	0.011250	1.217058	0.011261	0.000000	0.011227	0.000000	0.011282	2.153152	0.012591	2.590036	0.012078	3.500000	0.012402	1.879044	0.011826	1.287882	0.011946	0.000000	0.011920	1.468133	0.013395	2.226422	0.013830	1.500000	0.013253	3.000000	0.014445	1.571418	0.012981	1.951082	0.012242	2.089879	0.011970	2.136832	0.011806	2.249547	0.011526	4.000000	0.011439	2.000000	0.012146	1.820429	0.012497	2.163490	0.012765	3.000000	0.012728	1.572542	0.012304	2.000000	0.012364	1.397829	0.013319	1.946058	0.013491	1.543138	0.012686	1.594122	0.013647	2.500000	0.015423	1.000000	0.012483	1.497392	0.011823	1.000000	0.012073	1.744505	0.011699	1.644624	0.011667	1.145866	0.011690	2.000000	0.011007	2.160792	0.011644	2.000000	0.013106	2.298312	0.010393	2.500000	0.011511	2.340787	0.014279	3.978019	0.015087	4.562231	0.015066	5.000000	0.016283	0.917952	0.013577	1.399953	0.013950	1.000000	0.012719	0.848774	0.013148	1.009982	0.013349	0.403245	0.013244	0.909970	0.013833	0.000000	0.013734	0.000000	0.012775	1.270685	0.013394	1.708055	0.015862	1.147102	0.014906	2.000000	0.014979	2.153679	0.016621	2.282821	0.017486	2.500000	0.017435	2.078462	0.016117	3.000000	0.016368	3.000000	0.015997	1.289169	0.015903	2.200315	0.015290	1.500000	0.014979	1.022702	0.011994	0.000000	0.012726	0.000000	0.013061	1.379602	0.011739	1.783438	0.011388	1.955132	0.011604	2.617618	0.011427	3.000000	0.011503	3.000000	0.011454	2.417157	0.011387	2.452378	0.011228	2.121962	0.011114	1.500000	0.011019	2.379099	0.011559	4.000000	0.011520	1.533621	0.011075	4.000000	0.011563	4.000000	0.011304	0.000000	0.010771	0.000000	0.010769	0.000000	0.010626	0.000000	0.010670	0.000000	0.010596	0.000000	0.010563	0.000000	0.010629	
16000	920.196111	1	3.665607473751	0.017126718068	274.372603212304	0.000061165075	0.032494194943	2.784521	0.016522	2.999558	0.016268	2.999233	0.016018	3.893089	0.015693	5.500000	0.015525	2.252609	0.016289	1.706373	0.016208	1.500000	0.016121	2.647000	0.016684	2.844841	0.016257	2.888763	0.015665	2.851830	0.016502	2.427214	0.016713	3.457900	0.016196	2.894168	0.016200	2.500000	0.016241	3.124265	0.016177	3.670568	0.016183	3.470495	0.016177	3.000000	0.016220	2.790626	0.016988	3.661788	0.016531	4.500000	0.016806	3.053382	0.016332	3.077347	0.016416	3.000000	0.016142	3.149363	0.016670	2.500000	0.016286	3.769497	0.017036	2.156619	0.017523	0.000000	0.017674	0.000000	0.017752	2.141475	0.017328	2.471832	0.017728	0.837595	0.018051	1.500000	0.018182	1.884039	0.017017	0.820177	0.017208	0.000000	0.017141	0.000000	0.017081	2.766966	0.016858	2.140247	0.016747	2.000000	0.016717	2.234913	0.016767	2.403999	0.016725	2.000000	0.016813	2.541116	0.016913	3.058288	0.017145	3.000000	0.017794	3.000000	0.017898	3.000000	0.017944	3.104607	0.016628	2.500000	0.015993	3.533621	0.017080	3.082968	0.017144	2.000000	0.017782	4.000000	0.016603	4.073391	0.017003	6.000000	0.017191	2.370233	0.016837	2.257117	0.016683	0.926042	0.018251	0.000000	0.018391	0.000000	0.018459	0.000000	0.018333	0.000000	0.018334	2.514261	0.016380	3.205938	0.017620	3.514830	0.017452	3.000000	0.017592	4.000000	0.017320	3.089416	0.017683	2.755427	0.017864	2.102707	0.017862	1.500000	0.017872	3.191560	0.017866	3.529300	0.017638	4.000000	0.017799	2.944999	0.018033	2.854369	0.018172	3.302359	0.018079	3.500000	0.018073	3.075725	0.017833	3.500000	0.017751	2.750404	0.017896	2.616370	0.017898	3.000000	0.017914	3.000000	0.017915	3.468636	0.017477	3.500000	0.018037	3.445981	0.017072	4.500000	0.016693	2.706697	0.017337	2.500000	0.017704	2.065700	0.015576	2.885888	0.017998	3.120996	0.018055	3.133069	0.018278	2.500000	0.018340	3.111375	0.017878	3.154339	0.017867	3.534531	0.018066	4.500000	0.018168	2.920152	0.017744	3.232961	0.018054	3.382799	0.018162	3.000000	0.018167	3.000000	0.018124	2.662988	0.017489	3.000000	0.017546	3.000000	0.017497	3.000000	0.017396	3.000000	0.017364	3.000000	0.017363	2.704564	0.017954	3.313764	0.017878	3.000000	0.017768	3.000000	0.017759	3.000000	0.017819	3.000000	0.017704	3.000000	0.017666	2.035457	0.018038	2.393227	0.018255	2.000000	0.018109	1.698483	0.017833	1.500000	0.017743	1.614364	0.014243	1.500000	0.016736	1.641096	0.013661	0.921227	0.013197	1.278253	0.013236	1.832560	0.013096	4.000000	0.014073	0.556272	0.012520	0.000000	0.012398	0.911533	0.012598	1.406177	0.011779	1.000000	0.011894	1.946462	0.013858	2.000000	0.016431	1.934237	0.013270	2.960475	0.014804	3.500000	0.015414	1.592018	0.012759	0.802603	0.012614	1.500000	0.012499	1.774128	0.012792	2.184317	0.012410	2.000000	0.013406	2.000000	0.013398	2.254508	0.012030	2.388061	0.011291	2.000000	0.011404	2.000000	0.011472	2.670907	0.011209	2.500000	0.011158	2.810097	0.011250	1.217058	0.011261	0.000000	0.011227	0.000000	0.011282	2.153152	0.012591	2.590036	0.012078	3.500000	0.012402	1.879044	0.011826	1.287882	0.011946	0.000000	0.011920	1.468133	0.013395	2.226422	0.013830	1.500000	0.013253	3.000000	0.014445	1.571418	0.012981	1.951082	0.012242	2.089879	0.011970	2.136832	0.011806	2.249547	0.011526	4.000000	0.011439	2.000000	0.012146	1.820429	0.012497	2.163490	0.012765	3.000000	0.012728	1.572542	0.012304	2.000000	0.012364	1.397829	0.013319	1.946058	0.013491	1.543138	0.012686	1.594122	0.013647	2.500000	0.015423	1.000000	0.012483	1.497392	0.011823	1.000000	0.012073	1.744505	0.011699	1.644624	0.011667	1.145866	0.011690	2.000000	0.011007	2.160792	0.011644	2.000000	0.013106	2.298312	0.010393	2.500000	0.011511	2.340787	0.014279	3.978019	0.015087	4.562231	0.015066	5.000000	0.016283	0.917952	0.013577	1.399953	0.013950	1.000000	0.012719	0.848774	0.013148	1.009982	0.013349	0.403245	0.013244	0.909970	0.013833	0.000000	0.013734	0.000000	0.012775	1.270685	0.013394	1.708055	0.015862	1.147102	0.014906	2.000000	0.014979	2.153679	0.016621	2.282821	0.017486	2.500000	0.017435	2.078462	0.016117	3.000000	0.016368	3.000000	0.015997	1.289169	0.015903	2.200315	0.015290	1.500000	0.014979	1.022702	0.011994	0.000000	0.012726	0.000000	0.013061	1.379602	0.011739	1.783438	0.011388	1.955132	0.011604	2.617618	0.011427	3.000000	0.011503	3.000000	0.011454	2.417157	0.011387	2.452378	0.011228	2.121962	0.011114	1.500000	0.011019	2.379099	0.011559	4.000000	0.011520	1.533621	0.011075	4.000000	0.011563	4.000000	0.011304	0.000000	0.010771	0.000000	0.010769	0.000000	0.010626	0.000000	0.010670	0.000000	0.010596	0.000000	0.010563	0.000000	0.010629	
17000	919.785923	1	0.620130067362	0.016505388482	274.372603212304	0.000061165075	0.032494194943	2.784521	0.016522	2.999558	0.016268	2.999233	0.016018	3.893089	0.015693	5.500000	0.015525	2.252609	0.016289	1.706373	0.016208	1.500000	0.016121	2.647000	0.016684	2.844841	0.016257	2.888763	0.015665	2.851830	0.016502	2.427214	0.016713	3.457900	0.016196	2.894168	0.016200	2.500000	0.016241	3.124265	0.016177	3.670568	0.016183	3.470495	0.016177	3.000000	0.016220	2.790626	0.016988	3.661788	0.016531	4.500000	0.016806	3.053382	0.016332	3.077347	0.016416	3.000000	0.016142	3.149363	0.016670	2.500000	0.016286	3.769497	0.017036	2.156619	0.017523	0.000000	0.017674	0.000000	0.017752	2.141475	0.017328	2.471832	0.017728	0.837595	0.018051	1.500000	0.018182	1.884039	0.017017	0.820177	0.017208	0.000000	0.017141	0.000000	0.017081	2.766966	0.016858	2.140247	0.016747	2.000000	0.016717	2.234913	0.016767	2.403999	0.016725	2.000000	0.016813	2.541116	0.016913	3.058288	0.017145	3.000000	0.017794	3.000000	0.017898	3.000000	0.017944	3.104607	0.016628	2.500000	0.015993	3.533621	0.017080	3.082968	0.017144	2.000000	0.017782	4.000000	0.016603	4.073391	0.017003	6.000000	0.017191	2.370233	0.016837	2.257117	0.016683	0.926042	0.018251	0.000000	0.018391	0.000000	0.018459	0.000000	0.018333	0.000000	0.018334	2.514261	0.016380	3.205938	0.017620	3.514830	0.017452	3.000000	0.017592	4.000000	0.017320	3.089416	0.017683	2.755427	0.017864	2.102707	0.017862	1.500000	0.017872	3.191560	0.017866	3.529300	0.017638	4.000000	0.017799	2.944999	0.018033	2.854369	0.018172	3.302359	0.018079	3.500000	0.018073	3.075725	0.017833	3.500000	0.017751	2.750404	0.017896	2.616370	0.017898	3.000000	0.017914	3.000000	0.017915	3.468636	0.017477	3.500000	0.018037	3.445981	0.017072	4.500000	0.016693	2.706697	0.017337	2.500000	0.017704	2.065700	0.015576	2.885888	0.017998	3.120996	0.018055	3.133069	0.018278	2.500000	0.018340	3.111375	0.017878	3.154339	0.017867	3.534531	0.018066	4.500000	0.018168	2.920152	0.017744	3.232961	0.018054	3.382799	0.018162	3.000000	0.018167	3.000000	0.018124	2.662988	0.017489	3.000000	0.017546	3.000000	0.017497	3.000000	0.017396	3.000000	0.017364	3.000000	0.017363	2.704564	0.017954	3.313764	0.017878	3.000000	0.017768	3.000000	0.017759	3.000000	0.017819	3.000000	0.017704	3.000000	0.017666	2.035457	0.018038	2.393227	0.018255	2.000000	0.018109	1.698483	0.017833	1.500000	0.017743	1.614364	0.014243	1.500000	0.016736	1.641096	0.013661	0.921227	0.013197	1.278253	0.013236	1.832560	0.013096	4.000000	0.014073	0.556272	0.012520	0.000000	0.012398	0.911533	0.012598	1.406177	0.011779	1.000000	0.011894	1.946462	0.013858	2.000000	0.016431	1.934237	0.013270	2.960475	0.014804	3.500000	0.015414	1.592018	0.012759	0.802603	0.012614	1.500000	0.012499	1.774128	0.012792	2.184317	0.012410	2.000000	0.013406	2.000000	0.013398	2.254508	0.012030	2.388061	0.011291	2.000000	0.011404	2.000000	0.011472	2.670907	0.011209	2.500000	0.011158	2.810097	0.011250	1.217058	0.011261	0.000000	0.011227	0.000000	0.011282	2.153152	0.012591	2.590036	0.012078	3.500000	0.012402	1.879044	0.011826	1.287882	0.011946	0.000000	0.011920	1.468133	0.013395	2.226422	0.013830	1.500000	0.013253	3.000000	0.014445	1.571418	0.012981	1.951082	0.012242	2.089879	0.011970	2.136832	0.011806	2.249547	0.011526	4.000000	0.011439	2.000000	0.012146	1.820429	0.012497	2.163490	0.012765	3.000000	0.012728	1.572542	0.012304	2.000000	0.012364	1.397829	0.013319	1.946058	0.013491	1.543138	0.012686	1.594122	0.013647	2.500000	0.015423	1.000000	0.012483	1.497392	0.011823	1.000000	0.012073	1.744505	0.011699	1.644624	0.011667	1.145866	0.011690	2.000000	0.011007	2.160792	0.011644	2.000000	0.013106	2.298312	0.010393	2.500000	0.011511	2.340787	0.014279	3.978019	0.015087	4.562231	0.015066	5.000000	0.016283	0.917952	0.013577	1.399953	0.013950	1.000000	0.012719	0.848774	0.013148	1.009982	0.013349	0.403245	0.013244	0.909970	0.013833	0.000000	0.013734	0.000000	0.012775	1.270685	0.013394	1.708055	0.015862	1.147102	0.014906	2.000000	0.014979	2.153679	0.016621	2.282821	0.017486	2.500000	0.017435	2.078462	0.016117	3.000000	0.016368	3.000000	0.015997	1.289169	0.015903	2.200315	0.015290	1.500000	0.014979	1.022702	0.011994	0.000000	0.012726	0.000000	0.013061	1.379602	0.011739	1.783438	0.011388	1.955132	0.011604	2.617618	0.011427	3.000000	0.011503	3.000000	0.011454	2.417157	0.011387	2.452378	0.011228	2.121962	0.011114	1.500000	0.011019	2.379099	0.011559	4.000000	0.011520	1.533621	0.011075	4.000000	0.011563	4.000000	0.011304	0.000000	0.010771	0.000000	0.010769	0.000000	0.010626	0.000000	0.010670	0.000000	0.010596	0.000000	0.010563	0.000000	0.010629	
18000	920.612430	1	2.708211368803	0.016367877673	274.372603212304	0.000061165075	0.032494194943	2.784521	0.016522	2.999558	0.016268	2.999233	0.016018	3.893089	0.015693	5.500000	0.015525	2.252609	0.016289	1.706373	0.016208	1.500000	0.016121	2.647000	0.016684	2.844841	0.016257	2.888763	0.015665	2.851830	0.016502	2.427214	0.016713	3.457900	0.016196	2.894168	0.016200	2.500000	0.016241	3.124265	0.016177	3.670568	0.016183	3.470495	0.016177	3.000000	0.016220	2.790626	0.016988	3.661788	0.016531	4.500000	0.016806	3.053382	0.016332	3.077347	0.016416	3.000000	0.016142	3.149363	0.016670	2.500000	0.016286	3.769497	0.017036	2.156619	0.017523	0.000000	0.017674	0.000000	0.017752	2.141475	0.017328	2.471832	0.017728	0.837595	0.018051	1.500000	0.018182	1.884039	0.017017	0.820177	0.017208	0.000000	0.017141	0.000000	0.017081	2.766966	0.016858	2.140247	0.016747	2.000000	0.016717	2.234913	0.016767	2.403999	0.016725	2.000000	0.016813	2.541116	0.016913	3.058288	0.017145	3.000000	0.017794	3.000000	0.017898	3.000000	0.017944	3.104607	0.016628	2.500000	0.015993	3.533621	0.017080	3.082968	0.017144	2.000000	0.017782	4.000000	0.016603	4.073391	0.017003	6.000000	0.017191	2.370233	0.016837	2.257117	0.016683	0.926042	0.018251	0.000000	0.018391	0.000000	0.018459	0.000000	0.018333	0.000000	0.018334	2.514261	0.016380	3.205938	0.017620	3.514830	0.017452	3.000000	0.017592	4.000000	0.017320	3.089416	0.017683	2.755427	0.017864	2.102707	0.017862	1.500000	0.017872	3.191560	0.017866	3.529300	0.017638	4.000000	0.017799	2.944999	0.018033	2.854369	0.018172	3.302359	0.018079	3.500000	0.018073	3.075725	0.017833	3.500000	0.017751	2.750404	0.017896	2.616370	0.017898	3.000000	0.017914	3.000000	0.017915	3.468636	0.017477	3.500000	0.018037	3.445981	0.017072	4.500000	0.016693	2.706697	0.017337	2.500000	0.017704	2.065700	0.015576	2.885888	0.017998	3.120996	0.018055	3.133069	0.018278	2.500000	0.018340	3.111375	0.017878	3.154339	0.017867	3.534531	0.018066	4.500000	0.018168	2.920152	0.017744	3.232961	0.018054	3.382799	0.018162	3.000000	0.018167	3.000000	0.018124	2.662988	0.017489	3.000000	0.017546	3.000000	0.017497	3.000000	0.017396	3.000000	0.017364	3.000000	0.017363	2.704564	0.017954	3.313764	0.017878	3.000000	0.017768	3.000000	0.017759	3.000000	0.017819	3.000000	0.017704	3.000000	0.017666	2.035457	0.018038	2.393227	0.018255	2.000000	0.018109	1.698483	0.017833	1.500000	0.017743	1.614364	0.014243	1.500000	0.016736	1.641096	0.013661	0.921227	0.013197	1.278253	0.013236	1.832560	0.013096	4.000000	0.014073	0.556272	0.012520	0.000000	0.012398	0.911533	0.012598	1.406177	0.011779	1.000000	0.011894	1.946462	0.013858	2.000000	0.016431	1.934237	0.013270	2.960475	0.014804	3.500000	0.015414	1.592018	0.012759	0.802603	0.012614	1.500000	0.012499	1.774128	0.012792	2.184317	0.012410	2.000000	0.013406	2.000000	0.013398	2.254508	0.012030	2.388061	0.011291	2.000000	0.011404	2.000000	0.011472	2.670907	0.011209	2.500000	0.011158	2.810097	0.011250	1.217058	0.011261	0.000000	0.011227	0.000000	0.011282	2.153152	0.012591	2.590036	0.012078	3.500000	0.012402	1.879044	0.011826	1.287882	0.011946	0.000000	0.011920	1.468133	0.013395	2.226422	0.013830	1.500000	0.013253	3.000000	0.014445	1.571418	0.012981	1.951082	0.012242	2.089879	0.011970	2.136832	0.011806	2.249547	0.011526	4.000000	0.011439	2.000000	0.012146	1.820429	0.012497	2.163490	0.012765	3.000000	0.012728	1.572542	0.012304	2.000000	0.012364	1.397829	0.013319	1.946058	0.013491	1.543138	0.012686	1.594122	0.013647	2.500000	0.015423	1.000000	0.012483	1.497392	0.011823	1.000000	0.012073	1.744505	0.011699	1.644624	0.011667	1.145866	0.011690	2.000000	0.011007	2.160792	0.011644	2.000000	0.013106	2.298312	0.010393	2.500000	0.011511	2.340787	0.014279	3.978019	0.015087	4.562231	0.015066	5.000000	0.016283	0.917952	0.013577	1.399953	0.013950	1.000000	0.012719	0.848774	0.013148	1.009982	0.013349	0.403245	0.013244	0.909970	0.013833	0.000000	0.013734	0.000000	0.012775	1.270685	0.013394	1.708055	0.015862	1.147102	0.014906	2.000000	0.014979	2.153679	0.016621	2.282821	0.017486	2.500000	0.017435	2.078462	0.016117	3.000000	0.016368	3.000000	0.015997	1.289169	0.015903	2.200315	0.015290	1.500000	0.014979	1.022702	0.011994	0.000000	0.012726	0.000000	0.013061	1.379602	0.011739	1.783438	0.011388	1.955132	0.011604	2.617618	0.011427	3.000000	0.011503	3.000000	0.011454	2.417157	0.011387	2.452378	0.011228	2.121962	0.011114	1.500000	0.011019	2.379099	0.011559	4.000000	0.011520	1.533621	0.011075	4.000000	0.011563	4.000000	0.011304	0.000000	0.010771	0.000000	0.010769	0.000000	0.010626	0.000000	0.010670	0.000000	0.010596	0.000000	0.010563	0.000000	0.010629	
19000	914.742620	1	1.781464181950	0.019175654688	274.372603212304	0.000061165075	0.032494194943	2.784521	0.016522	2.999558	0.016268	2.999233	0.016018	3.893089	0.015693	5.500000	0.015525	2.252609	0.016289	1.706373	0.016208	1.500000	0.016121	2.647000	0.016684	2.844841	0.016257	2.888763	0.015665	2.851830	0.016502	2.427214	0.016713	3.457900	0.016196	2.894168	0.016200	2.500000	0.016241	3.124265	0.016177	3.670568	0.016183	3.470495	0.016177	3.000000	0.016220	2.790626	0.016988	3.661788	0.016531	4.500000	0.016806	3.053382	0.016332	3.077347	0.016416	3.000000	0.016142	3.149363	0.016670	2.500000	0.016286	3.769497	0.017036	2.156619	0.017523	0.000000	0.017674	0.000000	0.017752	2.141475	0.017328	2.471832	0.017728	0.837595	0.018051	1.500000	0.018182	1.884039	0.017017	0.820177	0.017208	0.000000	0.017141	0.000000	0.017081	2.766966	0.016858	2.140247	0.016747	2.000000	0.016717	2.234913	0.016767	2.403999	0.016725	2.000000	0.016813	2.541116	0.016913	3.058288	0.017145	3.000000	0.017794	3.000000	0.017898	3.000000	0.017944	3.104607	0.016628	2.500000	0.015993	3.533621	0.017080	3.082968	0.017144	2.000000	0.017782	4.000000	0.016603	4.073391	0.017003	6.000000	0.017191	2.370233	0.016837	2.257117	0.016683	0.926042	0.018251	0.000000	0.018391	0.000000	0.018459	0.000000	0.018333	0.000000	0.018334	2.514261	0.016380	3.205938	0.017620	3.514830	0.017452	3.000000	0.017592	4.000000	0.017320	3.089416	0.017683	2.755427	0.017864	2.102707	0.017862	1.500000	0.017872	3.191560	0.017866	3.529300	0.017638	4.000000	0.017799	2.944999	0.018033	2.854369	0.018172	3.302359	0.018079	3.500000	0.018073	3.075725	0.017833	3.500000	0.017751	2.750404	0.017896	2.616370	0.017898	3.000000	0.017914	3.000000	0.017915	3.468636	0.017477	3.500000	0.018037	3.445981	0.017072	4.500000	0.016693	2.706697	0.017337	2.500000	0.017704	2.065700	0.015576	2.885888	0.017998	3.120996	0.018055	3.133069	0.018278	2.500000	0.018340	3.111375	0.017878	3.154339	0.017867	3.534531	0.018066	4.500000	0.018168	2.920152	0.017744	3.232961	0.018054	3.382799	0.018162	3.000000	0.018167	3.000000	0.018124	2.662988	0.017489	3.000000	0.017546	3.000000	0.017497	3.000000	0.017396	3.000000	0.017364	3.000000	0.017363	2.704564	0.017954	3.313764	0.017878	3.000000	0.017768	3.000000	0.017759	3.000000	0.017819	3.000000	0.017704	3.000000	0.017666	2.035457	0.018038	2.393227	0.018255	2.000000	0.018109	1.698483	0.017833	1.500000	0.017743	1.614364	0.014243	1.500000	0.016736	1.641096	0.013661	0.921227	0.013197	1.278253	0.013236	1.832560	0.013096	4.000000	0.014073	0.556272	0.012520	0.000000	0.012398	0.911533	0.012598	1.406177	0.011779	1.000000	0.011894	1.946462	0.013858	2.000000	0.016431	1.934237	0.013270	2.960475	0.014804	3.500000	0.015414	1.592018	0.012759	0.802603	0.012614	1.500000	0.012499	1.774128	0.012792	2.184317	0.012410	2.000000	0.013406	2.000000	0.013398	2.254508	0.012030	2.388061	0.011291	2.000000	0.011404	2.000000	0.011472	2.670907	0.011209	2.500000	0.011158	2.810097	0.011250	1.217058	0.011261	0.000000	0.011227	0.000000	0.011282	2.153152	0.012591	2.590036	0.012078	3.500000	0.012402	1.879044	0.011826	1.287882	0.011946	0.000000	0.011920	1.468133	0.013395	2.226422	0.013830	1.500000	0.013253	3.000000	0.014445	1.571418	0.012981	1.951082	0.012242	2.089879	0.011970	2.136832	0.011806	2.249547	0.011526	4.000000	0.011439	2.000000	0.012146	1.820429	0.012497	2.163490	0.012765	3.000000	0.012728	1.572542	0.012304	2.000000	0.012364	1.397829	0.013319	1.946058	0.013491	1.543138	0.012686	1.594122	0.013647	2.500000	0.015423	1.000000	0.012483	1.497392	0.011823	1.000000	0.012073	1.744505	0.011699	1.644624	0.011667	1.145866	0.011690	2.000000	0.011007	2.160792	0.011644	2.000000	0.013106	2.298312	0.010393	2.500000	0.011511	2.340787	0.014279	3.978019	0.015087	4.562231	0.015066	5.000000	0.016283	0.917952	0.013577	1.399953	0.013950	1.000000	0.012719	0.848774	0.013148	1.009982	0.013349	0.403245	0.013244	0.909970	0.013833	0.000000	0.013734	0.000000	0.012775	1.270685	0.013394	1.708055	0.015862	1.147102	0.014906	2.000000	0.014979	2.153679	0.016621	2.282821	0.017486	2.500000	0.017435	2.078462	0.016117	3.000000	0.016368	3.000000	0.015997	1.289169	0.015903	2.200315	0.015290	1.500000	0.014979	1.022702	0.011994	0.000000	0.012726	0.000000	0.013061	1.379602	0.011739	1.783438	0.011388	1.955132	0.011604	2.617618	0.011427	3.000000	0.011503	3.000000	0.011454	2.417157	0.011387	2.452378	0.011228	2.121962	0.011114	1.500000	0.011019	2.379099	0.011559	4.000000	0.011520	1.533621	0.011075	4.000000	0.011563	4.000000	0.011304	0.000000	0.010771	0.000000	0.010769	0.000000	0.010626	0.000000	0.010670	0.000000	0.010596	0.000000	0.010563	0.000000	0.010629	
20000	918.320207	1	4.069155570352	0.018098394898	274.372603212304	0.000061165075	0.032494194943	2.784521	0.016522	2.999558	0.016268	2.999233	0.016018	3.893089	0.015693	5.500000	0.015525	2.252609	0.016289	1.706373	0.016208	1.500000	0.016121	2.647000	0.016684	2.844841	0.016257	2.888763	0.015665	2.851830	0.016502	2.427214	0.016713	3.457900	0.016196	2.894168	0.016200	2.500000	0.016241	3.124265	0.016177	3.670568	0.016183	3.470495	0.016177	3.000000	0.016220	2.790626	0.016988	3.661788	0.016531	4.500000	0.016806	3.053382	0.016332	3.077347	0.016416	3.000000	0.016142	3.149363	0.016670	2.500000	0.016286	3.769497	0.017036	2.156619	0.017523	0.000000	0.017674	0.000000	0.017752	2.141475	0.017328	2.471832	0.017728	0.837595	0.018051	1.500000	0.018182	1.884039	0.017017	0.820177	0.017208	0.000000	0.017141	0.000000	0.017081	2.766966	0.016858	2.140247	0.016747	2.000000	0.016717	2.234913	0.016767	2.403999	0.016725	2.000000	0.016813	2.541116	0.016913	3.058288	0.017145	3.000000	0.017794	3.000000	0.017898	3.000000	0.017944	3.104607	0.016628	2.500000	0.015993	3.533621	0.017080	3.082968	0.017144	2.000000	0.017782	4.000000	0.016603	4.073391	0.017003	6.000000	0.017191	2.370233	0.016837	2.257117	0.016683	0.926042	0.018251	0.000000	0.018391	0.000000	0.018459	0.000000	0.018333	0.000000	0.018334	2.514261	0.016380	3.205938	0.017620	3.514830	0.017452	3.000000	0.017592	4.000000	0.017320	3.089416	0.017683	2.755427	0.017864	2.102707	0.017862	1.500000	0.017872	3.191560	0.017866	3.529300	0.017638	4.000000	0.017799	2.944999	0.018033	2.854369	0.018172	3.302359	0.018079	3.500000	0.018073	3.075725	0.017833	3.500000	0.017751	2.750404	0.017896	2.616370	0.017898	3.000000	0.017914	3.000000	0.017915	3.468636	0.017477	3.500000	0.018037	3.445981	0.017072	4.500000	0.016693	2.706697	0.017337	2.500000	0.017704	2.065700	0.015576	2.885888	0.017998	3.120996	0.018055	3.133069	0.018278	2.500000	0.018340	3.111375	0.017878	3.154339	0.017867	3.534531	0.018066	4.500000	0.018168	2.920152	0.017744	3.232961	0.018054	3.382799	0.018162	3.000000	0.018167	3.000000	0.018124	2.662988	0.017489	3.000000	0.017546	3.000000	0.017497	3.000000	0.017396	3.000000	0.017364	3.000000	0.017363	2.704564	0.017954	3.313764	0.017878	3.000000	0.017768	3.000000	0.017759	3.000000	0.017819	3.000000	0.017704	3.000000	0.017666	2.035457	0.018038	2.393227	0.018255	2.000000	0.018109	1.698483	0.017833	1.500000	0.017743	1.614364	0.014243	1.500000	0.016736	1.641096	0.013661	0.921227	0.013197	1.278253	0.013236	1.832560	0.013096	4.000000	0.014073	0.556272	0.012520	0.000000	0.012398	0.911533	0.012598	1.406177	0.011779	1.000000	0.011894	1.946462	0.013858	2.000000	0.016431	1.934237	0.013270	2.960475	0.014804	3.500000	0.015414	1.592018	0.012759	0.802603	0.012614	1.500000	0.012499	1.774128	0.012792	2.184317	0.012410	2.000000	0.013406	2.000000	0.013398	2.254508	0.012030	2.388061	0.011291	2.000000	0.011404	2.000000	0.011472	2.670907	0.011209	2.500000	0.011158	2.810097	0.011250	1.217058	0.011261	0.000000	0.011227	0.000000	0.011282	2.153152	0.012591	2.590036	0.012078	3.500000	0.012402	1.879044	0.011826	1.287882	0.011946	0.000000	0.011920	1.468133	0.013395	2.226422	0.013830	1.500000	0.013253	3.000000	0.014445	1.571418	0.012981	1.951082	0.012242	2.089879	0.011970	2.136832	0.011806	2.249547	0.011526	4.000000	0.011439	2.000000	0.012146	1.820429	0.012497	2.163490	0.012765	3.000000	0.012728	1.572542	0.012304	2.000000	0.012364	1.397829	0.013319	1.946058	0.013491	1.543138	0.012686	1.594122	0.013647	2.500000	0.015423	1.000000	0.012483	1.497392	0.011823	1.000000	0.012073	1.744505	0.011699	1.644624	0.011667	1.145866	0.011690	2.000000	0.011007	2.160792	0.011644	2.000000	0.013106	2.298312	0.010393	2.500000	0.011511	2.340787	0.014279	3.978019	0.015087	4.562231	0.015066	5.000000	0.016283	0.917952	0.013577	1.399953	0.013950	1.000000	0.012719	0.848774	0.013148	1.009982	0.013349	0.403245	0.013244	0.909970	0.013833	0.000000	0.013734	0.000000	0.012775	1.270685	0.013394	1.708055	0.015862	1.147102	0.014906	2.000000	0.014979	2.153679	0.016621	2.282821	0.017486	2.500000	0.017435	2.078462	0.016117	3.000000	0.016368	3.000000	0.015997	1.289169	0.015903	2.200315	0.015290	1.500000	0.014979	1.022702	0.011994	0.000000	0.012726	0.000000	0.013061	1.379602	0.011739	1.783438	0.011388	1.955132	0.011604	2.617618	0.011427	3.000000	0.011503	3.000000	0.011454	2.417157	0.011387	2.452378	0.011228	2.121962	0.011114	1.500000	0.011019	2.379099	0.011559	4.000000	0.011520	1.533621	0.011075	4.000000	0.011563	4.000000	0.011304	0.000000	0.010771	0.000000	0.010769	0.000000	0.010626	0.000000	0.010670	0.000000	0.010596	0.000000	0.010563	0.000000	0.010629	
21000	919.271306	1	2.402202144504	0.015238819911	274.372603212304	0.000061165075	0.032494194943	2.784521	0.016522	2.999558	0.016268	2.999233	0.016018	3.893089	0.015693	5.500000	0.015525	2.252609	0.016289	1.706373	0.016208	1.500000	0.016121	2.647000	0.016684	2.844841	0.016257	2.888763	0.015665	2.851830	0.016502	2.427214	0.016713	3.457900	0.016196	2.894168	0.016200	2.500000	0.016241	3.124265	0.016177	3.670568	0.016183	3.470495	0.016177	3.000000	0.016220	2.790626	0.016988	3.661788	0.016531	4.500000	0.016806	3.053382	0.016332	3.077347	0.016416	3.000000	0.016142	3.149363	0.016670	2.500000	0.016286	3.769497	0.017036	2.156619	0.017523	0.000000	0.017674	0.000000	0.017752	2.141475	0.017328	2.471832	0.017728	0.837595	0.018051	1.500000	0.018182	1.884039	0.017017	0.820177	0.017208	0.000000	0.017141	0.000000	0.017081	2.766966	0.016858	2.140247	0.016747	2.000000	0.016717	2.234913	0.016767	2.403999	0.016725	2.000000	0.016813	2.541116	0.016913	3.058288	0.017145	3.000000	0.017794	3.000000	0.017898	3.000000	0.017944	3.104607	0.016628	2.500000	0.015993	3.533621	0.017080	3.082968	0.017144	2.000000	0.017782	4.000000	0.016603	4.073391	0.017003	6.000000	0.017191	2.370233	0.016837	2.257117	0.016683	0.926042	0.018251	0.000000	0.018391	0.000000	0.018459	0.000000	0.018333	0.000000	0.018334	2.514261	0.016380	3.205938	0.017620	3.514830	0.017452	3.000000	0.017592	4.000000	0.017320	3.089416	0.017683	2.755427	0.017864	2.102707	0.017862	1.500000	0.017872	3.191560	0.017866	3.529300	0.017638	4.000000	0.017799	2.944999	0.018033	2.854369	0.018172	3.302359	0.018079	3.500000	0.018073	3.075725	0.017833	3.500000	0.017751	2.750404	0.017896	2.616370	0.017898	3.000000	0.017914	3.000000	0.017915	3.468636	0.017477	3.500000	0.018037	3.445981	0.017072	4.500000	0.016693	2.706697	0.017337	2.500000	0.017704	2.065700	0.015576	2.885888	0.017998	3.120996	0.018055	3.133069	0.018278	2.500000	0.018340	3.111375	0.017878	3.154339	0.017867	3.534531	0.018066	4.500000	0.018168	2.920152	0.017744	3.232961	0.018054	3.382799	0.018162	3.000000	0.018167	3.000000	0.018124	2.662988	0.017489	3.000000	0.017546	3.000000	0.017497	3.000000	0.017396	3.000000	0.017364	3.000000	0.017363	2.704564	0.017954	3.313764	0.017878	3.000000	0.017768	3.000000	0.017759	3.000000	0.017819	3.000000	0.017704	3.000000	0.017666	2.035457	0.018038	2.393227	0.018255	2.000000	0.018109	1.698483	0.017833	1.500000	0.017743	1.614364	0.014243	1.500000	0.016736	1.641096	0.013661	0.921227	0.013197	1.278253	0.013236	1.832560	0.013096	4.000000	0.014073	0.556272	0.012520	0.000000	0.012398	0.911533	0.012598	1.406177	0.011779	1.000000	0.011894	1.946462	0.013858	2.000000	0.016431	1.934237	0.013270	2.960475	0.014804	3.500000	0.015414	1.592018	0.012759	0.802603	0.012614	1.500000	0.012499	1.774128	0.012792	2.184317	0.012410	2.000000	0.013406	2.000000	0.013398	2.254508	0.012030	2.388061	0.011291	2.000000	0.011404	2.000000	0.011472	2.670907	0.011209	2.500000	0.011158	2.810097	0.011250	1.217058	0.011261	0.000000	0.011227	0.000000	0.011282	2.153152	0.012591	2.590036	0.012078	3.500000	0.012402	1.879044	0.011826	1.287882	0.011946	0.000000	0.011920	1.468133	0.013395	2.226422	0.013830	1.500000	0.013253	3.000000	0.014445	1.571418	0.012981	1.951082	0.012242	2.089879	0.011970	2.136832	0.011806	2.249547	0.011526	4.000000	0.011439	2.000000	0.012146	1.820429	0.012497	2.163490	0.012765	3.000000	0.012728	1.572542	0.012304	2.000000	0.012364	1.397829	0.013319	1.946058	0.013491	1.543138	0.012686	1.594122	0.013647	2.500000	0.015423	1.000000	0.012483	1.497392	0.011823	1.000000	0.012073	1.744505	0.011699	1.644624	0.011667	1.145866	0.011690	2.000000	0.011007	2.160792	0.011644	2.000000	0.013106	2.298312	0.010393	2.500000	0.011511	2.340787	0.014279	3.978019	0.015087	4.562231	0.015066	5.000000	0.016283	0.917952	0.013577	1.399953	0.013950	1.000000	0.012719	0.848774	0.013148	1.009982	0.013349	0.403245	0.013244	0.909970	0.013833	0.000000	0.013734	0.000000	0.012775	1.270685	0.013394	1.708055	0.015862	1.147102	0.014906	2.000000	0.014979	2.153679	0.016621	2.282821	0.017486	2.500000	0.017435	2.078462	0.016117	3.000000	0.016368	3.000000	0.015997	1.289169	0.015903	2.200315	0.015290	1.500000	0.014979	1.022702	0.011994	0.000000	0.012726	0.000000	0.013061	1.379602	0.011739	1.783438	0.011388	1.955132	0.011604	2.617618	0.011427	3.000000	0.011503	3.000000	0.011454	2.417157	0.011387	2.452378	0.011228	2.121962	0.011114	1.500000	0.011019	2.379099	0.011559	4.000000	0.011520	1.533621	0.011075	4.000000	0.011563	4.000000	0.011304	0.000000	0.010771	0.000000	0.010769	0.000000	0.010626	0.000000	0.010670	0.000000	0.010596	0.000000	0.010563	0.000000	0.010629	
22000	919.459684	1	2.400662866539	0.017711292077	274.372603212304	0.000061165075	0.032494194943	2.784521	0.016522	2.999558	0.016268	2.999233	0.016018	3.893089	0.015693	5.500000	0.015525	2.252609	0.016289	1.706373	0.016208	1.500000	0.016121	2.647000	0.016684	2.844841	0.016257	2.888763	0.015665	2.851830	0.016502	2.427214	0.016713	3.457900	0.016196	2.894168	0.016200	2.500000	0.016241	3.124265	0.016177	3.670568	0.016183	3.470495	0.016177	3.000000	0.016220	2.790626	0.016988	3.661788	0.016531	4.500000	0.016806	3.053382	0.016332	3.077347	0.016416	3.000000	0.016142	3.149363	0.016670	2.500000	0.016286	3.769497	0.017036	2.156619	0.017523	0.000000	0.017674	0.000000	0.017752	2.141475	0.017328	2.471832	0.017728	0.837595	0.018051	1.500000	0.018182	1.884039	0.017017	0.820177	0.017208	0.000000	0.017141	0.000000	0.017081	2.766966	0.016858	2.140247	0.016747	2.000000	0.016717	2.234913	0.016767	2.403999	0.016725	2.000000	0.016813	2.541116	0.016913	3.058288	0.017145	3.000000	0.017794	3.000000	0.017898	3.000000	0.017944	3.104607	0.016628	2.500000	0.015993	3.533621	0.017080	3.082968	0.017144	2.000000	0.017782	4.000000	0.016603	4.073391	0.017003	6.000000	0.017191	2.370233	0.016837	2.257117	0.016683	0.926042	0.018251	0.000000	0.018391	0.000000	0.018459	0.000000	0.018333	0.000000	0.018334	2.514261	0.016380	3.205938	0.017620	3.514830	0.017452	3.000000	0.017592	4.000000	0.017320	3.089416	0.017683	2.755427	0.017864	2.102707	0.017862	1.500000	0.017872	3.191560	0.017866	3.529300	0.017638	4.000000	0.017799	2.944999	0.018033	2.854369	0.018172	3.302359	0.018079	3.500000	0.018073	3.075725	0.017833	3.500000	0.017751	2.750404	0.017896	2.616370	0.017898	3.000000	0.017914	3.000000	0.017915	3.468636	0.017477	3.500000	0.018037	3.445981	0.017072	4.500000	0.016693	2.706697	0.017337	2.500000	0.017704	2.065700	0.015576	2.885888	0.017998	3.120996	0.018055	3.133069	0.018278	2.500000	0.018340	3.111375	0.017878	3.154339	0.017867	3.534531	0.018066	4.500000	0.018168	2.920152	0.017744	3.232961	0.018054	3.382799	0.018162	3.000000	0.018167	3.000000	0.018124	2.662988	0.017489	3.000000	0.017546	3.000000	0.017497	3.000000	0.017396	3.000000	0.017364	3.000000	0.017363	2.704564	0.017954	3.313764	0.017878	3.000000	0.017768	3.000000	0.017759	3.000000	0.017819	3.000000	0.017704	3.000000	0.017666	2.035457	0.018038	2.393227	0.018255	2.000000	0.018109	1.698483	0.017833	1.500000	0.017743	1.614364	0.014243	1.500000	0.016736	1.641096	0.013661	0.921227	0.013197	1.278253	0.013236	1.832560	0.013096	4.000000	0.014073	0.556272	0.012520	0.000000	0.012398	0.911533	0.012598	1.406177	0.011779	1.000000	0.011894	1.946462	0.013858	2.000000	0.016431	1.934237	0.013270	2.960475	0.014804	3.500000	0.015414	1.592018	0.012759	0.802603	0.012614	1.500000	0.012499	1.774128	0.012792	2.184317	0.012410	2.000000	0.013406	2.000000	0.013398	2.254508	0.012030	2.388061	0.011291	2.000000	0.011404	2.000000	0.011472	2.670907	0.011209	2.500000	0.011158	2.810097	0.011250	1.217058	0.011261	0.000000	0.011227	0.000000	0.011282	2.153152	0.012591	2.590036	0.012078	3.500000	0.012402	1.879044	0.011826	1.287882	0.011946	0.000000	0.011920	1.468133	0.013395	2.226422	0.013830	1.500000	0.013253	3.000000	0.014445	1.571418	0.012981	1.951082	0.012242	2.089879	0.011970	2.136832	0.011806	2.249547	0.011526	4.000000	0.011439	2.000000	0.012146	1.820429	0.012497	2.163490	0.012765	3.000000	0.012728	1.572542	0.012304	2.000000	0.012364	1.397829	0.013319	1.946058	0.013491	1.543138	0.012686	1.594122	0.013647	2.500000	0.015423	1.000000	0.012483	1.497392	0.011823	1.000000	0.012073	1.744505	0.011699	1.644624	0.011667	1.145866	0.011690	2.000000	0.011007	2.160792	0.011644	2.000000	0.013106	2.298312	0.010393	2.500000	0.011511	2.340787	0.014279	3.978019	0.015087	4.562231	0.015066	5.000000	0.016283	0.917952	0.013577	1.399953	0.013950	1.000000	0.012719	0.848774	0.013148	1.009982	0.013349	0.403245	0.013244	0.909970	0.013833	0.000000	0.013734	0.000000	0.012775	1.270685	0.013394	1.708055	0.015862	1.147102	0.014906	2.000000	0.014979	2.153679	0.016621	2.282821	0.017486	2.500000	0.017435	2.078462	0.016117	3.000000	0.016368	3.000000	0.015997	1.289169	0.015903	2.200315	0.015290	1.500000	0.014979	1.022702	0.011994	0.000000	0.012726	0.000000	0.013061	1.379602	0.011739	1.783438	0.011388	1.955132	0.011604	2.617618	0.011427	3.000000	0.011503	3.000000	0.011454	2.417157	0.011387	2.452378	0.011228	2.121962	0.011114	1.500000	0.011019	2.379099	0.011559	4.000000	0.011520	1.533621	0.011075	4.000000	0.011563	4.000000	0.011304	0.000000	0.010771	0.000000	0.010769	0.000000	0.010626	0.000000	0.010670	0.000000	0.010596	0.000000	0.010563	0.000000	0.010629	
23000	919.762629	1	4.896434058924	0.016803240791	274.372603212304	0.000061165075	0.032494194943	2.784521	0.016522	2.999558	0.016268	2.999233	0.016018	3.893089	0.015693	5.500000	0.015525	2.252609	0.016289	1.706373	0.016208	1.500000	0.016121	2.647000	0.016684	2.844841	0.016257	2.888763	0.015665	2.851830	0.016502	2.427214	0.016713	3.457900	0.016196	2.894168	0.016200	2.500000	0.016241	3.124265	0.016177	3.670568	0.016183	3.470495	0.016177	3.000000	0.016220	2.790626	0.016988	3.661788	0.016531	4.500000	0.016806	3.053382	0.016332	3.077347	0.016416	3.000000	0.016142	3.149363	0.016670	2.500000	0.016286	3.769497	0.017036	2.156619	0.017523	0.000000	0.017674	0.000000	0.017752	2.141475	0.017328	2.471832	0.017728	0.837595	0.018051	1.500000	0.018182	1.884039	0.017017	0.820177	0.017208	0.000000	0.017141	0.000000	0.017081	2.766966	0.016858	2.140247	0.016747	2.000000	0.016717	2.234913	0.016767	2.403999	0.016725	2.000000	0.016813	2.541116	0.016913	3.058288	0.017145	3.000000	0.017794	3.000000	0.017898	3.000000	0.017944	3.104607	0.016628	2.500000	0.015993	3.533621	0.017080	3.082968	0.017144	2.000000	0.017782	4.000000	0.016603	4.073391	0.017003	6.000000	0.017191	2.370233	0.016837	2.257117	0.016683	0.926042	0.018251	0.000000	0.018391	0.000000	0.018459	0.000000	0.018333	0.000000	0.018334	2.514261	0.016380	3.205938	0.017620	3.514830	0.017452	3.000000	0.017592	4.000000	0.017320	3.089416	0.017683	2.755427	0.017864	2.102707	0.017862	1.500000	0.017872	3.191560	0.017866	3.529300	0.017638	4.000000	0.017799	2.944999	0.018033	2.854369	0.018172	3.302359	0.018079	3.500000	0.018073	3.075725	0.017833	3.500000	0.017751	2.750404	0.017896	2.616370	0.017898	3.000000	0.017914	3.000000	0.017915	3.468636	0.017477	3.500000	0.018037	3.445981	0.017072	4.500000	0.016693	2.706697	0.017337	2.500000	0.017704	2.065700	0.015576	2.885888	0.017998	3.120996	0.018055	3.133069	0.018278	2.500000	0.018340	3.111375	0.017878	3.154339	0.017867	3.534531	0.018066	4.500000	0.018168	2.920152	0.017744	3.232961	0.018054	3.382799	0.018162	3.000000	0.018167	3.000000	0.018124	2.662988	0.017489	3.000000	0.017546	3.000000	0.017497	3.000000	0.017396	3.000000	0.017364	3.000000	0.017363	2.704564	0.017954	3.313764	0.017878	3.000000	0.017768	3.000000	0.017759	3.000000	0.017819	3.000000	0.017704	3.000000	0.017666	2.035457	0.018038	2.393227	0.018255	2.000000	0.018109	1.698483	0.017833	1.500000	0.017743	1.614364	0.014243	1.500000	0.016736	1.641096	0.013661	0.921227	0.013197	1.278253	0.013236	1.832560	0.013096	4.000000	0.014073	0.556272	0.012520	0.000000	0.012398	0.911533	0.012598	1.406177	0.011779	1.000000	0.011894	1.946462	0.013858	2.000000	0.016431	1.934237	0.013270	2.960475	0.014804	3.500000	0.015414	1.592018	0.012759	0.802603	0.012614	1.500000	0.012499	1.774128	0.012792	2.184317	0.012410	2.000000	0.013406	2.000000	0.013398	2.254508	0.012030	2.388061	0.011291	2.000000	0.011404	2.000000	0.011472	2.670907	0.011209	2.500000	0.011158	2.810097	0.011250	1.217058	0.011261	0.000000	0.011227	0.000000	0.011282	2.153152	0.012591	2.590036	0.012078	3.500000	0.012402	1.879044	0.011826	1.287882	0.011946	0.000000	0.011920	1.468133	0.013395	2.226422	0.013830	1.500000	0.013253	3.000000	0.014445	1.571418	0.012981	1.951082	0.012242	2.089879	0.011970	2.136832	0.011806	2.249547	0.011526	4.000000	0.011439	2.000000	0.012146	1.820429	0.012497	2.163490	0.012765	3.000000	0.012728	1.572542	0.012304	2.000000	0.012364	1.397829	0.013319	1.946058	0.013491	1.543138	0.012686	1.594122	0.013647	2.500000	0.015423	1.000000	0.012483	1.497392	0.011823	1.000000	0.012073	1.744505	0.011699	1.644624	0.011667	1.145866	0.011690	2.000000	0.011007	2.160792	0.011644	2.000000	0.013106	2.298312	0.010393	2.500000	0.011511	2.340787	0.014279	3.978019	0.015087	4.562231	0.015066	5.000000	0.016283	0.917952	0.013577	1.399953	0.013950	1.000000	0.012719	0.848774	0.013148	1.009982	0.013349	0.403245	0.013244	0.909970	0.013833	0.000000	0.013734	0.000000	0.012775	1.270685	0.013394	1.708055	0.015862	1.147102	0.014906	2.000000	0.014979	2.153679	0.016621	2.282821	0.017486	2.500000	0.017435	2.078462	0.016117	3.000000	0.016368	3.000000	0.015997	1.289169	0.015903	2.200315	0.015290	1.500000	0.014979	1.022702	0.011994	0.000000	0.012726	0.000000	0.013061	1.379602	0.011739	1.783438	0.011388	1.955132	0.011604	2.617618	0.011427	3.000000	0.011503	3.000000	0.011454	2.417157	0.011387	2.452378	0.011228	2.121962	0.011114	1.500000	0.011019	2.379099	0.011559	4.000000	0.011520	1.533621	0.011075	4.000000	0.011563	4.000000	0.011304	0.000000	0.010771	0.000000	0.010769	0.000000	0.010626	0.000000	0.010670	0.000000	0.010596	0.000000	0.010563	0.000000	0.010629	
24000	920.419199	1	3.682389689693	0.016811446587	274.372603212304	0.000061165075	0.032494194943	2.784521	0.016522	2.999558	0.016268	2.999233	0.016018	3.893089	0.015693	5.500000	0.015525	2.252609	0.016289	1.706373	0.016208	1.500000	0.016121	2.647000	0.016684	2.844841	0.016257	2.888763	0.015665	2.851830	0.016502	2.427214	0.016713	3.457900	0.016196	2.894168	0.016200	2.500000	0.016241	3.124265	0.016177	3.670568	0.016183	3.470495	0.016177	3.000000	0.016220	2.790626	0.016988	3.661788	0.016531	4.500000	0.016806	3.053382	0.016332	3.077347	0.016416	3.000000	0.016142	3.149363	0.016670	2.500000	0.016286	3.769497	0.017036	2.156619	0.017523	0.000000	0.017674	0.000000	0.017752	2.141475	0.017328	2.471832	0.017728	0.837595	0.018051	1.500000	0.018182	1.884039	0.017017	0.820177	0.017208	0.000000	0.017141	0.000000	0.017081	2.766966	0.016858	2.140247	0.016747	2.000000	0.016717	2.234913	0.016767	2.403999	0.016725	2.000000	0.016813	2.541116	0.016913	3.058288	0.017145	3.000000	0.017794	3.000000	0.017898	3.000000	0.017944	3.104607	0.016628	2.500000	0.015993	3.533621	0.017080	3.082968	0.017144	2.000000	0.017782	4.000000	0.016603	4.073391	0.017003	6.000000	0.017191	2.370233	0.016837	2.257117	0.016683	0.926042	0.018251	0.000000	0.018391	0.000000	0.018459	0.000000	0.018333	0.000000	0.018334	2.514261	0.016380	3.205938	0.017620	3.514830	0.017452	3.000000	0.017592	4.000000	0.017320	3.089416	0.017683	2.755427	0.017864	2.102707	0.017862	1.500000	0.017872	3.191560	0.017866	3.529300	0.017638	4.000000	0.017799	2.944999	0.018033	2.854369	0.018172	3.302359	0.018079	3.500000	0.018073	3.075725	0.017833	3.500000	0.017751	2.750404	0.017896	2.616370	0.017898	3.000000	0.017914	3.000000	0.017915	3.468636	0.017477	3.500000	0.018037	3.445981	0.017072	4.500000	0.016693	2.706697	0.017337	2.500000	0.017704	2.065700	0.015576	2.885888	0.017998	3.120996	0.018055	3.133069	0.018278	2.500000	0.018340	3.111375	0.017878	3.154339	0.017867	3.534531	0.018066	4.500000	0.018168	2.920152	0.017744	3.232961	0.018054	3.382799	0.018162	3.000000	0.018167	3.000000	0.018124	2.662988	0.017489	3.000000	0.017546	3.000000	0.017497	3.000000	0.017396	3.000000	0.017364	3.000000	0.017363	2.704564	0.017954	3.313764	0.017878	3.000000	0.017768	3.000000	0.017759	3.000000	0.017819	3.000000	0.017704	3.000000	0.017666	2.035457	0.018038	2.393227	0.018255	2.000000	0.018109	1.698483	0.017833	1.500000	0.017743	1.614364	0.014243	1.500000	0.016736	1.641096	0.013661	0.921227	0.013197	1.278253	0.013236	1.832560	0.013096	4.000000	0.014073	0.556272	0.012520	0.000000	0.012398	0.911533	0.012598	1.406177	0.011779	1.000000	0.011894	1.946462	0.013858	2.000000	0.016431	1.934237	0.013270	2.960475	0.014804	3.500000	0.015414	1.592018	0.012759	0.802603	0.012614	1.500000	0.012499	1.774128	0.012792	2.184317	0.012410	2.000000	0.013406	2.000000	0.013398	2.254508	0.012030	2.388061	0.011291	2.000000	0.011404	2.000000	0.011472	2.670907	0.011209	2.500000	0.011158	2.810097	0.011250	1.217058	0.011261	0.000000	0.011227	0.000000	0.011282	2.153152	0.012591	2.590036	0.012078	3.500000	0.012402	1.879044	0.011826	1.287882	0.011946	0.000000	0.011920	1.468133	0.013395	2.226422	0.013830	1.500000	0.013253	3.000000	0.014445	1.571418	0.012981	1.951082	0.012242	2.089879	0.011970	2.136832	0.011806	2.249547	0.011526	4.000000	0.011439	2.000000	0.012146	1.820429	0.012497	2.163490	0.012765	3.000000	0.012728	1.572542	0.012304	2.000000	0.012364	1.397829	0.013319	1.946058	0.013491	1.543138	0.012686	1.594122	0.013647	2.500000	0.015423	1.000000	0.012483	1.497392	0.011823	1.000000	0.012073	1.744505	0.011699	1.644624	0.011667	1.145866	0.011690	2.000000	0.011007	2.160792	0.011644	2.000000	0.013106	2.298312	0.010393	2.500000	0.011511	2.340787	0.014279	3.978019	0.015087	4.562231	0.015066	5.000000	0.016283	0.917952	0.013577	1.399953	0.013950	1.000000	0.012719	0.848774	0.013148	1.009982	0.013349	0.403245	0.013244	0.909970	0.013833	0.000000	0.013734	0.000000	0.012775	1.270685	0.013394	1.708055	0.015862	1.147102	0.014906	2.000000	0.014979	2.153679	0.016621	2.282821	0.017486	2.500000	0.017435	2.078462	0.016117	3.000000	0.016368	3.000000	0.015997	1.289169	0.015903	2.200315	0.015290	1.500000	0.014979	1.022702	0.011994	0.000000	0.012726	0.000000	0.013061	1.379602	0.011739	1.783438	0.011388	1.955132	0.011604	2.617618	0.011427	3.000000	0.011503	3.000000	0.011454	2.417157	0.011387	2.452378	0.011228	2.121962	0.011114	1.500000	0.011019	2.379099	0.011559	4.000000	0.011520	1.533621	0.011075	4.000000	0.011563	4.000000	0.011304	0.000000	0.010771	0.000000	0.010769	0.000000	0.010626	0.000000	0.010670	0.000000	0.010596	0.000000	0.010563	0.000000	0.010629	
25000	919.774749	1	4.844262521107	0.016857671323	274.372603212304	0.000061165075	0.032494194943	2.784521	0.016522	2.999558	0.016268	2.999233	0.016018	3.893089	0.015693	5.500000	0.015525	2.252609	0.016289	1.706373	0.016208	1.500000	0.016121	2.647000	0.016684	2.844841	0.016257	2.888763	0.015665	2.851830	0.016502	2.427214	0.016713	3.457900	0.016196	2.894168	0.016200	2.500000	0.016241	3.124265	0.016177	3.670568	0.016183	3.470495	0.016177	3.000000	0.016220	2.790626	0.016988	3.661788	0.016531	4.500000	0.016806	3.053382	0.016332	3.077347	0.016416	3.000000	0.016142	3.149363	0.016670	2.500000	0.016286	3.769497	0.017036	2.156619	0.017523	0.000000	0.017674	0.000000	0.017752	2.141475	0.017328	2.471832	0.017728	0.837595	0.018051	1.500000	0.018182	1.884039	0.017017	0.820177	0.017208	0.000000	0.017141	0.000000	0.017081	2.766966	0.016858	2.140247	0.016747	2.000000	0.016717	2.234913	0.016767	2.403999	0.016725	2.000000	0.016813	2.541116	0.016913	3.058288	0.017145	3.000000	0.017794	3.000000	0.017898	3.000000	0.017944	3.104607	0.016628	2.500000	0.015993	3.533621	0.017080	3.082968	0.017144	2.000000	0.017782	4.000000	0.016603	4.073391	0.017003	6.000000	0.017191	2.370233	0.016837	2.257117	0.016683	0.926042	0.018251	0.000000	0.018391	0.000000	0.018459	0.000000	0.018333	0.000000	0.018334	2.514261	0.016380	3.205938	0.017620	3.514830	0.017452	3.000000	0.017592	4.000000	0.017320	3.089416	0.017683	2.755427	0.017864	2.102707	0.017862	1.500000	0.017872	3.191560	0.017866	3.529300	0.017638	4.000000	0.017799	2.944999	0.018033	2.854369	0.018172	3.302359	0.018079	3.500000	0.018073	3.075725	0.017833	3.500000	0.017751	2.750404	0.017896	2.616370	0.017898	3.000000	0.017914	3.000000	0.017915	3.468636	0.017477	3.500000	0.018037	3.445981	0.017072	4.500000	0.016693	2.706697	0.017337	2.500000	0.017704	2.065700	0.015576	2.885888	0.017998	3.120996	0.018055	3.133069	0.018278	2.500000	0.018340	3.111375	0.017878	3.154339	0.017867	3.534531	0.018066	4.500000	0.018168	2.920152	0.017744	3.232961	0.018054	3.382799	0.018162	3.000000	0.018167	3.000000	0.018124	2.662988	0.017489	3.000000	0.017546	3.000000	0.017497	3.000000	0.017396	3.000000	0.017364	3.000000	0.017363	2.704564	0.017954	3.313764	0.017878	3.000000	0.017768	3.000000	0.017759	3.000000	0.017819	3.000000	0.017704	3.000000	0.017666	2.035457	0.018038	2.393227	0.018255	2.000000	0.018109	1.698483	0.017833	1.500000	0.017743	1.614364	0.014243	1.500000	0.016736	1.641096	0.013661	0.921227	0.013197	1.278253	0.013236	1.832560	0.013096	4.000000	0.014073	0.556272	0.012520	0.000000	0.012398	0.911533	0.012598	1.406177	0.011779	1.000000	0.011894	1.946462	0.013858	2.000000	0.016431	1.934237	0.013270	2.960475	0.014804	3.500000	0.015414	1.592018	0.012759	0.802603	0.012614	1.500000	0.012499	1.774128	0.012792	2.184317	0.012410	2.000000	0.013406	2.000000	0.013398	2.254508	0.012030	2.388061	0.011291	2.000000	0.011404	2.000000	0.011472	2.670907	0.011209	2.500000	0.011158	2.810097	0.011250	1.217058	0.011261	0.000000	0.011227	0.000000	0.011282	2.153152	0.012591	2.590036	0.012078	3.500000	0.012402	1.879044	0.011826	1.287882	0.011946	0.000000	0.011920	1.468133	0.013395	2.226422	0.013830	1.500000	0.013253	3.000000	0.014445	1.571418	0.012981	1.951082	0.012242	2.089879	0.011970	2.136832	0.011806	2.249547	0.011526	4.000000	0.011439	2.000000	0.012146	1.820429	0.012497	2.163490	0.012765	3.000000	0.012728	1.572542	0.012304	2.000000	0.012364	1.397829	0.013319	1.946058	0.013491	1.543138	0.012686	1.594122	0.013647	2.500000	0.015423	1.000000	0.012483	1.497392	0.011823	1.000000	0.012073	1.744505	0.011699	1.644624	0.011667	1.145866	0.011690	2.000000	0.011007	2.160792	0.011644	2.000000	0.013106	2.298312	0.010393	2.500000	0.011511	2.340787	0.014279	3.978019	0.015087	4.562231	0.015066	5.000000	0.016283	0.917952	0.013577	1.399953	0.013950	1.000000	0.012719	0.848774	0.013148	1.009982	0.013349	0.403245	0.013244	0.909970	0.013833	0.000000	0.013734	0.000000	0.012775	1.270685	0.013394	1.708055	0.015862	1.147102	0.014906	2.000000	0.014979	2.153679	0.016621	2.282821	0.017486	2.500000	0.017435	2.078462	0.016117	3.000000	0.016368	3.000000	0.015997	1.289169	0.015903	2.200315	0.015290	1.500000	0.014979	1.022702	0.011994	0.000000	0.012726	0.000000	0.013061	1.379602	0.011739	1.783438	0.011388	1.955132	0.011604	2.617618	0.011427	3.000000	0.011503	3.000000	0.011454	2.417157	0.011387	2.452378	0.011228	2.121962	0.011114	1.500000	0.011019	2.379099	0.011559	4.000000	0.011520	1.533621	0.011075	4.000000	0.011563	4.000000	0.011304	0.000000	0.010771	0.000000	0.010769	0.000000	0.010626	0.000000	0.010670	0.000000	0.010596	0.000000	0.010563	0.000000	0.010629	
26000	919.586397	1	4.226831057499	0.017431481949	274.372603212304	0.000061165075	0.032494194943	2.784521	0.016522	2.999558	0.016268	2.999233	0.016018	3.893089	0.015693	5.500000	0.015525	2.252609	0.016289	1.706373	0.016208	1.500000	0.016121	2.647000	0.016684	2.844841	0.016257	2.888763	0.015665	2.851830	0.016502	2.427214	0.016713	3.457900	0.016196	2.894168	0.016200	2.500000	0.016241	3.124265	0.016177	3.670568	0.016183	3.470495	0.016177	3.000000	0.016220	2.790626	0.016988	3.661788	0.016531	4.500000	0.016806	3.053382	0.016332	3.077347	0.016416	3.000000	0.016142	3.149363	0.016670	2.500000	0.016286	3.769497	0.017036	2.156619	0.017523	0.000000	0.017674	0.000000	0.017752	2.141475	0.017328	2.471832	0.017728	0.837595	0.018051	1.500000	0.018182	1.884039	0.017017	0.820177	0.017208	0.000000	0.017141	0.000000	0.017081	2.766966	0.016858	2.140247	0.016747	2.000000	0.016717	2.234913	0.016767	2.403999	0.016725	2.000000	0.016813	2.541116	0.016913	3.058288	0.017145	3.000000	0.017794	3.000000	0.017898	3.000000	0.017944	3.104607	0.016628	2.500000	0.015993	3.533621	0.017080	3.082968	0.017144	2.000000	0.017782	4.000000	0.016603	4.073391	0.017003	6.000000	0.017191	2.370233	0.016837	2.257117	0.016683	0.926042	0.018251	0.000000	0.018391	0.000000	0.018459	0.000000	0.018333	0.000000	0.018334	2.514261	0.016380	3.205938	0.017620	3.514830	0.017452	3.000000	0.017592	4.000000	0.017320	3.089416	0.017683	2.755427	0.017864	2.102707	0.017862	1.500000	0.017872	3.191560	0.017866	3.529300	0.017638	4.000000	0.017799	2.944999	0.018033	2.854369	0.018172	3.302359	0.018079	3.500000	0.018073	3.075725	0.017833	3.500000	0.017751	2.750404	0.017896	2.616370	0.017898	3.000000	0.017914	3.000000	0.017915	3.468636	0.017477	3.500000	0.018037	3.445981	0.017072	4.500000	0.016693	2.706697	0.017337	2.500000	0.017704	2.065700	0.015576	2.885888	0.017998	3.120996	0.018055	3.133069	0.018278	2.500000	0.018340	3.111375	0.017878	3.154339	0.017867	3.534531	0.018066	4.500000	0.018168	2.920152	0.017744	3.232961	0.018054	3.382799	0.018162	3.000000	0.018167	3.000000	0.018124	2.662988	0.017489	3.000000	0.017546	3.000000	0.017497	3.000000	0.017396	3.000000	0.017364	3.000000	0.017363	2.704564	0.017954	3.313764	0.017878	3.000000	0.017768	3.000000	0.017759	3.000000	0.017819	3.000000	0.017704	3.000000	0.017666	2.035457	0.018038	2.393227	0.018255	2.000000	0.018109	1.698483	0.017833	1.500000	0.017743	1.614364	0.014243	1.500000	0.016736	1.641096	0.013661	0.921227	0.013197	1.278253	0.013236	1.832560	0.013096	4.000000	0.014073	0.556272	0.012520	0.000000	0.012398	0.911533	0.012598	1.406177	0.011779	1.000000	0.011894	1.946462	0.013858	2.000000	0.016431	1.934237	0.013270	2.960475	0.014804	3.500000	0.015414	1.592018	0.012759	0.802603	0.012614	1.500000	0.012499	1.774128	0.012792	2.184317	0.012410	2.000000	0.013406	2.000000	0.013398	2.254508	0.012030	2.388061	0.011291	2.000000	0.011404	2.000000	0.011472	2.670907	0.011209	2.500000	0.011158	2.810097	0.011250	1.217058	0.011261	0.000000	0.011227	0.000000	0.011282	2.153152	0.012591	2.590036	0.012078	3.500000	0.012402	1.879044	0.011826	1.287882	0.011946	0.000000	0.011920	1.468133	0.013395	2.226422	0.013830	1.500000	0.013253	3.000000	0.014445	1.571418	0.012981	1.951082	0.012242	2.089879	0.011970	2.136832	0.011806	2.249547	0.011526	4.000000	0.011439	2.000000	0.012146	1.820429	0.012497	2.163490	0.012765	3.000000	0.012728	1.572542	0.012304	2.000000	0.012364	1.397829	0.013319	1.946058	0.013491	1.543138	0.012686	1.594122	0.013647	2.500000	0.015423	1.000000	0.012483	1.497392	0.011823	1.000000	0.012073	1.744505	0.011699	1.644624	0.011667	1.145866	0.011690	2.000000	0.011007	2.160792	0.011644	2.000000	0.013106	2.298312	0.010393	2.500000	0.011511	2.340787	0.014279	3.978019	0.015087	4.562231	0.015066	5.000000	0.016283	0.917952	0.013577	1.399953	0.013950	1.000000	0.012719	0.848774	0.013148	1.009982	0.013349	0.403245	0.013244	0.909970	0.013833	0.000000	0.013734	0.000000	0.012775	1.270685	0.013394	1.708055	0.015862	1.147102	0.014906	2.000000	0.014979	2.153679	0.016621	2.282821	0.017486	2.500000	0.017435	2.078462	0.016117	3.000000	0.016368	3.000000	0.015997	1.289169	0.015903	2.200315	0.015290	1.500000	0.014979	1.022702	0.011994	0.000000	0.012726	0.000000	0.013061	1.379602	0.011739	1.783438	0.011388	1.955132	0.011604	2.617618	0.011427	3.000000	0.011503	3.000000	0.011454	2.417157	0.011387	2.452378	0.011228	2.121962	0.011114	1.500000	0.011019	2.379099	0.011559	4.000000	0.011520	1.533621	0.011075	4.000000	0.011563	4.000000	0.011304	0.000000	0.010771	0.000000	0.010769	0.000000	0.010626	0.000000	0.010670	0.000000	0.010596	0.000000	0.010563	0.000000	0.010629	
27000	920.512960	1	2.342179112210	0.016199357822	274.372603212304	0.000061165075	0.032494194943	2.784521	0.016522	2.999558	0.016268	2.999233	0.016018	3.893089	0.015693	5.500000	0.015525	2.252609	0.016289	1.706373	0.016208	1.500000	0.016121	2.647000	0.016684	2.844841	0.016257	2.888763	0.015665	2.851830	0.016502	2.427214	0.016713	3.457900	0.016196	2.894168	0.016200	2.500000	0.016241	3.124265	0.016177	3.670568	0.016183	3.470495	0.016177	3.000000	0.016220	2.790626	0.016988	3.661788	0.016531	4.500000	0.016806	3.053382	0.016332	3.077347	0.016416	3.000000	0.016142	3.149363	0.016670	2.500000	0.016286	3.769497	0.017036	2.156619	0.017523	0.000000	0.017674	0.000000	0.017752	2.141475	0.017328	2.471832	0.017728	0.837595	0.018051	1.500000	0.018182	1.884039	0.017017	0.820177	0.017208	0.000000	0.017141	0.000000	0.017081	2.766966	0.016858	2.140247	0.016747	2.000000	0.016717	2.234913	0.016767	2.403999	0.016725	2.000000	0.016813	2.541116	0.016913	3.058288	0.017145	3.000000	0.017794	3.000000	0.017898	3.000000	0.017944	3.104607	0.016628	2.500000	0.015993	3.533621	0.017080	3.082968	0.017144	2.000000	0.017782	4.000000	0.016603	4.073391	0.017003	6.000000	0.017191	2.370233	0.016837	2.257117	0.016683	0.926042	0.018251	0.000000	0.018391	0.000000	0.018459	0.000000	0.018333	0.000000	0.018334	2.514261	0.016380	3.205938	0.017620	3.514830	0.017452	3.000000	0.017592	4.000000	0.017320	3.089416	0.017683	2.755427	0.017864	2.102707	0.017862	1.500000	0.017872	3.191560	0.017866	3.529300	0.017638	4.000000	0.017799	2.944999	0.018033	2.854369	0.018172	3.302359	0.018079	3.500000	0.018073	3.075725	0.017833	3.500000	0.017751	2.750404	0.017896	2.616370	0.017898	3.000000	0.017914	3.000000	0.017915	3.468636	0.017477	3.500000	0.018037	3.445981	0.017072	4.500000	0.016693	2.706697	0.017337	2.500000	0.017704	2.065700	0.015576	2.885888	0.017998	3.120996	0.018055	3.133069	0.018278	2.500000	0.018340	3.111375	0.017878	3.154339	0.017867	3.534531	0.018066	4.500000	0.018168	2.920152	0.017744	3.232961	0.018054	3.382799	0.018162	3.000000	0.018167	3.000000	0.018124	2.662988	0.017489	3.000000	0.017546	3.000000	0.017497	3.000000	0.017396	3.000000	0.017364	3.000000	0.017363	2.704564	0.017954	3.313764	0.017878	3.000000	0.017768	3.000000	0.017759	3.000000	0.017819	3.000000	0.017704	3.000000	0.017666	2.035457	0.018038	2.393227	0.018255	2.000000	0.018109	1.698483	0.017833	1.500000	0.017743	1.614364	0.014243	1.500000	0.016736	1.641096	0.013661	0.921227	0.013197	1.278253	0.013236	1.832560	0.013096	4.000000	0.014073	0.556272	0.012520	0.000000	0.012398	0.911533	0.012598	1.406177	0.011779	1.000000	0.011894	1.946462	0.013858	2.000000	0.016431	1.934237	0.013270	2.960475	0.014804	3.500000	0.015414	1.592018	0.012759	0.802603	0.012614	1.500000	0.012499	1.774128	0.012792	2.184317	0.012410	2.000000	0.013406	2.000000	0.013398	2.254508	0.012030	2.388061	0.011291	2.000000	0.011404	2.000000	0.011472	2.670907	0.011209	2.500000	0.011158	2.810097	0.011250	1.217058	0.011261	0.000000	0.011227	0.000000	0.011282	2.153152	0.012591	2.590036	0.012078	3.500000	0.012402	1.879044	0.011826	1.287882	0.011946	0.000000	0.011920	1.468133	0.013395	2.226422	0.013830	1.500000	0.013253	3.000000	0.014445	1.571418	0.012981	1.951082	0.012242	2.089879	0.011970	2.136832	0.011806	2.249547	0.011526	4.000000	0.011439	2.000000	0.012146	1.820429	0.012497	2.163490	0.012765	3.000000	0.012728	1.572542	0.012304	2.000000	0.012364	1.397829	0.013319	1.946058	0.013491	1.543138	0.012686	1.594122	0.013647	2.500000	0.015423	1.000000	0.012483	1.497392	0.011823	1.000000	0.012073	1.744505	0.011699	1.644624	0.011667	1.145866	0.011690	2.000000	0.011007	2.160792	0.011644	2.000000	0.013106	2.298312	0.010393	2.500000	0.011511	2.340787	0.014279	3.978019	0.015087	4.562231	0.015066	5.000000	0.016283	0.917952	0.013577	1.399953	0.013950	1.000000	0.012719	0.848774	0.013148	1.009982	0.013349	0.403245	0.013244	0.909970	0.013833	0.000000	0.013734	0.000000	0.012775	1.270685	0.013394	1.708055	0.015862	1.147102	0.014906	2.000000	0.014979	2.153679	0.016621	2.282821	0.017486	2.500000	0.017435	2.078462	0.016117	3.000000	0.016368	3.000000	0.015997	1.289169	0.015903	2.200315	0.015290	1.500000	0.014979	1.022702	0.011994	0.000000	0.012726	0.000000	0.013061	1.379602	0.011739	1.783438	0.011388	1.955132	0.011604	2.617618	0.011427	3.000000	0.011503	3.000000	0.011454	2.417157	0.011387	2.452378	0.011228	2.121962	0.011114	1.500000	0.011019	2.379099	0.011559	4.000000	0.011520	1.533621	0.011075	4.000000	0.011563	4.000000	0.011304	0.000000	0.010771	0.000000	0.010769	0.000000	0.010626	0.000000	0.010670	0.000000	0.010596	0.000000	0.010563	0.000000	0.010629	
28000	920.033835	1	1.086380829535	0.016831849584	274.372603212304	0.000061165075	0.032494194943	2.784521	0.016522	2.999558	0.016268	2.999233	0.016018	3.893089	0.015693	5.500000	0.015525	2.252609	0.016289	1.706373	0.016208	1.500000	0.016121	2.647000	0.016684	2.844841	0.016257	2.888763	0.015665	2.851830	0.016502	2.427214	0.016713	3.457900	0.016196	2.894168	0.016200	2.500000	0.016241	3.124265	0.016177	3.670568	0.016183	3.470495	0.016177	3.000000	0.016220	2.790626	0.016988	3.661788	0.016531	4.500000	0.016806	3.053382	0.016332	3.077347	0.016416	3.000000	0.016142	3.149363	0.016670	2.500000	0.016286	3.769497	0.017036	2.156619	0.017523	0.000000	0.017674	0.000000	0.017752	2.141475	0.017328	2.471832	0.017728	0.837595	0.018051	1.500000	0.018182	1.884039	0.017017	0.820177	0.017208	0.000000	0.017141	0.000000	0.017081	2.766966	0.016858	2.140247	0.016747	2.000000	0.016717	2.234913	0.016767	2.403999	0.016725	2.000000	0.016813	2.541116	0.016913	3.058288	0.017145	3.000000	0.017794	3.000000	0.017898	3.000000	0.017944	3.104607	0.016628	2.500000	0.015993	3.533621	0.017080	3.082968	0.017144	2.000000	0.017782	4.000000	0.016603	4.073391	0.017003	6.000000	0.017191	2.370233	0.016837	2.257117	0.016683	0.926042	0.018251	0.000000	0.018391	0.000000	0.018459	0.000000	0.018333	0.000000	0.018334	2.514261	0.016380	3.205938	0.017620	3.514830	0.017452	3.000000	0.017592	4.000000	0.017320	3.089416	0.017683	2.755427	0.017864	2.102707	0.017862	1.500000	0.017872	3.191560	0.017866	3.529300	0.017638	4.000000	0.017799	2.944999	0.018033	2.854369	0.018172	3.302359	0.018079	3.500000	0.018073	3.075725	0.017833	3.500000	0.017751	2.750404	0.017896	2.616370	0.017898	3.000000	0.017914	3.000000	0.017915	3.468636	0.017477	3.500000	0.018037	3.445981	0.017072	4.500000	0.016693	2.706697	0.017337	2.500000	0.017704	2.065700	0.015576	2.885888	0.017998	3.120996	0.018055	3.133069	0.018278	2.500000	0.018340	3.111375	0.017878	3.154339	0.017867	3.534531	0.018066	4.500000	0.018168	2.920152	0.017744	3.232961	0.018054	3.382799	0.018162	3.000000	0.018167	3.000000	0.018124	2.662988	0.017489	3.000000	0.017546	3.000000	0.017497	3.000000	0.017396	3.000000	0.017364	3.000000	0.017363	2.704564	0.017954	3.313764	0.017878	3.000000	0.017768	3.000000	0.017759	3.000000	0.017819	3.000000	0.017704	3.000000	0.017666	2.035457	0.018038	2.393227	0.018255	2.000000	0.018109	1.698483	0.017833	1.500000	0.017743	1.614364	0.014243	1.500000	0.016736	1.641096	0.013661	0.921227	0.013197	1.278253	0.013236	1.832560	0.013096	4.000000	0.014073	0.556272	0.012520	0.000000	0.012398	0.911533	0.012598	1.406177	0.011779	1.000000	0.011894	1.946462	0.013858	2.000000	0.016431	1.934237	0.013270	2.960475	0.014804	3.500000	0.015414	1.592018	0.012759	0.802603	0.012614	1.500000	0.012499	1.774128	0.012792	2.184317	0.012410	2.000000	0.013406	2.000000	0.013398	2.254508	0.012030	2.388061	0.011291	2.000000	0.011404	2.000000	0.011472	2.670907	0.011209	2.500000	0.011158	2.810097	0.011250	1.217058	0.011261	0.000000	0.011227	0.000000	0.011282	2.153152	0.012591	2.590036	0.012078	3.500000	0.012402	1.879044	0.011826	1.287882	0.011946	0.000000	0.011920	1.468133	0.013395	2.226422	0.013830	1.500000	0.013253	3.000000	0.014445	1.571418	0.012981	1.951082	0.012242	2.089879	0.011970	2.136832	0.011806	2.249547	0.011526	4.000000	0.011439	2.000000	0.012146	1.820429	0.012497	2.163490	0.012765	3.000000	0.012728	1.572542	0.012304	2.000000	0.012364	1.397829	0.013319	1.946058	0.013491	1.543138	0.012686	1.594122	0.013647	2.500000	0.015423	1.000000	0.012483	1.497392	0.011823	1.000000	0.012073	1.744505	0.011699	1.644624	0.011667	1.145866	0.011690	2.000000	0.011007	2.160792	0.011644	2.000000	0.013106	2.298312	0.010393	2.500000	0.011511	2.340787	0.014279	3.978019	0.015087	4.562231	0.015066	5.000000	0.016283	0.917952	0.013577	1.399953	0.013950	1.000000	0.012719	0.848774	0.013148	1.009982	0.013349	0.403245	0.013244	0.909970	0.013833	0.000000	0.013734	0.000000	0.012775	1.270685	0.013394	1.708055	0.015862	1.147102	0.014906	2.000000	0.014979	2.153679	0.016621	2.282821	0.017486	2.500000	0.017435	2.078462	0.016117	3.000000	0.016368	3.000000	0.015997	1.289169	0.015903	2.200315	0.015290	1.500000	0.014979	1.022702	0.011994	0.000000	0.012726	0.000000	0.013061	1.379602	0.011739	1.783438	0.011388	1.955132	0.011604	2.617618	0.011427	3.000000	0.011503	3.000000	0.011454	2.417157	0.011387	2.452378	0.011228	2.121962	0.011114	1.500000	0.011019	2.379099	0.011559	4.000000	0.011520	1.533621	0.011075	4.000000	0.011563	4.000000	0.011304	0.000000	0.010771	0.000000	0.010769	0.000000	0.010626	0.000000	0.010670	0.000000	0.010596	0.000000	0.010563	0.000000	0.010629	
29000	917.839627	1	6.221154121653	0.017423509278	274.372603212304	0.000061165075	0.032494194943	2.784521	0.016522	2.999558	0.016268	2.999233	0.016018	3.893089	0.015693	5.500000	0.015525	2.252609	0.016289	1.706373	0.016208	1.500000	0.016121	2.647000	0.016684	2.844841	0.016257	2.888763	0.015665	2.851830	0.016502	2.427214	0.016713	3.457900	0.016196	2.894168	0.016200	2.500000	0.016241	3.124265	0.016177	3.670568	0.016183	3.470495	0.016177	3.000000	0.016220	2.790626	0.016988	3.661788	0.016531	4.500000	0.016806	3.053382	0.016332	3.077347	0.016416	3.000000	0.016142	3.149363	0.016670	2.500000	0.016286	3.769497	0.017036	2.156619	0.017523	0.000000	0.017674	0.000000	0.017752	2.141475	0.017328	2.471832	0.017728	0.837595	0.018051	1.500000	0.018182	1.884039	0.017017	0.820177	0.017208	0.000000	0.017141	0.000000	0.017081	2.766966	0.016858	2.140247	0.016747	2.000000	0.016717	2.234913	0.016767	2.403999	0.016725	2.000000	0.016813	2.541116	0.016913	3.058288	0.017145	3.000000	0.017794	3.000000	0.017898	3.000000	0.017944	3.104607	0.016628	2.500000	0.015993	3.533621	0.017080	3.082968	0.017144	2.000000	0.017782	4.000000	0.016603	4.073391	0.017003	6.000000	0.017191	2.370233	0.016837	2.257117	0.016683	0.926042	0.018251	0.000000	0.018391	0.000000	0.018459	0.000000	0.018333	0.000000	0.018334	2.514261	0.016380	3.205938	0.017620	3.514830	0.017452	3.000000	0.017592	4.000000	0.017320	3.089416	0.017683	2.755427	0.017864	2.102707	0.017862	1.500000	0.017872	3.191560	0.017866	3.529300	0.017638	4.000000	0.017799	2.944999	0.018033	2.854369	0.018172	3.302359	0.018079	3.500000	0.018073	3.075725	0.017833	3.500000	0.017751	2.750404	0.017896	2.616370	0.017898	3.000000	0.017914	3.000000	0.017915	3.468636	0.017477	3.500000	0.018037	3.445981	0.017072	4.500000	0.016693	2.706697	0.017337	2.500000	0.017704	2.065700	0.015576	2.885888	0.017998	3.120996	0.018055	3.133069	0.018278	2.500000	0.018340	3.111375	0.017878	3.154339	0.017867	3.534531	0.018066	4.500000	0.018168	2.920152	0.017744	3.232961	0.018054	3.382799	0.018162	3.000000	0.018167	3.000000	0.018124	2.662988	0.017489	3.000000	0.017546	3.000000	0.017497	3.000000	0.017396	3.000000	0.017364	3.000000	0.017363	2.704564	0.017954	3.313764	0.017878	3.000000	0.017768	3.000000	0.017759	3.000000	0.017819	3.000000	0.017704	3.000000	0.017666	2.035457	0.018038	2.393227	0.018255	2.000000	0.018109	1.698483	0.017833	1.500000	0.017743	1.614364	0.014243	1.500000	0.016736	1.641096	0.013661	0.921227	0.013197	1.278253	0.013236	1.832560	0.013096	4.000000	0.014073	0.556272	0.012520	0.000000	0.012398	0.911533	0.012598	1.406177	0.011779	1.000000	0.011894	1.946462	0.013858	2.000000	0.016431	1.934237	0.013270	2.960475	0.014804	3.500000	0.015414	1.592018	0.012759	0.802603	0.012614	1.500000	0.012499	1.774128	0.012792	2.184317	0.012410	2.000000	0.013406	2.000000	0.013398	2.254508	0.012030	2.388061	0.011291	2.000000	0.011404	2.000000	0.011472	2.670907	0.011209	2.500000	0.011158	2.810097	0.011250	1.217058	0.011261	0.000000	0.011227	0.000000	0.011282	2.153152	0.012591	2.590036	0.012078	3.500000	0.012402	1.879044	0.011826	1.287882	0.011946	0.000000	0.011920	1.468133	0.013395	2.226422	0.013830	1.500000	0.013253	3.000000	0.014445	1.571418	0.012981	1.951082	0.012242	2.089879	0.011970	2.136832	0.011806	2.249547	0.011526	4.000000	0.011439	2.000000	0.012146	1.820429	0.012497	2.163490	0.012765	3.000000	0.012728	1.572542	0.012304	2.000000	0.012364	1.397829	0.013319	1.946058	0.013491	1.543138	0.012686	1.594122	0.013647	2.500000	0.015423	1.000000	0.012483	1.497392	0.011823	1.000000	0.012073	1.744505	0.011699	1.644624	0.011667	1.145866	0.011690	2.000000	0.011007	2.160792	0.011644	2.000000	0.013106	2.298312	0.010393	2.500000	0.011511	2.340787	0.014279	3.978019	0.015087	4.562231	0.015066	5.000000	0.016283	0.917952	0.013577	1.399953	0.013950	1.000000	0.012719	0.848774	0.013148	1.009982	0.013349	0.403245	0.013244	0.909970	0.013833	0.000000	0.013734	0.000000	0.012775	1.270685	0.013394	1.708055	0.015862	1.147102	0.014906	2.000000	0.014979	2.153679	0.016621	2.282821	0.017486	2.500000	0.017435	2.078462	0.016117	3.000000	0.016368	3.000000	0.015997	1.289169	0.015903	2.200315	0.015290	1.500000	0.014979	1.022702	0.011994	0.000000	0.012726	0.000000	0.013061	1.379602	0.011739	1.783438	0.011388	1.955132	0.011604	2.617618	0.011427	3.000000	0.011503	3.000000	0.011454	2.417157	0.011387	2.452378	0.011228	2.121962	0.011114	1.500000	0.011019	2.379099	0.011559	4.000000	0.011520	1.533621	0.011075	4.000000	0.011563	4.000000	0.011304	0.000000	0.010771	0.000000	0.010769	0.000000	0.010626	0.000000	0.010670	0.000000	0.010596	0.000000	0.010563	0.000000	0.010629	
30000	919.897087	1	0.830192722936	0.016758805708	274.372603212304	0.000061165075	0.032494194943	2.784521	0.016522	2.999558	0.016268	2.999233	0.016018	3.893089	0.015693	5.500000	0.015525	2.252609	0.016289	1.706373	0.016208	1.500000	0.016121	2.647000	0.016684	2.844841	0.016257	2.888763	0.015665	2.851830	0.016502	2.427214	0.016713	3.457900	0.016196	2.894168	0.016200	2.500000	0.016241	3.124265	0.016177	3.670568	0.016183	3.470495	0.016177	3.000000	0.016220	2.790626	0.016988	3.661788	0.016531	4.500000	0.016806	3.053382	0.016332	3.077347	0.016416	3.000000	0.016142	3.149363	0.016670	2.500000	0.016286	3.769497	0.017036	2.156619	0.017523	0.000000	0.017674	0.000000	0.017752	2.141475	0.017328	2.471832	0.017728	0.837595	0.018051	1.500000	0.018182	1.884039	0.017017	0.820177	0.017208	0.000000	0.017141	0.000000	0.017081	2.766966	0.016858	2.140247	0.016747	2.000000	0.016717	2.234913	0.016767	2.403999	0.016725	2.000000	0.016813	2.541116	0.016913	3.058288	0.017145	3.000000	0.017794	3.000000	0.017898	3.000000	0.017944	3.104607	0.016628	2.500000	0.015993	3.533621	0.017080	3.082968	0.017144	2.000000	0.017782	4.000000	0.016603	4.073391	0.017003	6.000000	0.017191	2.370233	0.016837	2.257117	0.016683	0.926042	0.018251	0.000000	0.018391	0.000000	0.018459	0.000000	0.018333	0.000000	0.018334	2.514261	0.016380	3.205938	0.017620	3.514830	0.017452	3.000000	0.017592	4.000000	0.017320	3.089416	0.017683	2.755427	0.017864	2.102707	0.017862	1.500000	0.017872	3.191560	0.017866	3.529300	0.017638	4.000000	0.017799	2.944999	0.018033	2.854369	0.018172	3.302359	0.018079	3.500000	0.018073	3.075725	0.017833	3.500000	0.017751	2.750404	0.017896	2.616370	0.017898	3.000000	0.017914	3.000000	0.017915	3.468636	0.017477	3.500000	0.018037	3.445981	0.017072	4.500000	0.016693	2.706697	0.017337	2.500000	0.017704	2.065700	0.015576	2.885888	0.017998	3.120996	0.018055	3.133069	0.018278	2.500000	0.018340	3.111375	0.017878	3.154339	0.017867	3.534531	0.018066	4.500000	0.018168	2.920152	0.017744	3.232961	0.018054	3.382799	0.018162	3.000000	0.018167	3.000000	0.018124	2.662988	0.017489	3.000000	0.017546	3.000000	0.017497	3.000000	0.017396	3.000000	0.017364	3.000000	0.017363	2.704564	0.017954	3.313764	0.017878	3.000000	0.017768	3.000000	0.017759	3.000000	0.017819	3.000000	0.017704	3.000000	0.017666	2.035457	0.018038	2.393227	0.018255	2.000000	0.018109	1.698483	0.017833	1.500000	0.017743	1.614364	0.014243	1.500000	0.016736	1.641096	0.013661	0.921227	0.013197	1.278253	0.013236	1.832560	0.013096	4.000000	0.014073	0.556272	0.012520	0.000000	0.012398	0.911533	0.012598	1.406177	0.011779	1.000000	0.011894	1.946462	0.013858	2.000000	0.016431	1.934237	0.013270	2.960475	0.014804	3.500000	0.015414	1.592018	0.012759	0.802603	0.012614	1.500000	0.012499	1.774128	0.012792	2.184317	0.012410	2.000000	0.013406	2.000000	0.013398	2.254508	0.012030	2.388061	0.011291	2.000000	0.011404	2.000000	0.011472	2.670907	0.011209	2.500000	0.011158	2.810097	0.011250	1.217058	0.011261	0.000000	0.011227	0.000000	0.011282	2.153152	0.012591	2.590036	0.012078	3.500000	0.012402	1.879044	0.011826	1.287882	0.011946	0.000000	0.011920	1.468133	0.013395	2.226422	0.013830	1.500000	0.013253	3.000000	0.014445	1.571418	0.012981	1.951082	0.012242	2.089879	0.011970	2.136832	0.011806	2.249547	0.011526	4.000000	0.011439	2.000000	0.012146	1.820429	0.012497	2.163490	0.012765	3.000000	0.012728	1.572542	0.012304	2.000000	0.012364	1.397829	0.013319	1.946058	0.013491	1.543138	0.012686	1.594122	0.013647	2.500000	0.015423	1.000000	0.012483	1.497392	0.011823	1.000000	0.012073	1.744505	0.011699	1.644624	0.011667	1.145866	0.011690	2.000000	0.011007	2.160792	0.011644	2.000000	0.013106	2.298312	0.010393	2.500000	0.011511	2.340787	0.014279	3.978019	0.015087	4.562231	0.015066	5.000000	0.016283	0.917952	0.013577	1.399953	0.013950	1.000000	0.012719	0.848774	0.013148	1.009982	0.013349	0.403245	0.013244	0.909970	0.013833	0.000000	0.013734	0.000000	0.012775	1.270685	0.013394	1.708055	0.015862	1.147102	0.014906	2.000000	0.014979	2.153679	0.016621	2.282821	0.017486	2.500000	0.017435	2.078462	0.016117	3.000000	0.016368	3.000000	0.015997	1.289169	0.015903	2.200315	0.015290	1.500000	0.014979	1.022702	0.011994	0.000000	0.012726	0.000000	0.013061	1.379602	0.011739	1.783438	0.011388	1.955132	0.011604	2.617618	0.011427	3.000000	0.011503	3.000000	0.011454	2.417157	0.011387	2.452378	0.011228	2.121962	0.011114	1.500000	0.011019	2.379099	0.011559	4.000000	0.011520	1.533621	0.011075	4.000000	0.011563	4.000000	0.011304	0.000000	0.010771	0.000000	0.010769	0.000000	0.010626	0.000000	0.010670	0.000000	0.010596	0.000000	0.010563	0.000000	0.010629	
31000	919.952710	1	2.382231906839	0.015626116845	274.372603212304	0.000061165075	0.032494194943	2.784521	0.016522	2.999558	0.016268	2.999233	0.016018	3.893089	0.015693	5.500000	0.015525	2.252609	0.016289	1.706373	0.016208	1.500000	0.016121	2.647000	0.016684	2.844841	0.016257	2.888763	0.015665	2.851830	0.016502	2.427214	0.016713	3.457900	0.016196	2.894168	0.016200	2.500000	0.016241	3.124265	0.016177	3.670568	0.016183	3.470495	0.016177	3.000000	0.016220	2.790626	0.016988	3.661788	0.016531	4.500000	0.016806	3.053382	0.016332	3.077347	0.016416	3.000000	0.016142	3.149363	0.016670	2.500000	0.016286	3.769497	0.017036	2.156619	0.017523	0.000000	0.017674	0.000000	0.017752	2.141475	0.017328	2.471832	0.017728	0.837595	0.018051	1.500000	0.018182	1.884039	0.017017	0.820177	0.017208	0.000000	0.017141	0.000000	0.017081	2.766966	0.016858	2.140247	0.016747	2.000000	0.016717	2.234913	0.016767	2.403999	0.016725	2.000000	0.016813	2.541116	0.016913	3.058288	0.017145	3.000000	0.017794	3.000000	0.017898	3.000000	0.017944	3.104607	0.016628	2.500000	0.015993	3.533621	0.017080	3.082968	0.017144	2.000000	0.017782	4.000000	0.016603	4.073391	0.017003	6.000000	0.017191	2.370233	0.016837	2.257117	0.016683	0.926042	0.018251	0.000000	0.018391	0.000000	0.018459	0.000000	0.018333	0.000000	0.018334	2.514261	0.016380	3.205938	0.017620	3.514830	0.017452	3.000000	0.017592	4.000000	0.017320	3.089416	0.017683	2.755427	0.017864	2.102707	0.017862	1.500000	0.017872	3.191560	0.017866	3.529300	0.017638	4.000000	0.017799	2.944999	0.018033	2.854369	0.018172	3.302359	0.018079	3.500000	0.018073	3.075725	0.017833	3.500000	0.017751	2.750404	0.017896	2.616370	0.017898	3.000000	0.017914	3.000000	0.017915	3.468636	0.017477	3.500000	0.018037	3.445981	0.017072	4.500000	0.016693	2.706697	0.017337	2.500000	0.017704	2.065700	0.015576	2.885888	0.017998	3.120996	0.018055	3.133069	0.018278	2.500000	0.018340	3.111375	0.017878	3.154339	0.017867	3.534531	0.018066	4.500000	0.018168	2.920152	0.017744	3.232961	0.018054	3.382799	0.018162	3.000000	0.018167	3.000000	0.018124	2.662988	0.017489	3.000000	0.017546	3.000000	0.017497	3.000000	0.017396	3.000000	0.017364	3.000000	0.017363	2.704564	0.017954	3.313764	0.017878	3.000000	0.017768	3.000000	0.017759	3.000000	0.017819	3.000000	0.017704	3.000000	0.017666	2.035457	0.018038	2.393227	0.018255	2.000000	0.018109	1.698483	0.017833	1.500000	0.017743	1.614364	0.014243	1.500000	0.016736	1.641096	0.013661	0.921227	0.013197	1.278253	0.013236	1.832560	0.013096	4.000000	0.014073	0.556272	0.012520	0.000000	0.012398	0.911533	0.012598	1.406177	0.011779	1.000000	0.011894	1.946462	0.013858	2.000000	0.016431	1.934237	0.013270	2.960475	0.014804	3.500000	0.015414	1.592018	0.012759	0.802603	0.012614	1.500000	0.012499	1.774128	0.012792	2.184317	0.012410	2.000000	0.013406	2.000000	0.013398	2.254508	0.012030	2.388061	0.011291	2.000000	0.011404	2.000000	0.011472	2.670907	0.011209	2.500000	0.011158	2.810097	0.011250	1.217058	0.011261	0.000000	0.011227	0.000000	0.011282	2.153152	0.012591	2.590036	0.012078	3.500000	0.012402	1.879044	0.011826	1.287882	0.011946	0.000000	0.011920	1.468133	0.013395	2.226422	0.013830	1.500000	0.013253	3.000000	0.014445	1.571418	0.012981	1.951082	0.012242	2.089879	0.011970	2.136832	0.011806	2.249547	0.011526	4.000000	0.011439	2.000000	0.012146	1.820429	0.012497	2.163490	0.012765	3.000000	0.012728	1.572542	0.012304	2.000000	0.012364	1.397829	0.013319	1.946058	0.013491	1.543138	0.012686	1.594122	0.013647	2.500000	0.015423	1.000000	0.012483	1.497392	0.011823	1.000000	0.012073	1.744505	0.011699	1.644624	0.011667	1.145866	0.011690	2.000000	0.011007	2.160792	0.011644	2.000000	0.013106	2.298312	0.010393	2.500000	0.011511	2.340787	0.014279	3.978019	0.015087	4.562231	0.015066	5.000000	0.016283	0.917952	0.013577	1.399953	0.013950	1.000000	0.012719	0.848774	0.013148	1.009982	0.013349	0.403245	0.013244	0.909970	0.013833	0.000000	0.013734	0.000000	0.012775	1.270685	0.013394	1.708055	0.015862	1.147102	0.014906	2.000000	0.014979	2.153679	0.016621	2.282821	0.017486	2.500000	0.017435	2.078462	0.016117	3.000000	0.016368	3.000000	0.015997	1.289169	0.015903	2.200315	0.015290	1.500000	0.014979	1.022702	0.011994	0.000000	0.012726	0.000000	0.013061	1.379602	0.011739	1.783438	0.011388	1.955132	0.011604	2.617618	0.011427	3.000000	0.011503	3.000000	0.011454	2.417157	0.011387	2.452378	0.011228	2.121962	0.011114	1.500000	0.011019	2.379099	0.011559	4.000000	0.011520	1.533621	0.011075	4.000000	0.011563	4.000000	0.011304	0.000000	0.010771	0.000000	0.010769	0.000000	0.010626	0.000000	0.010670	0.000000	0.010596	0.000000	0.010563	0.000000	0.010629	
32000	920.507344	1	3.437311745040	0.016277740658	274.372603212304	0.000061165075	0.032494194943	2.784521	0.016522	2.999558	0.016268	2.999233	0.016018	3.893089	0.015693	5.500000	0.015525	2.252609	0.016289	1.706373	0.016208	1.500000	0.016121	2.647000	0.016684	2.844841	0.016257	2.888763	0.015665	2.851830	0.016502	2.427214	0.016713	3.457900	0.016196	2.894168	0.016200	2.500000	0.016241	3.124265	0.016177	3.670568	0.016183	3.470495	0.016177	3.000000	0.016220	2.790626	0.016988	3.661788	0.016531	4.500000	0.016806	3.053382	0.016332	3.077347	0.016416	3.000000	0.016142	3.149363	0.016670	2.500000	0.016286	3.769497	0.017036	2.156619	0.017523	0.000000	0.017674	0.000000	0.017752	2.141475	0.017328	2.471832	0.017728	0.837595	0.018051	1.500000	0.018182	1.884039	0.017017	0.820177	0.017208	0.000000	0.017141	0.000000	0.017081	2.766966	0.016858	2.140247	0.016747	2.000000	0.016717	2.234913	0.016767	2.403999	0.016725	2.000000	0.016813	2.541116	0.016913	3.058288	0.017145	3.000000	0.017794	3.000000	0.017898	3.000000	0.017944	3.104607	0.016628	2.500000	0.015993	3.533621	0.017080	3.082968	0.017144	2.000000	0.017782	4.000000	0.016603	4.073391	0.017003	6.000000	0.017191	2.370233	0.016837	2.257117	0.016683	0.926042	0.018251	0.000000	0.018391	0.000000	0.018459	0.000000	0.018333	0.000000	0.018334	2.514261	0.016380	3.205938	0.017620	3.514830	0.017452	3.000000	0.017592	4.000000	0.017320	3.089416	0.017683	2.755427	0.017864	2.102707	0.017862	1.500000	0.017872	3.191560	0.017866	3.529300	0.017638	4.000000	0.017799	2.944999	0.018033	2.854369	0.018172	3.302359	0.018079	3.500000	0.018073	3.075725	0.017833	3.500000	0.017751	2.750404	0.017896	2.616370	0.017898	3.000000	0.017914	3.000000	0.017915	3.468636	0.017477	3.500000	0.018037	3.445981	0.017072	4.500000	0.016693	2.706697	0.017337	2.500000	0.017704	2.065700	0.015576	2.885888	0.017998	3.120996	0.018055	3.133069	0.018278	2.500000	0.018340	3.111375	0.017878	3.154339	0.017867	3.534531	0.018066	4.500000	0.018168	2.920152	0.017744	3.232961	0.018054	3.382799	0.018162	3.000000	0.018167	3.000000	0.018124	2.662988	0.017489	3.000000	0.017546	3.000000	0.017497	3.000000	0.017396	3.000000	0.017364	3.000000	0.017363	2.704564	0.017954	3.313764	0.017878	3.000000	0.017768	3.000000	0.017759	3.000000	0.017819	3.000000	0.017704	3.000000	0.017666	2.035457	0.018038	2.393227	0.018255	2.000000	0.018109	1.698483	0.017833	1.500000	0.017743	1.614364	0.014243	1.500000	0.016736	1.641096	0.013661	0.921227	0.013197	1.278253	0.013236	1.832560	0.013096	4.000000	0.014073	0.556272	0.012520	0.000000	0.012398	0.911533	0.012598	1.406177	0.011779	1.000000	0.011894	1.946462	0.013858	2.000000	0.016431	1.934237	0.013270	2.960475	0.014804	3.500000	0.015414	1.592018	0.012759	0.802603	0.012614	1.500000	0.012499	1.774128	0.012792	2.184317	0.012410	2.000000	0.013406	2.000000	0.013398	2.254508	0.012030	2.388061	0.011291	2.000000	0.011404	2.000000	0.011472	2.670907	0.011209	2.500000	0.011158	2.810097	0.011250	1.217058	0.011261	0.000000	0.011227	0.000000	0.011282	2.153152	0.012591	2.590036	0.012078	3.500000	0.012402	1.879044	0.011826	1.287882	0.011946	0.000000	0.011920	1.468133	0.013395	2.226422	0.013830	1.500000	0.013253	3.000000	0.014445	1.571418	0.012981	1.951082	0.012242	2.089879	0.011970	2.136832	0.011806	2.249547	0.011526	4.000000	0.011439	2.000000	0.012146	1.820429	0.012497	2.163490	0.012765	3.000000	0.012728	1.572542	0.012304	2.000000	0.012364	1.397829	0.013319	1.946058	0.013491	1.543138	0.012686	1.594122	0.013647	2.500000	0.015423	1.000000	0.012483	1.497392	0.011823	1.000000	0.012073	1.744505	0.011699	1.644624	0.011667	1.145866	0.011690	2.000000	0.011007	2.160792	0.011644	2.000000	0.013106	2.298312	0.010393	2.500000	0.011511	2.340787	0.014279	3.978019	0.015087	4.562231	0.015066	5.000000	0.016283	0.917952	0.013577	1.399953	0.013950	1.000000	0.012719	0.848774	0.013148	1.009982	0.013349	0.403245	0.013244	0.909970	0.013833	0.000000	0.013734	0.000000	0.012775	1.270685	0.013394	1.708055	0.015862	1.147102	0.014906	2.000000	0.014979	2.153679	0.016621	2.282821	0.017486	2.500000	0.017435	2.078462	0.016117	3.000000	0.016368	3.000000	0.015997	1.289169	0.015903	2.200315	0.015290	1.500000	0.014979	1.022702	0.011994	0.000000	0.012726	0.000000	0.013061	1.379602	0.011739	1.783438	0.011388	1.955132	0.011604	2.617618	0.011427	3.000000	0.011503	3.000000	0.011454	2.417157	0.011387	2.452378	0.011228	2.121962	0.011114	1.500000	0.011019	2.379099	0.011559	4.000000	0.011520	1.533621	0.011075	4.000000	0.011563	4.000000	0.011304	0.000000	0.010771	0.000000	0.010769	0.000000	0.010626	0.000000	0.010670	0.000000	0.010596	0.000000	0.010563	0.000000	0.010629	
33000	918.108206	1	1.359658731611	0.014890685990	274.372603212304	0.000061165075	0.032494194943	2.784521	0.016522	2.999558	0.016268	2.999233	0.016018	3.893089	0.015693	5.500000	0.015525	2.252609	0.016289	1.706373	0.016208	1.500000	0.016121	2.647000	0.016684	2.844841	0.016257	2.888763	0.015665	2.851830	0.016502	2.427214	0.016713	3.457900	0.016196	2.894168	0.016200	2.500000	0.016241	3.124265	0.016177	3.670568	0.016183	3.470495	0.016177	3.000000	0.016220	2.790626	0.016988	3.661788	0.016531	4.500000	0.016806	3.053382	0.016332	3.077347	0.016416	3.000000	0.016142	3.149363	0.016670	2.500000	0.016286	3.769497	0.017036	2.156619	0.017523	0.000000	0.017674	0.000000	0.017752	2.141475	0.017328	2.471832	0.017728	0.837595	0.018051	1.500000	0.018182	1.884039	0.017017	0.820177	0.017208	0.000000	0.017141	0.000000	0.017081	2.766966	0.016858	2.140247	0.016747	2.000000	0.016717	2.234913	0.016767	2.403999	0.016725	2.000000	0.016813	2.541116	0.016913	3.058288	0.017145	3.000000	0.017794	3.000000	0.017898	3.000000	0.017944	3.104607	0.016628	2.500000	0.015993	3.533621	0.017080	3.082968	0.017144	2.000000	0.017782	4.000000	0.016603	4.073391	0.017003	6.000000	0.017191	2.370233	0.016837	2.257117	0.016683	0.926042	0.018251	0.000000	0.018391	0.000000	0.018459	0.000000	0.018333	0.000000	0.018334	2.514261	0.016380	3.205938	0.017620	3.514830	0.017452	3.000000	0.017592	4.000000	0.017320	3.089416	0.017683	2.755427	0.017864	2.102707	0.017862	1.500000	0.017872	3.191560	0.017866	3.529300	0.017638	4.000000	0.017799	2.944999	0.018033	2.854369	0.018172	3.302359	0.018079	3.500000	0.018073	3.075725	0.017833	3.500000	0.017751	2.750404	0.017896	2.616370	0.017898	3.000000	0.017914	3.000000	0.017915	3.468636	0.017477	3.500000	0.018037	3.445981	0.017072	4.500000	0.016693	2.706697	0.017337	2.500000	0.017704	2.065700	0.015576	2.885888	0.017998	3.120996	0.018055	3.133069	0.018278	2.500000	0.018340	3.111375	0.017878	3.154339	0.017867	3.534531	0.018066	4.500000	0.018168	2.920152	0.017744	3.232961	0.018054	3.382799	0.018162	3.000000	0.018167	3.000000	0.018124	2.662988	0.017489	3.000000	0.017546	3.000000	0.017497	3.000000	0.017396	3.000000	0.017364	3.000000	0.017363	2.704564	0.017954	3.313764	0.017878	3.000000	0.017768	3.000000	0.017759	3.000000	0.017819	3.000000	0.017704	3.000000	0.017666	2.035457	0.018038	2.393227	0.018255	2.000000	0.018109	1.698483	0.017833	1.500000	0.017743	1.614364	0.014243	1.500000	0.016736	1.641096	0.013661	0.921227	0.013197	1.278253	0.013236	1.832560	0.013096	4.000000	0.014073	0.556272	0.012520	0.000000	0.012398	0.911533	0.012598	1.406177	0.011779	1.000000	0.011894	1.946462	0.013858	2.000000	0.016431	1.934237	0.013270	2.960475	0.014804	3.500000	0.015414	1.592018	0.012759	0.802603	0.012614	1.500000	0.012499	1.774128	0.012792	2.184317	0.012410	2.000000	0.013406	2.000000	0.013398	2.254508	0.012030	2.388061	0.011291	2.000000	0.011404	2.000000	0.011472	2.670907	0.011209	2.500000	0.011158	2.810097	0.011250	1.217058	0.011261	0.000000	0.011227	0.000000	0.011282	2.153152	0.012591	2.590036	0.012078	3.500000	0.012402	1.879044	0.011826	1.287882	0.011946	0.000000	0.011920	1.468133	0.013395	2.226422	0.013830	1.500000	0.013253	3.000000	0.014445	1.571418	0.012981	1.951082	0.012242	2.089879	0.011970	2.136832	0.011806	2.249547	0.011526	4.000000	0.011439	2.000000	0.012146	1.820429	0.012497	2.163490	0.012765	3.000000	0.012728	1.572542	0.012304	2.000000	0.012364	1.397829	0.013319	1.946058	0.013491	1.543138	0.012686	1.594122	0.013647	2.500000	0.015423	1.000000	0.012483	1.497392	0.011823	1.000000	0.012073	1.744505	0.011699	1.644624	0.011667	1.145866	0.011690	2.000000	0.011007	2.160792	0.011644	2.000000	0.013106	2.298312	0.010393	2.500000	0.011511	2.340787	0.014279	3.978019	0.015087	4.562231	0.015066	5.000000	0.016283	0.917952	0.013577	1.399953	0.013950	1.000000	0.012719	0.848774	0.013148	1.009982	0.013349	0.403245	0.013244	0.909970	0.013833	0.000000	0.013734	0.000000	0.012775	1.270685	0.013394	1.708055	0.015862	1.147102	0.014906	2.000000	0.014979	2.153679	0.016621	2.282821	0.017486	2.500000	0.017435	2.078462	0.016117	3.000000	0.016368	3.000000	0.015997	1.289169	0.015903	2.200315	0.015290	1.500000	0.014979	1.022702	0.011994	0.000000	0.012726	0.000000	0.013061	1.379602	0.011739	1.783438	0.011388	1.955132	0.011604	2.617618	0.011427	3.000000	0.011503	3.000000	0.011454	2.417157	0.011387	2.452378	0.011228	2.121962	0.011114	1.500000	0.011019	2.379099	0.011559	4.000000	0.011520	1.533621	0.011075	4.000000	0.011563	4.000000	0.011304	0.000000	0.010771	0.000000	0.010769	0.000000	0.010626	0.000000	0.010670	0.000000	0.010596	0.000000	0.010563	0.000000	0.010629	
34000	920.197682	1	3.201219612727	0.015816425651	274.372603212304	0.000061165075	0.032494194943	2.784521	0.016522	2.999558	0.016268	2.999233	0.016018	3.893089	0.015693	5.500000	0.015525	2.252609	0.016289	1.706373	0.016208	1.500000	0.016121	2.647000	0.016684	2.844841	0.016257	2.888763	0.015665	2.851830	0.016502	2.427214	0.016713	3.457900	0.016196	2.894168	0.016200	2.500000	0.016241	3.124265	0.016177	3.670568	0.016183	3.470495	0.016177	3.000000	0.016220	2.790626	0.016988	3.661788	0.016531	4.500000	0.016806	3.053382	0.016332	3.077347	0.016416	3.000000	0.016142	3.149363	0.016670	2.500000	0.016286	3.769497	0.017036	2.156619	0.017523	0.000000	0.017674	0.000000	0.017752	2.141475	0.017328	2.471832	0.017728	0.837595	0.018051	1.500000	0.018182	1.884039	0.017017	0.820177	0.017208	0.000000	0.017141	0.000000	0.017081	2.766966	0.016858	2.140247	0.016747	2.000000	0.016717	2.234913	0.016767	2.403999	0.016725	2.000000	0.016813	2.541116	0.016913	3.058288	0.017145	3.000000	0.017794	3.000000	0.017898	3.000000	0.017944	3.104607	0.016628	2.500000	0.015993	3.533621	0.017080	3.082968	0.017144	2.000000	0.017782	4.000000	0.016603	4.073391	0.017003	6.000000	0.017191	2.370233	0.016837	2.257117	0.016683	0.926042	0.018251	0.000000	0.018391	0.000000	0.018459	0.000000	0.018333	0.000000	0.018334	2.514261	0.016380	3.205938	0.017620	3.514830	0.017452	3.000000	0.017592	4.000000	0.017320	3.089416	0.017683	2.755427	0.017864	2.102707	0.017862	1.500000	0.017872	3.191560	0.017866	3.529300	0.017638	4.000000	0.017799	2.944999	0.018033	2.854369	0.018172	3.302359	0.018079	3.500000	0.018073	3.075725	0.017833	3.500000	0.017751	2.750404	0.017896	2.616370	0.017898	3.000000	0.017914	3.000000	0.017915	3.468636	0.017477	3.500000	0.018037	3.445981	0.017072	4.500000	0.016693	2.706697	0.017337	2.500000	0.017704	2.065700	0.015576	2.885888	0.017998	3.120996	0.018055	3.133069	0.018278	2.500000	0.018340	3.111375	0.017878	3.154339	0.017867	3.534531	0.018066	4.500000	0.018168	2.920152	0.017744	3.232961	0.018054	3.382799	0.018162	3.000000	0.018167	3.000000	0.018124	2.662988	0.017489	3.000000	0.017546	3.000000	0.017497	3.000000	0.017396	3.000000	0.017364	3.000000	0.017363	2.704564	0.017954	3.313764	0.017878	3.000000	0.017768	3.000000	0.017759	3.000000	0.017819	3.000000	0.017704	3.000000	0.017666	2.035457	0.018038	2.393227	0.018255	2.000000	0.018109	1.698483	0.017833	1.500000	0.017743	1.614364	0.014243	1.500000	0.016736	1.641096	0.013661	0.921227	0.013197	1.278253	0.013236	1.832560	0.013096	4.000000	0.014073	0.556272	0.012520	0.000000	0.012398	0.911533	0.012598	1.406177	0.011779	1.000000	0.011894	1.946462	0.013858	2.000000	0.016431	1.934237	0.013270	2.960475	0.014804	3.500000	0.015414	1.592018	0.012759	0.802603	0.012614	1.500000	0.012499	1.774128	0.012792	2.184317	0.012410	2.000000	0.013406	2.000000	0.013398	2.254508	0.012030	2.388061	0.011291	2.000000	0.011404	2.000000	0.011472	2.670907	0.011209	2.500000	0.011158	2.810097	0.011250	1.217058	0.011261	0.000000	0.011227	0.000000	0.011282	2.153152	0.012591	2.590036	0.012078	3.500000	0.012402	1.879044	0.011826	1.287882	0.011946	0.000000	0.011920	1.468133	0.013395	2.226422	0.013830	1.500000	0.013253	3.000000	0.014445	1.571418	0.012981	1.951082	0.012242	2.089879	0.011970	2.136832	0.011806	2.249547	0.011526	4.000000	0.011439	2.000000	0.012146	1.820429	0.012497	2.163490	0.012765	3.000000	0.012728	1.572542	0.012304	2.000000	0.012364	1.397829	0.013319	1.946058	0.013491	1.543138	0.012686	1.594122	0.013647	2.500000	0.015423	1.000000	0.012483	1.497392	0.011823	1.000000	0.012073	1.744505	0.011699	1.644624	0.011667	1.145866	0.011690	2.000000	0.011007	2.160792	0.011644	2.000000	0.013106	2.298312	0.010393	2.500000	0.011511	2.340787	0.014279	3.978019	0.015087	4.562231	0.015066	5.000000	0.016283	0.917952	0.013577	1.399953	0.013950	1.000000	0.012719	0.848774	0.013148	1.009982	0.013349	0.403245	0.013244	0.909970	0.013833	0.000000	0.013734	0.000000	0.012775	1.270685	0.013394	1.708055	0.015862	1.147102	0.014906	2.000000	0.014979	2.153679	0.016621	2.282821	0.017486	2.500000	0.017435	2.078462	0.016117	3.000000	0.016368	3.000000	0.015997	1.289169	0.015903	2.200315	0.015290	1.500000	0.014979	1.022702	0.011994	0.000000	0.012726	0.000000	0.013061	1.379602	0.011739	1.783438	0.011388	1.955132	0.011604	2.617618	0.011427	3.000000	0.011503	3.000000	0.011454	2.417157	0.011387	2.452378	0.011228	2.121962	0.011114	1.500000	0.011019	2.379099	0.011559	4.000000	0.011520	1.533621	0.011075	4.000000	0.011563	4.000000	0.011304	0.000000	0.010771	0.000000	0.010769	0.000000	0.010626	0.000000	0.010670	0.000000	0.010596	0.000000	0.010563	0.000000	0.010629	
35000	920.094162	1	2.005794252226	0.017249557321	274.372603212304	0.000061165075	0.032494194943	2.784521	0.016522	2.999558	0.016268	2.999233	0.016018	3.893089	0.015693	5.500000	0.015525	2.252609	0.016289	1.706373	0.016208	1.500000	0.016121	2.647000	0.016684	2.844841	0.016257	2.888763	0.015665	2.851830	0.016502	2.427214	0.016713	3.457900	0.016196	2.894168	0.016200	2.500000	0.016241	3.124265	0.016177	3.670568	0.016183	3.470495	0.016177	3.000000	0.016220	2.790626	0.016988	3.661788	0.016531	4.500000	0.016806	3.053382	0.016332	3.077347	0.016416	3.000000	0.016142	3.149363	0.016670	2.500000	0.016286	3.769497	0.017036	2.156619	0.017523	0.000000	0.017674	0.000000	0.017752	2.141475	0.017328	2.471832	0.017728	0.837595	0.018051	1.500000	0.018182	1.884039	0.017017	0.820177	0.017208	0.000000	0.017141	0.000000	0.017081	2.766966	0.016858	2.140247	0.016747	2.000000	0.016717	2.234913	0.016767	2.403999	0.016725	2.000000	0.016813	2.541116	0.016913	3.058288	0.017145	3.000000	0.017794	3.000000	0.017898	3.000000	0.017944	3.104607	0.016628	2.500000	0.015993	3.533621	0.017080	3.082968	0.017144	2.000000	0.017782	4.000000	0.016603	4.073391	0.017003	6.000000	0.017191	2.370233	0.016837	2.257117	0.016683	0.926042	0.018251	0.000000	0.018391	0.000000	0.018459	0.000000	0.018333	0.000000	0.018334	2.514261	0.016380	3.205938	0.017620	3.514830	0.017452	3.000000	0.017592	4.000000	0.017320	3.089416	0.017683	2.755427	0.017864	2.102707	0.017862	1.500000	0.017872	3.191560	0.017866	3.529300	0.017638	4.000000	0.017799	2.944999	0.018033	2.854369	0.018172	3.302359	0.018079	3.500000	0.018073	3.075725	0.017833	3.500000	0.017751	2.750404	0.017896	2.616370	0.017898	3.000000	0.017914	3.000000	0.017915	3.468636	0.017477	3.500000	0.018037	3.445981	0.017072	4.500000	0.016693	2.706697	0.017337	2.500000	0.017704	2.065700	0.015576	2.885888	0.017998	3.120996	0.018055	3.133069	0.018278	2.500000	0.018340	3.111375	0.017878	3.154339	0.017867	3.534531	0.018066	4.500000	0.018168	2.920152	0.017744	3.232961	0.018054	3.382799	0.018162	3.000000	0.018167	3.000000	0.018124	2.662988	0.017489	3.000000	0.017546	3.000000	0.017497	3.000000	0.017396	3.000000	0.017364	3.000000	0.017363	2.704564	0.017954	3.313764	0.017878	3.000000	0.017768	3.000000	0.017759	3.000000	0.017819	3.000000	0.017704	3.000000	0.017666	2.035457	0.018038	2.393227	0.018255	2.000000	0.018109	1.698483	0.017833	1.500000	0.017743	1.614364	0.014243	1.500000	0.016736	1.641096	0.013661	0.921227	0.013197	1.278253	0.013236	1.832560	0.013096	4.000000	0.014073	0.556272	0.012520	0.000000	0.012398	0.911533	0.012598	1.406177	0.011779	1.000000	0.011894	1.946462	0.013858	2.000000	0.016431	1.934237	0.013270	2.960475	0.014804	3.500000	0.015414	1.592018	0.012759	0.802603	0.012614	1.500000	0.012499	1.774128	0.012792	2.184317	0.012410	2.000000	0.013406	2.000000	0.013398	2.254508	0.012030	2.388061	0.011291	2.000000	0.011404	2.000000	0.011472	2.670907	0.011209	2.500000	0.011158	2.810097	0.011250	1.217058	0.011261	0.000000	0.011227	0.000000	0.011282	2.153152	0.012591	2.590036	0.012078	3.500000	0.012402	1.879044	0.011826	1.287882	0.011946	0.000000	0.011920	1.468133	0.013395	2.226422	0.013830	1.500000	0.013253	3.000000	0.014445	1.571418	0.012981	1.951082	0.012242	2.089879	0.011970	2.136832	0.011806	2.249547	0.011526	4.000000	0.011439	2.000000	0.012146	1.820429	0.012497	2.163490	0.012765	3.000000	0.012728	1.572542	0.012304	2.000000	0.012364	1.397829	0.013319	1.946058	0.013491	1.543138	0.012686	1.594122	0.013647	2.500000	0.015423	1.000000	0.012483	1.497392	0.011823	1.000000	0.012073	1.744505	0.011699	1.644624	0.011667	1.145866	0.011690	2.000000	0.011007	2.160792	0.011644	2.000000	0.013106	2.298312	0.010393	2.500000	0.011511	2.340787	0.014279	3.978019	0.015087	4.562231	0.015066	5.000000	0.016283	0.917952	0.013577	1.399953	0.013950	1.000000	0.012719	0.848774	0.013148	1.009982	0.013349	0.403245	0.013244	0.909970	0.013833	0.000000	0.013734	0.000000	0.012775	1.270685	0.013394	1.708055	0.015862	1.147102	0.014906	2.000000	0.014979	2.153679	0.016621	2.282821	0.017486	2.500000	0.017435	2.078462	0.016117	3.000000	0.016368	3.000000	0.015997	1.289169	0.015903	2.200315	0.015290	1.500000	0.014979	1.022702	0.011994	0.000000	0.012726	0.000000	0.013061	1.379602	0.011739	1.783438	0.011388	1.955132	0.011604	2.617618	0.011427	3.000000	0.011503	3.000000	0.011454	2.417157	0.011387	2.452378	0.011228	2.121962	0.011114	1.500000	0.011019	2.379099	0.011559	4.000000	0.011520	1.533621	0.011075	4.000000	0.011563	4.000000	0.011304	0.000000	0.010771	0.000000	0.010769	0.000000	0.010626	0.000000	0.010670	0.000000	0.010596	0.000000	0.010563	0.000000	0.010629	
36000	920.425852	1	3.060458490781	0.017010216635	274.372603212304	0.000061165075	0.032494194943	2.784521	0.016522	2.999558	0.016268	2.999233	0.016018	3.893089	0.015693	5.500000	0.015525	2.252609	0.016289	1.706373	0.016208	1.500000	0.016121	2.647000	0.016684	2.844841	0.016257	2.888763	0.015665	2.851830	0.016502	2.427214	0.016713	3.457900	0.016196	2.894168	0.016200	2.500000	0.016241	3.124265	0.016177	3.670568	0.016183	3.470495	0.016177	3.000000	0.016220	2.790626	0.016988	3.661788	0.016531	4.500000	0.016806	3.053382	0.016332	3.077347	0.016416	3.000000	0.016142	3.149363	0.016670	2.500000	0.016286	3.769497	0.017036	2.156619	0.017523	0.000000	0.017674	0.000000	0.017752	2.141475	0.017328	2.471832	0.017728	0.837595	0.018051	1.500000	0.018182	1.884039	0.017017	0.820177	0.017208	0.000000	0.017141	0.000000	0.017081	2.766966	0.016858	2.140247	0.016747	2.000000	0.016717	2.234913	0.016767	2.403999	0.016725	2.000000	0.016813	2.541116	0.016913	3.058288	0.017145	3.000000	0.017794	3.000000	0.017898	3.000000	0.017944	3.104607	0.016628	2.500000	0.015993	3.533621	0.017080	3.082968	0.017144	2.000000	0.017782	4.000000	0.016603	4.073391	0.017003	6.000000	0.017191	2.370233	0.016837	2.257117	0.016683	0.926042	0.018251	0.000000	0.018391	0.000000	0.018459	0.000000	0.018333	0.000000	0.018334	2.514261	0.016380	3.205938	0.017620	3.514830	0.017452	3.000000	0.017592	4.000000	0.017320	3.089416	0.017683	2.755427	0.017864	2.102707	0.017862	1.500000	0.017872	3.191560	0.017866	3.529300	0.017638	4.000000	0.017799	2.944999	0.018033	2.854369	0.018172	3.302359	0.018079	3.500000	0.018073	3.075725	0.017833	3.500000	0.017751	2.750404	0.017896	2.616370	0.017898	3.000000	0.017914	3.000000	0.017915	3.468636	0.017477	3.500000	0.018037	3.445981	0.017072	4.500000	0.016693	2.706697	0.017337	2.500000	0.017704	2.065700	0.015576	2.885888	0.017998	3.120996	0.018055	3.133069	0.018278	2.500000	0.018340	3.111375	0.017878	3.154339	0.017867	3.534531	0.018066	4.500000	0.018168	2.920152	0.017744	3.232961	0.018054	3.382799	0.018162	3.000000	0.018167	3.000000	0.018124	2.662988	0.017489	3.000000	0.017546	3.000000	0.017497	3.000000	0.017396	3.000000	0.017364	3.000000	0.017363	2.704564	0.017954	3.313764	0.017878	3.000000	0.017768	3.000000	0.017759	3.000000	0.017819	3.000000	0.017704	3.000000	0.017666	2.035457	0.018038	2.393227	0.018255	2.000000	0.018109	1.698483	0.017833	1.500000	0.017743	1.614364	0.014243	1.500000	0.016736	1.641096	0.013661	0.921227	0.013197	1.278253	0.013236	1.832560	0.013096	4.000000	0.014073	0.556272	0.012520	0.000000	0.012398	0.911533	0.012598	1.406177	0.011779	1.000000	0.011894	1.946462	0.013858	2.000000	0.016431	1.934237	0.013270	2.960475	0.014804	3.500000	0.015414	1.592018	0.012759	0.802603	0.012614	1.500000	0.012499	1.774128	0.012792	2.184317	0.012410	2.000000	0.013406	2.000000	0.013398	2.254508	0.012030	2.388061	0.011291	2.000000	0.011404	2.000000	0.011472	2.670907	0.011209	2.500000	0.011158	2.810097	0.011250	1.217058	0.011261	0.000000	0.011227	0.000000	0.011282	2.153152	0.012591	2.590036	0.012078	3.500000	0.012402	1.879044	0.011826	1.287882	0.011946	0.000000	0.011920	1.468133	0.013395	2.226422	0.013830	1.500000	0.013253	3.000000	0.014445	1.571418	0.012981	1.951082	0.012242	2.089879	0.011970	2.136832	0.011806	2.249547	0.011526	4.000000	0.011439	2.000000	0.012146	1.820429	0.012497	2.163490	0.012765	3.000000	0.012728	1.572542	0.012304	2.000000	0.012364	1.397829	0.013319	1.946058	0.013491	1.543138	0.012686	1.594122	0.013647	2.500000	0.015423	1.000000	0.012483	1.497392	0.011823	1.000000	0.012073	1.744505	0.011699	1.644624	0.011667	1.145866	0.011690	2.000000	0.011007	2.160792	0.011644	2.000000	0.013106	2.298312	0.010393	2.500000	0.011511	2.340787	0.014279	3.978019	0.015087	4.562231	0.015066	5.000000	0.016283	0.917952	0.013577	1.399953	0.013950	1.000000	0.012719	0.848774	0.013148	1.009982	0.013349	0.403245	0.013244	0.909970	0.013833	0.000000	0.013734	0.000000	0.012775	1.270685	0.013394	1.708055	0.015862	1.147102	0.014906	2.000000	0.014979	2.153679	0.016621	2.282821	0.017486	2.500000	0.017435	2.078462	0.016117	3.000000	0.016368	3.000000	0.015997	1.289169	0.015903	2.200315	0.015290	1.500000	0.014979	1.022702	0.011994	0.000000	0.012726	0.000000	0.013061	1.379602	0.011739	1.783438	0.011388	1.955132	0.011604	2.617618	0.011427	3.000000	0.011503	3.000000	0.011454	2.417157	0.011387	2.452378	0.011228	2.121962	0.011114	1.500000	0.011019	2.379099	0.011559	4.000000	0.011520	1.533621	0.011075	4.000000	0.011563	4.000000	0.011304	0.000000	0.010771	0.000000	0.010769	0.000000	0.010626	0.000000	0.010670	0.000000	0.010596	0.000000	0.010563	0.000000	0.010629	
37000	919.932849	1	2.705992791597	0.017450534108	274.372603212304	0.000061165075	0.032494194943	2.784521	0.016522	2.999558	0.016268	2.999233	0.016018	3.893089	0.015693	5.500000	0.015525	2.252609	0.016289	1.706373	0.016208	1.500000	0.016121	2.647000	0.016684	2.844841	0.016257	2.888763	0.015665	2.851830	0.016502	2.427214	0.016713	3.457900	0.016196	2.894168	0.016200	2.500000	0.016241	3.124265	0.016177	3.670568	0.016183	3.470495	0.016177	3.000000	0.016220	2.790626	0.016988	3.661788	0.016531	4.500000	0.016806	3.053382	0.016332	3.077347	0.016416	3.000000	0.016142	3.149363	0.016670	2.500000	0.016286	3.769497	0.017036	2.156619	0.017523	0.000000	0.017674	0.000000	0.017752	2.141475	0.017328	2.471832	0.017728	0.837595	0.018051	1.500000	0.018182	1.884039	0.017017	0.820177	0.017208	0.000000	0.017141	0.000000	0.017081	2.766966	0.016858	2.140247	0.016747	2.000000	0.016717	2.234913	0.016767	2.403999	0.016725	2.000000	0.016813	2.541116	0.016913	3.058288	0.017145	3.000000	0.017794	3.000000	0.017898	3.000000	0.017944	3.104607	0.016628	2.500000	0.015993	3.533621	0.017080	3.082968	0.017144	2.000000	0.017782	4.000000	0.016603	4.073391	0.017003	6.000000	0.017191	2.370233	0.016837	2.257117	0.016683	0.926042	0.018251	0.000000	0.018391	0.000000	0.018459	0.000000	0.018333	0.000000	0.018334	2.514261	0.016380	3.205938	0.017620	3.514830	0.017452	3.000000	0.017592	4.000000	0.017320	3.089416	0.017683	2.755427	0.017864	2.102707	0.017862	1.500000	0.017872	3.191560	0.017866	3.529300	0.017638	4.000000	0.017799	2.944999	0.018033	2.854369	0.018172	3.302359	0.018079	3.500000	0.018073	3.075725	0.017833	3.500000	0.017751	2.750404	0.017896	2.616370	0.017898	3.000000	0.017914	3.000000	0.017915	3.468636	0.017477	3.500000	0.018037	3.445981	0.017072	4.500000	0.016693	2.706697	0.017337	2.500000	0.017704	2.065700	0.015576	2.885888	0.017998	3.120996	0.018055	3.133069	0.018278	2.500000	0.018340	3.111375	0.017878	3.154339	0.017867	3.534531	0.018066	4.500000	0.018168	2.920152	0.017744	3.232961	0.018054	3.382799	0.018162	3.000000	0.018167	3.000000	0.018124	2.662988	0.017489	3.000000	0.017546	3.000000	0.017497	3.000000	0.017396	3.000000	0.017364	3.000000	0.017363	2.704564	0.017954	3.313764	0.017878	3.000000	0.017768	3.000000	0.017759	3.000000	0.017819	3.000000	0.017704	3.000000	0.017666	2.035457	0.018038	2.393227	0.018255	2.000000	0.018109	1.698483	0.017833	1.500000	0.017743	1.614364	0.014243	1.500000	0.016736	1.641096	0.013661	0.921227	0.013197	1.278253	0.013236	1.832560	0.013096	4.000000	0.014073	0.556272	0.012520	0.000000	0.012398	0.911533	0.012598	1.406177	0.011779	1.000000	0.011894	1.946462	0.013858	2.000000	0.016431	1.934237	0.013270	2.960475	0.014804	3.500000	0.015414	1.592018	0.012759	0.802603	0.012614	1.500000	0.012499	1.774128	0.012792	2.184317	0.012410	2.000000	0.013406	2.000000	0.013398	2.254508	0.012030	2.388061	0.011291	2.000000	0.011404	2.000000	0.011472	2.670907	0.011209	2.500000	0.011158	2.810097	0.011250	1.217058	0.011261	0.000000	0.011227	0.000000	0.011282	2.153152	0.012591	2.590036	0.012078	3.500000	0.012402	1.879044	0.011826	1.287882	0.011946	0.000000	0.011920	1.468133	0.013395	2.226422	0.013830	1.500000	0.013253	3.000000	0.014445	1.571418	0.012981	1.951082	0.012242	2.089879	0.011970	2.136832	0.011806	2.249547	0.011526	4.000000	0.011439	2.000000	0.012146	1.820429	0.012497	2.163490	0.012765	3.000000	0.012728	1.572542	0.012304	2.000000	0.012364	1.397829	0.013319	1.946058	0.013491	1.543138	0.012686	1.594122	0.013647	2.500000	0.015423	1.000000	0.012483	1.497392	0.011823	1.000000	0.012073	1.744505	0.011699	1.644624	0.011667	1.145866	0.011690	2.000000	0.011007	2.160792	0.011644	2.000000	0.013106	2.298312	0.010393	2.500000	0.011511	2.340787	0.014279	3.978019	0.015087	4.562231	0.015066	5.000000	0.016283	0.917952	0.013577	1.399953	0.013950	1.000000	0.012719	0.848774	0.013148	1.009982	0.013349	0.403245	0.013244	0.909970	0.013833	0.000000	0.013734	0.000000	0.012775	1.270685	0.013394	1.708055	0.015862	1.147102	0.014906	2.000000	0.014979	2.153679	0.016621	2.282821	0.017486	2.500000	0.017435	2.078462	0.016117	3.000000	0.016368	3.000000	0.015997	1.289169	0.015903	2.200315	0.015290	1.500000	0.014979	1.022702	0.011994	0.000000	0.012726	0.000000	0.013061	1.379602	0.011739	1.783438	0.011388	1.955132	0.011604	2.617618	0.011427	3.000000	0.011503	3.000000	0.011454	2.417157	0.011387	2.452378	0.011228	2.121962	0.011114	1.500000	0.011019	2.379099	0.011559	4.000000	0.011520	1.533621	0.011075	4.000000	0.011563	4.000000	0.011304	0.000000	0.010771	0.000000	0.010769	0.000000	0.010626	0.000000	0.010670	0.000000	0.010596	0.000000	0.010563	0.000000	0.010629	
38000	919.774361	1	4.495498922045	0.017159482254	274.372603212304	0.000061165075	0.032494194943	2.784521	0.016522	2.999558	0.016268	2.999233	0.016018	3.893089	0.015693	5.500000	0.015525	2.252609	0.016289	1.706373	0.016208	1.500000	0.016121	2.647000	0.016684	2.844841	0.016257	2.888763	0.015665	2.851830	0.016502	2.427214	0.016713	3.457900	0.016196	2.894168	0.016200	2.500000	0.016241	3.124265	0.016177	3.670568	0.016183	3.470495	0.016177	3.000000	0.016220	2.790626	0.016988	3.661788	0.016531	4.500000	0.016806	3.053382	0.016332	3.077347	0.016416	3.000000	0.016142	3.149363	0.016670	2.500000	0.016286	3.769497	0.017036	2.156619	0.017523	0.000000	0.017674	0.000000	0.017752	2.141475	0.017328	2.471832	0.017728	0.837595	0.018051	1.500000	0.018182	1.884039	0.017017	0.820177	0.017208	0.000000	0.017141	0.000000	0.017081	2.766966	0.016858	2.140247	0.016747	2.000000	0.016717	2.234913	0.016767	2.403999	0.016725	2.000000	0.016813	2.541116	0.016913	3.058288	0.017145	3.000000	0.017794	3.000000	0.017898	3.000000	0.017944	3.104607	0.016628	2.500000	0.015993	3.533621	0.017080	3.082968	0.017144	2.000000	0.017782	4.000000	0.016603	4.073391	0.017003	6.000000	0.017191	2.370233	0.016837	2.257117	0.016683	0.926042	0.018251	0.000000	0.018391	0.000000	0.018459	0.000000	0.018333	0.000000	0.018334	2.514261	0.016380	3.205938	0.017620	3.514830	0.017452	3.000000	0.017592	4.000000	0.017320	3.089416	0.017683	2.755427	0.017864	2.102707	0.017862	1.500000	0.017872	3.191560	0.017866	3.529300	0.017638	4.000000	0.017799	2.944999	0.018033	2.854369	0.018172	3.302359	0.018079	3.500000	0.018073	3.075725	0.017833	3.500000	0.017751	2.750404	0.017896	2.616370	0.017898	3.000000	0.017914	3.000000	0.017915	3.468636	0.017477	3.500000	0.018037	3.445981	0.017072	4.500000	0.016693	2.706697	0.017337	2.500000	0.017704	2.065700	0.015576	2.885888	0.017998	3.120996	0.018055	3.133069	0.018278	2.500000	0.018340	3.111375	0.017878	3.154339	0.017867	3.534531	0.018066	4.500000	0.018168	2.920152	0.017744	3.232961	0.018054	3.382799	0.018162	3.000000	0.018167	3.000000	0.018124	2.662988	0.017489	3.000000	0.017546	3.000000	0.017497	3.000000	0.017396	3.000000	0.017364	3.000000	0.017363	2.704564	0.017954	3.313764	0.017878	3.000000	0.017768	3.000000	0.017759	3.000000	0.017819	3.000000	0.017704	3.000000	0.017666	2.035457	0.018038	2.393227	0.018255	2.000000	0.018109	1.698483	0.017833	1.500000	0.017743	1.614364	0.014243	1.500000	0.016736	1.641096	0.013661	0.921227	0.013197	1.278253	0.013236	1.832560	0.013096	4.000000	0.014073	0.556272	0.012520	0.000000	0.012398	0.911533	0.012598	1.406177	0.011779	1.000000	0.011894	1.946462	0.013858	2.000000	0.016431	1.934237	0.013270	2.960475	0.014804	3.500000	0.015414	1.592018	0.012759	0.802603	0.012614	1.500000	0.012499	1.774128	0.012792	2.184317	0.012410	2.000000	0.013406	2.000000	0.013398	2.254508	0.012030	2.388061	0.011291	2.000000	0.011404	2.000000	0.011472	2.670907	0.011209	2.500000	0.011158	2.810097	0.011250	1.217058	0.011261	0.000000	0.011227	0.000000	0.011282	2.153152	0.012591	2.590036	0.012078	3.500000	0.012402	1.879044	0.011826	1.287882	0.011946	0.000000	0.011920	1.468133	0.013395	2.226422	0.013830	1.500000	0.013253	3.000000	0.014445	1.571418	0.012981	1.951082	0.012242	2.089879	0.011970	2.136832	0.011806	2.249547	0.011526	4.000000	0.011439	2.000000	0.012146	1.820429	0.012497	2.163490	0.012765	3.000000	0.012728	1.572542	0.012304	2.000000	0.012364	1.397829	0.013319	1.946058	0.013491	1.543138	0.012686	1.594122	0.013647	2.500000	0.015423	1.000000	0.012483	1.497392	0.011823	1.000000	0.012073	1.744505	0.011699	1.644624	0.011667	1.145866	0.011690	2.000000	0.011007	2.160792	0.011644	2.000000	0.013106	2.298312	0.010393	2.500000	0.011511	2.340787	0.014279	3.978019	0.015087	4.562231	0.015066	5.000000	0.016283	0.917952	0.013577	1.399953	0.013950	1.000000	0.012719	0.848774	0.013148	1.009982	0.013349	0.403245	0.013244	0.909970	0.013833	0.000000	0.013734	0.000000	0.012775	1.270685	0.013394	1.708055	0.015862	1.147102	0.014906	2.000000	0.014979	2.153679	0.016621	2.282821	0.017486	2.500000	0.017435	2.078462	0.016117	3.000000	0.016368	3.000000	0.015997	1.289169	0.015903	2.200315	0.015290	1.500000	0.014979	1.022702	0.011994	0.000000	0.012726	0.000000	0.013061	1.379602	0.011739	1.783438	0.011388	1.955132	0.011604	2.617618	0.011427	3.000000	0.011503	3.000000	0.011454	2.417157	0.011387	2.452378	0.011228	2.121962	0.011114	1.500000	0.011019	2.379099	0.011559	4.000000	0.011520	1.533621	0.011075	4.000000	0.011563	4.000000	0.011304	0.000000	0.010771	0.000000	0.010769	0.000000	0.010626	0.000000	0.010670	0.000000	0.010596	0.000000	0.010563	0.000000	0.010629	
39000	919.342772	1	1.524904531195	0.015409654705	274.372603212304	0.000061165075	0.032494194943	2.784521	0.016522	2.999558	0.016268	2.999233	0.016018	3.893089	0.015693	5.500000	0.015525	2.252609	0.016289	1.706373	0.016208	1.500000	0.016121	2.647000	0.016684	2.844841	0.016257	2.888763	0.015665	2.851830	0.016502	2.427214	0.016713	3.457900	0.016196	2.894168	0.016200	2.500000	0.016241	3.124265	0.016177	3.670568	0.016183	3.470495	0.016177	3.000000	0.016220	2.790626	0.016988	3.661788	0.016531	4.500000	0.016806	3.053382	0.016332	3.077347	0.016416	3.000000	0.016142	3.149363	0.016670	2.500000	0.016286	3.769497	0.017036	2.156619	0.017523	0.000000	0.017674	0.000000	0.017752	2.141475	0.017328	2.471832	0.017728	0.837595	0.018051	1.500000	0.018182	1.884039	0.017017	0.820177	0.017208	0.000000	0.017141	0.000000	0.017081	2.766966	0.016858	2.140247	0.016747	2.000000	0.016717	2.234913	0.016767	2.403999	0.016725	2.000000	0.016813	2.541116	0.016913	3.058288	0.017145	3.000000	0.017794	3.000000	0.017898	3.000000	0.017944	3.104607	0.016628	2.500000	0.015993	3.533621	0.017080	3.082968	0.017144	2.000000	0.017782	4.000000	0.016603	4.073391	0.017003	6.000000	0.017191	2.370233	0.016837	2.257117	0.016683	0.926042	0.018251	0.000000	0.018391	0.000000	0.018459	0.000000	0.018333	0.000000	0.018334	2.514261	0.016380	3.205938	0.017620	3.514830	0.017452	3.000000	0.017592	4.000000	0.017320	3.089416	0.017683	2.755427	0.017864	2.102707	0.017862	1.500000	0.017872	3.191560	0.017866	3.529300	0.017638	4.000000	0.017799	2.944999	0.018033	2.854369	0.018172	3.302359	0.018079	3.500000	0.018073	3.075725	0.017833	3.500000	0.017751	2.750404	0.017896	2.616370	0.017898	3.000000	0.017914	3.000000	0.017915	3.468636	0.017477	3.500000	0.018037	3.445981	0.017072	4.500000	0.016693	2.706697	0.017337	2.500000	0.017704	2.065700	0.015576	2.885888	0.017998	3.120996	0.018055	3.133069	0.018278	2.500000	0.018340	3.111375	0.017878	3.154339	0.017867	3.534531	0.018066	4.500000	0.018168	2.920152	0.017744	3.232961	0.018054	3.382799	0.018162	3.000000	0.018167	3.000000	0.018124	2.662988	0.017489	3.000000	0.017546	3.000000	0.017497	3.000000	0.017396	3.000000	0.017364	3.000000	0.017363	2.704564	0.017954	3.313764	0.017878	3.000000	0.017768	3.000000	0.017759	3.000000	0.017819	3.000000	0.017704	3.000000	0.017666	2.035457	0.018038	2.393227	0.018255	2.000000	0.018109	1.698483	0.017833	1.500000	0.017743	1.614364	0.014243	1.500000	0.016736	1.641096	0.013661	0.921227	0.013197	1.278253	0.013236	1.832560	0.013096	4.000000	0.014073	0.556272	0.012520	0.000000	0.012398	0.911533	0.012598	1.406177	0.011779	1.000000	0.011894	1.946462	0.013858	2.000000	0.016431	1.934237	0.013270	2.960475	0.014804	3.500000	0.015414	1.592018	0.012759	0.802603	0.012614	1.500000	0.012499	1.774128	0.012792	2.184317	0.012410	2.000000	0.013406	2.000000	0.013398	2.254508	0.012030	2.388061	0.011291	2.000000	0.011404	2.000000	0.011472	2.670907	0.011209	2.500000	0.011158	2.810097	0.011250	1.217058	0.011261	0.000000	0.011227	0.000000	0.011282	2.153152	0.012591	2.590036	0.012078	3.500000	0.012402	1.879044	0.011826	1.287882	0.011946	0.000000	0.011920	1.468133	0.013395	2.226422	0.013830	1.500000	0.013253	3.000000	0.014445	1.571418	0.012981	1.951082	0.012242	2.089879	0.011970	2.136832	0.011806	2.249547	0.011526	4.000000	0.011439	2.000000	0.012146	1.820429	0.012497	2.163490	0.012765	3.000000	0.012728	1.572542	0.012304	2.000000	0.012364	1.397829	0.013319	1.946058	0.013491	1.543138	0.012686	1.594122	0.013647	2.500000	0.015423	1.000000	0.012483	1.497392	0.011823	1.000000	0.012073	1.744505	0.011699	1.644624	0.011667	1.145866	0.011690	2.000000	0.011007	2.160792	0.011644	2.000000	0.013106	2.298312	0.010393	2.500000	0.011511	2.340787	0.014279	3.978019	0.015087	4.562231	0.015066	5.000000	0.016283	0.917952	0.013577	1.399953	0.013950	1.000000	0.012719	0.848774	0.013148	1.009982	0.013349	0.403245	0.013244	0.909970	0.013833	0.000000	0.013734	0.000000	0.012775	1.270685	0.013394	1.708055	0.015862	1.147102	0.014906	2.000000	0.014979	2.153679	0.016621	2.282821	0.017486	2.500000	0.017435	2.078462	0.016117	3.000000	0.016368	3.000000	0.015997	1.289169	0.015903	2.200315	0.015290	1.500000	0.014979	1.022702	0.011994	0.000000	0.012726	0.000000	0.013061	1.379602	0.011739	1.783438	0.011388	1.955132	0.011604	2.617618	0.011427	3.000000	0.011503	3.000000	0.011454	2.417157	0.011387	2.452378	0.011228	2.121962	0.011114	1.500000	0.011019	2.379099	0.011559	4.000000	0.011520	1.533621	0.011075	4.000000	0.011563	4.000000	0.011304	0.000000	0.010771	0.000000	0.010769	0.000000	0.010626	0.000000	0.010670	0.000000	0.010596	0.000000	0.010563	0.000000	0.010629	
40000	920.631046	1	2.705897803293	0.016549348695	274.372603212304	0.000061165075	0.032494194943	2.784521	0.016522	2.999558	0.016268	2.999233	0.016018	3.893089	0.015693	5.500000	0.015525	2.252609	0.016289	1.706373	0.016208	1.500000	0.016121	2.647000	0.016684	2.844841	0.016257	2.888763	0.015665	2.851830	0.016502	2.427214	0.016713	3.457900	0.016196	2.894168	0.016200	2.500000	0.016241	3.124265	0.016177	3.670568	0.016183	3.470495	0.016177	3.000000	0.016220	2.790626	0.016988	3.661788	0.016531	4.500000	0.016806	3.053382	0.016332	3.077347	0.016416	3.000000	0.016142	3.149363	0.016670	2.500000	0.016286	3.769497	0.017036	2.156619	0.017523	0.000000	0.017674	0.000000	0.017752	2.141475	0.017328	2.471832	0.017728	0.837595	0.018051	1.500000	0.018182	1.884039	0.017017	0.820177	0.017208	0.000000	0.017141	0.000000	0.017081	2.766966	0.016858	2.140247	0.016747	2.000000	0.016717	2.234913	0.016767	2.403999	0.016725	2.000000	0.016813	2.541116	0.016913	3.058288	0.017145	3.000000	0.017794	3.000000	0.017898	3.000000	0.017944	3.104607	0.016628	2.500000	0.015993	3.533621	0.017080	3.082968	0.017144	2.000000	0.017782	4.000000	0.016603	4.073391	0.017003	6.000000	0.017191	2.370233	0.016837	2.257117	0.016683	0.926042	0.018251	0.000000	0.018391	0.000000	0.018459	0.000000	0.018333	0.000000	0.018334	2.514261	0.016380	3.205938	0.017620	3.514830	0.017452	3.000000	0.017592	4.000000	0.017320	3.089416	0.017683	2.755427	0.017864	2.102707	0.017862	1.500000	0.017872	3.191560	0.017866	3.529300	0.017638	4.000000	0.017799	2.944999	0.018033	2.854369	0.018172	3.302359	0.018079	3.500000	0.018073	3.075725	0.017833	3.500000	0.017751	2.750404	0.017896	2.616370	0.017898	3.000000	0.017914	3.000000	0.017915	3.468636	0.017477	3.500000	0.018037	3.445981	0.017072	4.500000	0.016693	2.706697	0.017337	2.500000	0.017704	2.065700	0.015576	2.885888	0.017998	3.120996	0.018055	3.133069	0.018278	2.500000	0.018340	3.111375	0.017878	3.154339	0.017867	3.534531	0.018066	4.500000	0.018168	2.920152	0.017744	3.232961	0.018054	3.382799	0.018162	3.000000	0.018167	3.000000	0.018124	2.662988	0.017489	3.000000	0.017546	3.000000	0.017497	3.000000	0.017396	3.000000	0.017364	3.000000	0.017363	2.704564	0.017954	3.313764	0.017878	3.000000	0.017768	3.000000	0.017759	3.000000	0.017819	3.000000	0.017704	3.000000	0.017666	2.035457	0.018038	2.393227	0.018255	2.000000	0.018109	1.698483	0.017833	1.500000	0.017743	1.614364	0.014243	1.500000	0.016736	1.641096	0.013661	0.921227	0.013197	1.278253	0.013236	1.832560	0.013096	4.000000	0.014073	0.556272	0.012520	0.000000	0.012398	0.911533	0.012598	1.406177	0.011779	1.000000	0.011894	1.946462	0.013858	2.000000	0.016431	1.934237	0.013270	2.960475	0.014804	3.500000	0.015414	1.592018	0.012759	0.802603	0.012614	1.500000	0.012499	1.774128	0.012792	2.184317	0.012410	2.000000	0.013406	2.000000	0.013398	2.254508	0.012030	2.388061	0.011291	2.000000	0.011404	2.000000	0.011472	2.670907	0.011209	2.500000	0.011158	2.810097	0.011250	1.217058	0.011261	0.000000	0.011227	0.000000	0.011282	2.153152	0.012591	2.590036	0.012078	3.500000	0.012402	1.879044	0.011826	1.287882	0.011946	0.000000	0.011920	1.468133	0.013395	2.226422	0.013830	1.500000	0.013253	3.000000	0.014445	1.571418	0.012981	1.951082	0.012242	2.089879	0.011970	2.136832	0.011806	2.249547	0.011526	4.000000	0.011439	2.000000	0.012146	1.820429	0.012497	2.163490	0.012765	3.000000	0.012728	1.572542	0.012304	2.000000	0.012364	1.397829	0.013319	1.946058	0.013491	1.543138	0.012686	1.594122	0.013647	2.500000	0.015423	1.000000	0.012483	1.497392	0.011823	1.000000	0.012073	1.744505	0.011699	1.644624	0.011667	1.145866	0.011690	2.000000	0.011007	2.160792	0.011644	2.000000	0.013106	2.298312	0.010393	2.500000	0.011511	2.340787	0.014279	3.978019	0.015087	4.562231	0.015066	5.000000	0.016283	0.917952	0.013577	1.399953	0.013950	1.000000	0.012719	0.848774	0.013148	1.009982	0.013349	0.403245	0.013244	0.909970	0.013833	0.000000	0.013734	0.000000	0.012775	1.270685	0.013394	1.708055	0.015862	1.147102	0.014906	2.000000	0.014979	2.153679	0.016621	2.282821	0.017486	2.500000	0.017435	2.078462	0.016117	3.000000	0.016368	3.000000	0.015997	1.289169	0.015903	2.200315	0.015290	1.500000	0.014979	1.022702	0.011994	0.000000	0.012726	0.000000	0.013061	1.379602	0.011739	1.783438	0.011388	1.955132	0.011604	2.617618	0.011427	3.000000	0.011503	3.000000	0.011454	2.417157	0.011387	2.452378	0.011228	2.121962	0.011114	1.500000	0.011019	2.379099	0.011559	4.000000	0.011520	1.533621	0.011075	4.000000	0.011563	4.000000	0.011304	0.000000	0.010771	0.000000	0.010769	0.000000	0.010626	0.000000	0.010670	0.000000	0.010596	0.000000	0.010563	0.000000	0.010629	
41000	920.070185	1	1.303694333847	0.016069208653	274.372603212304	0.000061165075	0.032494194943	2.784521	0.016522	2.999558	0.016268	2.999233	0.016018	3.893089	0.015693	5.500000	0.015525	2.252609	0.016289	1.706373	0.016208	1.500000	0.016121	2.647000	0.016684	2.844841	0.016257	2.888763	0.015665	2.851830	0.016502	2.427214	0.016713	3.457900	0.016196	2.894168	0.016200	2.500000	0.016241	3.124265	0.016177	3.670568	0.016183	3.470495	0.016177	3.000000	0.016220	2.790626	0.016988	3.661788	0.016531	4.500000	0.016806	3.053382	0.016332	3.077347	0.016416	3.000000	0.016142	3.149363	0.016670	2.500000	0.016286	3.769497	0.017036	2.156619	0.017523	0.000000	0.017674	0.000000	0.017752	2.141475	0.017328	2.471832	0.017728	0.837595	0.018051	1.500000	0.018182	1.884039	0.017017	0.820177	0.017208	0.000000	0.017141	0.000000	0.017081	2.766966	0.016858	2.140247	0.016747	2.000000	0.016717	2.234913	0.016767	2.403999	0.016725	2.000000	0.016813	2.541116	0.016913	3.058288	0.017145	3.000000	0.017794	3.000000	0.017898	3.000000	0.017944	3.104607	0.016628	2.500000	0.015993	3.533621	0.017080	3.082968	0.017144	2.000000	0.017782	4.000000	0.016603	4.073391	0.017003	6.000000	0.017191	2.370233	0.016837	2.257117	0.016683	0.926042	0.018251	0.000000	0.018391	0.000000	0.018459	0.000000	0.018333	0.000000	0.018334	2.514261	0.016380	3.205938	0.017620	3.514830	0.017452	3.000000	0.017592	4.000000	0.017320	3.089416	0.017683	2.755427	0.017864	2.102707	0.017862	1.500000	0.017872	3.191560	0.017866	3.529300	0.017638	4.000000	0.017799	2.944999	0.018033	2.854369	0.018172	3.302359	0.018079	3.500000	0.018073	3.075725	0.017833	3.500000	0.017751	2.750404	0.017896	2.616370	0.017898	3.000000	0.017914	3.000000	0.017915	3.468636	0.017477	3.500000	0.018037	3.445981	0.017072	4.500000	0.016693	2.706697	0.017337	2.500000	0.017704	2.065700	0.015576	2.885888	0.017998	3.120996	0.018055	3.133069	0.018278	2.500000	0.018340	3.111375	0.017878	3.154339	0.017867	3.534531	0.018066	4.500000	0.018168	2.920152	0.017744	3.232961	0.018054	3.382799	0.018162	3.000000	0.018167	3.000000	0.018124	2.662988	0.017489	3.000000	0.017546	3.000000	0.017497	3.000000	0.017396	3.000000	0.017364	3.000000	0.017363	2.704564	0.017954	3.313764	0.017878	3.000000	0.017768	3.000000	0.017759	3.000000	0.017819	3.000000	0.017704	3.000000	0.017666	2.035457	0.018038	2.393227	0.018255	2.000000	0.018109	1.698483	0.017833	1.500000	0.017743	1.614364	0.014243	1.500000	0.016736	1.641096	0.013661	0.921227	0.013197	1.278253	0.013236	1.832560	0.013096	4.000000	0.014073	0.556272	0.012520	0.000000	0.012398	0.911533	0.012598	1.406177	0.011779	1.000000	0.011894	1.946462	0.013858	2.000000	0.016431	1.934237	0.013270	2.960475	0.014804	3.500000	0.015414	1.592018	0.012759	0.802603	0.012614	1.500000	0.012499	1.774128	0.012792	2.184317	0.012410	2.000000	0.013406	2.000000	0.013398	2.254508	0.012030	2.388061	0.011291	2.000000	0.011404	2.000000	0.011472	2.670907	0.011209	2.500000	0.011158	2.810097	0.011250	1.217058	0.011261	0.000000	0.011227	0.000000	0.011282	2.153152	0.012591	2.590036	0.012078	3.500000	0.012402	1.879044	0.011826	1.287882	0.011946	0.000000	0.011920	1.468133	0.013395	2.226422	0.013830	1.500000	0.013253	3.000000	0.014445	1.571418	0.012981	1.951082	0.012242	2.089879	0.011970	2.136832	0.011806	2.249547	0.011526	4.000000	0.011439	2.000000	0.012146	1.820429	0.012497	2.163490	0.012765	3.000000	0.012728	1.572542	0.012304	2.000000	0.012364	1.397829	0.013319	1.946058	0.013491	1.543138	0.012686	1.594122	0.013647	2.500000	0.015423	1.000000	0.012483	1.497392	0.011823	1.000000	0.012073	1.744505	0.011699	1.644624	0.011667	1.145866	0.011690	2.000000	0.011007	2.160792	0.011644	2.000000	0.013106	2.298312	0.010393	2.500000	0.011511	2.340787	0.014279	3.978019	0.015087	4.562231	0.015066	5.000000	0.016283	0.917952	0.013577	1.399953	0.013950	1.000000	0.012719	0.848774	0.013148	1.009982	0.013349	0.403245	0.013244	0.909970	0.013833	0.000000	0.013734	0.000000	0.012775	1.270685	0.013394	1.708055	0.015862	1.147102	0.014906	2.000000	0.014979	2.153679	0.016621	2.282821	0.017486	2.500000	0.017435	2.078462	0.016117	3.000000	0.016368	3.000000	0.015997	1.289169	0.015903	2.200315	0.015290	1.500000	0.014979	1.022702	0.011994	0.000000	0.012726	0.000000	0.013061	1.379602	0.011739	1.783438	0.011388	1.955132	0.011604	2.617618	0.011427	3.000000	0.011503	3.000000	0.011454	2.417157	0.011387	2.452378	0.011228	2.121962	0.011114	1.500000	0.011019	2.379099	0.011559	4.000000	0.011520	1.533621	0.011075	4.000000	0.011563	4.000000	0.011304	0.000000	0.010771	0.000000	0.010769	0.000000	0.010626	0.000000	0.010670	0.000000	0.010596	0.000000	0.010563	0.000000	0.010629	
42000	920.061315	1	1.959864160312	0.017265937975	274.372603212304	0.000061165075	0.032494194943	2.784521	0.016522	2.999558	0.016268	2.999233	0.016018	3.893089	0.015693	5.500000	0.015525	2.252609	0.016289	1.706373	0.016208	1.500000	0.016121	2.647000	0.016684	2.844841	0.016257	2.888763	0.015665	2.851830	0.016502	2.427214	0.016713	3.457900	0.016196	2.894168	0.016200	2.500000	0.016241	3.124265	0.016177	3.670568	0.016183	3.470495	0.016177	3.000000	0.016220	2.790626	0.016988	3.661788	0.016531	4.500000	0.016806	3.053382	0.016332	3.077347	0.016416	3.000000	0.016142	3.149363	0.016670	2.500000	0.016286	3.769497	0.017036	2.156619	0.017523	0.000000	0.017674	0.000000	0.017752	2.141475	0.017328	2.471832	0.017728	0.837595	0.018051	1.500000	0.018182	1.884039	0.017017	0.820177	0.017208	0.000000	0.017141	0.000000	0.017081	2.766966	0.016858	2.140247	0.016747	2.000000	0.016717	2.234913	0.016767	2.403999	0.016725	2.000000	0.016813	2.541116	0.016913	3.058288	0.017145	3.000000	0.017794	3.000000	0.017898	3.000000	0.017944	3.104607	0.016628	2.500000	0.015993	3.533621	0.017080	3.082968	0.017144	2.000000	0.017782	4.000000	0.016603	4.073391	0.017003	6.000000	0.017191	2.370233	0.016837	2.257117	0.016683	0.926042	0.018251	0.000000	0.018391	0.000000	0.018459	0.000000	0.018333	0.000000	0.018334	2.514261	0.016380	3.205938	0.017620	3.514830	0.017452	3.000000	0.017592	4.000000	0.017320	3.089416	0.017683	2.755427	0.017864	2.102707	0.017862	1.500000	0.017872	3.191560	0.017866	3.529300	0.017638	4.000000	0.017799	2.944999	0.018033	2.854369	0.018172	3.302359	0.018079	3.500000	0.018073	3.075725	0.017833	3.500000	0.017751	2.750404	0.017896	2.616370	0.017898	3.000000	0.017914	3.000000	0.017915	3.468636	0.017477	3.500000	0.018037	3.445981	0.017072	4.500000	0.016693	2.706697	0.017337	2.500000	0.017704	2.065700	0.015576	2.885888	0.017998	3.120996	0.018055	3.133069	0.018278	2.500000	0.018340	3.111375	0.017878	3.154339	0.017867	3.534531	0.018066	4.500000	0.018168	2.920152	0.017744	3.232961	0.018054	3.382799	0.018162	3.000000	0.018167	3.000000	0.018124	2.662988	0.017489	3.000000	0.017546	3.000000	0.017497	3.000000	0.017396	3.000000	0.017364	3.000000	0.017363	2.704564	0.017954	3.313764	0.017878	3.000000	0.017768	3.000000	0.017759	3.000000	0.017819	3.000000	0.017704	3.000000	0.017666	2.035457	0.018038	2.393227	0.018255	2.000000	0.018109	1.698483	0.017833	1.500000	0.017743	1.614364	0.014243	1.500000	0.016736	1.641096	0.013661	0.921227	0.013197	1.278253	0.013236	1.832560	0.013096	4.000000	0.014073	0.556272	0.012520	0.000000	0.012398	0.911533	0.012598	1.406177	0.011779	1.000000	0.011894	1.946462	0.013858	2.000000	0.016431	1.934237	0.013270	2.960475	0.014804	3.500000	0.015414	1.592018	0.012759	0.802603	0.012614	1.500000	0.012499	1.774128	0.012792	2.184317	0.012410	2.000000	0.013406	2.000000	0.013398	2.254508	0.012030	2.388061	0.011291	2.000000	0.011404	2.000000	0.011472	2.670907	0.011209	2.500000	0.011158	2.810097	0.011250	1.217058	0.011261	0.000000	0.011227	0.000000	0.011282	2.153152	0.012591	2.590036	0.012078	3.500000	0.012402	1.879044	0.011826	1.287882	0.011946	0.000000	0.011920	1.468133	0.013395	2.226422	0.013830	1.500000	0.013253	3.000000	0.014445	1.571418	0.012981	1.951082	0.012242	2.089879	0.011970	2.136832	0.011806	2.249547	0.011526	4.000000	0.011439	2.000000	0.012146	1.820429	0.012497	2.163490	0.012765	3.000000	0.012728	1.572542	0.012304	2.000000	0.012364	1.397829	0.013319	1.946058	0.013491	1.543138	0.012686	1.594122	0.013647	2.500000	0.015423	1.000000	0.012483	1.497392	0.011823	1.000000	0.012073	1.744505	0.011699	1.644624	0.011667	1.145866	0.011690	2.000000	0.011007	2.160792	0.011644	2.000000	0.013106	2.298312	0.010393	2.500000	0.011511	2.340787	0.014279	3.978019	0.015087	4.562231	0.015066	5.000000	0.016283	0.917952	0.013577	1.399953	0.013950	1.000000	0.012719	0.848774	0.013148	1.009982	0.013349	0.403245	0.013244	0.909970	0.013833	0.000000	0.013734	0.000000	0.012775	1.270685	0.013394	1.708055	0.015862	1.147102	0.014906	2.000000	0.014979	2.153679	0.016621	2.282821	0.017486	2.500000	0.017435	2.078462	0.016117	3.000000	0.016368	3.000000	0.015997	1.289169	0.015903	2.200315	0.015290	1.500000	0.014979	1.022702	0.011994	0.000000	0.012726	0.000000	0.013061	1.379602	0.011739	1.783438	0.011388	1.955132	0.011604	2.617618	0.011427	3.000000	0.011503	3.000000	0.011454	2.417157	0.011387	2.452378	0.011228	2.121962	0.011114	1.500000	0.011019	2.379099	0.011559	4.000000	0.011520	1.533621	0.011075	4.000000	0.011563	4.000000	0.011304	0.000000	0.010771	0.000000	0.010769	0.000000	0.010626	0.000000	0.010670	0.000000	0.010596	0.000000	0.010563	0.000000	0.010629	
43000	920.243874	1	3.528865677358	0.015925280817	274.372603212304	0.000061165075	0.032494194943	2.784521	0.016522	2.999558	0.016268	2.999233	0.016018	3.893089	0.015693	5.500000	0.015525	2.252609	0.016289	1.706373	0.016208	1.500000	0.016121	2.647000	0.016684	2.844841	0.016257	2.888763	0.015665	2.851830	0.016502	2.427214	0.016713	3.457900	0.016196	2.894168	0.016200	2.500000	0.016241	3.124265	0.016177	3.670568	0.016183	3.470495	0.016177	3.000000	0.016220	2.790626	0.016988	3.661788	0.016531	4.500000	0.016806	3.053382	0.016332	3.077347	0.016416	3.000000	0.016142	3.149363	0.016670	2.500000	0.016286	3.769497	0.017036	2.156619	0.017523	0.000000	0.017674	0.000000	0.017752	2.141475	0.017328	2.471832	0.017728	0.837595	0.018051	1.500000	0.018182	1.884039	0.017017	0.820177	0.017208	0.000000	0.017141	0.000000	0.017081	2.766966	0.016858	2.140247	0.016747	2.000000	0.016717	2.234913	0.016767	2.403999	0.016725	2.000000	0.016813	2.541116	0.016913	3.058288	0.017145	3.000000	0.017794	3.000000	0.017898	3.000000	0.017944	3.104607	0.016628	2.500000	0.015993	3.533621	0.017080	3.082968	0.017144	2.000000	0.017782	4.000000	0.016603	4.073391	0.017003	6.000000	0.017191	2.370233	0.016837	2.257117	0.016683	0.926042	0.018251	0.000000	0.018391	0.000000	0.018459	0.000000	0.018333	0.000000	0.018334	2.514261	0.016380	3.205938	0.017620	3.514830	0.017452	3.000000	0.017592	4.000000	0.017320	3.089416	0.017683	2.755427	0.017864	2.102707	0.017862	1.500000	0.017872	3.191560	0.017866	3.529300	0.017638	4.000000	0.017799	2.944999	0.018033	2.854369	0.018172	3.302359	0.018079	3.500000	0.018073	3.075725	0.017833	3.500000	0.017751	2.750404	0.017896	2.616370	0.017898	3.000000	0.017914	3.000000	0.017915	3.468636	0.017477	3.500000	0.018037	3.445981	0.017072	4.500000	0.016693	2.706697	0.017337	2.500000	0.017704	2.065700	0.015576	2.885888	0.017998	3.120996	0.018055	3.133069	0.018278	2.500000	0.018340	3.111375	0.017878	3.154339	0.017867	3.534531	0.018066	4.500000	0.018168	2.920152	0.017744	3.232961	0.018054	3.382799	0.018162	3.000000	0.018167	3.000000	0.018124	2.662988	0.017489	3.000000	0.017546	3.000000	0.017497	3.000000	0.017396	3.000000	0.017364	3.000000	0.017363	2.704564	0.017954	3.313764	0.017878	3.000000	0.017768	3.000000	0.017759	3.000000	0.017819	3.000000	0.017704	3.000000	0.017666	2.035457	0.018038	2.393227	0.018255	2.000000	0.018109	1.698483	0.017833	1.500000	0.017743	1.614364	0.014243	1.500000	0.016736	1.641096	0.013661	0.921227	0.013197	1.278253	0.013236	1.832560	0.013096	4.000000	0.014073	0.556272	0.012520	0.000000	0.012398	0.911533	0.012598	1.406177	0.011779	1.000000	0.011894	1.946462	0.013858	2.000000	0.016431	1.934237	0.013270	2.960475	0.014804	3.500000	0.015414	1.592018	0.012759	0.802603	0.012614	1.500000	0.012499	1.774128	0.012792	2.184317	0.012410	2.000000	0.013406	2.000000	0.013398	2.254508	0.012030	2.388061	0.011291	2.000000	0.011404	2.000000	0.011472	2.670907	0.011209	2.500000	0.011158	2.810097	0.011250	1.217058	0.011261	0.000000	0.011227	0.000000	0.011282	2.153152	0.012591	2.590036	0.012078	3.500000	0.012402	1.879044	0.011826	1.287882	0.011946	0.000000	0.011920	1.468133	0.013395	2.226422	0.013830	1.500000	0.013253	3.000000	0.014445	1.571418	0.012981	1.951082	0.012242	2.089879	0.011970	2.136832	0.011806	2.249547	0.011526	4.000000	0.011439	2.000000	0.012146	1.820429	0.012497	2.163490	0.012765	3.000000	0.012728	1.572542	0.012304	2.000000	0.012364	1.397829	0.013319	1.946058	0.013491	1.543138	0.012686	1.594122	0.013647	2.500000	0.015423	1.000000	0.012483	1.497392	0.011823	1.000000	0.012073	1.744505	0.011699	1.644624	0.011667	1.145866	0.011690	2.000000	0.011007	2.160792	0.011644	2.000000	0.013106	2.298312	0.010393	2.500000	0.011511	2.340787	0.014279	3.978019	0.015087	4.562231	0.015066	5.000000	0.016283	0.917952	0.013577	1.399953	0.013950	1.000000	0.012719	0.848774	0.013148	1.009982	0.013349	0.403245	0.013244	0.909970	0.013833	0.000000	0.013734	0.000000	0.012775	1.270685	0.013394	1.708055	0.015862	1.147102	0.014906	2.000000	0.014979	2.153679	0.016621	2.282821	0.017486	2.500000	0.017435	2.078462	0.016117	3.000000	0.016368	3.000000	0.015997	1.289169	0.015903	2.200315	0.015290	1.500000	0.014979	1.022702	0.011994	0.000000	0.012726	0.000000	0.013061	1.379602	0.011739	1.783438	0.011388	1.955132	0.011604	2.617618	0.011427	3.000000	0.011503	3.000000	0.011454	2.417157	0.011387	2.452378	0.011228	2.121962	0.011114	1.500000	0.011019	2.379099	0.011559	4.000000	0.011520	1.533621	0.011075	4.000000	0.011563	4.000000	0.011304	0.000000	0.010771	0.000000	0.010769	0.000000	0.010626	0.000000	0.010670	0.000000	0.010596	0.000000	0.010563	0.000000	0.010629	
44000	920.553928	1	3.428372548675	0.016452574077	274.372603212304	0.000061165075	0.032494194943	2.784521	0.016522	2.999558	0.016268	2.999233	0.016018	3.893089	0.015693	5.500000	0.015525	2.252609	0.016289	1.706373	0.016208	1.500000	0.016121	2.647000	0.016684	2.844841	0.016257	2.888763	0.015665	2.851830	0.016502	2.427214	0.016713	3.457900	0.016196	2.894168	0.016200	2.500000	0.016241	3.124265	0.016177	3.670568	0.016183	3.470495	0.016177	3.000000	0.016220	2.790626	0.016988	3.661788	0.016531	4.500000	0.016806	3.053382	0.016332	3.077347	0.016416	3.000000	0.016142	3.149363	0.016670	2.500000	0.016286	3.769497	0.017036	2.156619	0.017523	0.000000	0.017674	0.000000	0.017752	2.141475	0.017328	2.471832	0.017728	0.837595	0.018051	1.500000	0.018182	1.884039	0.017017	0.820177	0.017208	0.000000	0.017141	0.000000	0.017081	2.766966	0.016858	2.140247	0.016747	2.000000	0.016717	2.234913	0.016767	2.403999	0.016725	2.000000	0.016813	2.541116	0.016913	3.058288	0.017145	3.000000	0.017794	3.000000	0.017898	3.000000	0.017944	3.104607	0.016628	2.500000	0.015993	3.533621	0.017080	3.082968	0.017144	2.000000	0.017782	4.000000	0.016603	4.073391	0.017003	6.000000	0.017191	2.370233	0.016837	2.257117	0.016683	0.926042	0.018251	0.000000	0.018391	0.000000	0.018459	0.000000	0.018333	0.000000	0.018334	2.514261	0.016380	3.205938	0.017620	3.514830	0.017452	3.000000	0.017592	4.000000	0.017320	3.089416	0.017683	2.755427	0.017864	2.102707	0.017862	1.500000	0.017872	3.191560	0.017866	3.529300	0.017638	4.000000	0.017799	2.944999	0.018033	2.854369	0.018172	3.302359	0.018079	3.500000	0.018073	3.075725	0.017833	3.500000	0.017751	2.750404	0.017896	2.616370	0.017898	3.000000	0.017914	3.000000	0.017915	3.468636	0.017477	3.500000	0.018037	3.445981	0.017072	4.500000	0.016693	2.706697	0.017337	2.500000	0.017704	2.065700	0.015576	2.885888	0.017998	3.120996	0.018055	3.133069	0.018278	2.500000	0.018340	3.111375	0.017878	3.154339	0.017867	3.534531	0.018066	4.500000	0.018168	2.920152	0.017744	3.232961	0.018054	3.382799	0.018162	3.000000	0.018167	3.000000	0.018124	2.662988	0.017489	3.000000	0.017546	3.000000	0.017497	3.000000	0.017396	3.000000	0.017364	3.000000	0.017363	2.704564	0.017954	3.313764	0.017878	3.000000	0.017768	3.000000	0.017759	3.000000	0.017819	3.000000	0.017704	3.000000	0.017666	2.035457	0.018038	2.393227	0.018255	2.000000	0.018109	1.698483	0.017833	1.500000	0.017743	1.614364	0.014243	1.500000	0.016736	1.641096	0.013661	0.921227	0.013197	1.278253	0.013236	1.832560	0.013096	4.000000	0.014073	0.556272	0.012520	0.000000	0.012398	0.911533	0.012598	1.406177	0.011779	1.000000	0.011894	1.946462	0.013858	2.000000	0.016431	1.934237	0.013270	2.960475	0.014804	3.500000	0.015414	1.592018	0.012759	0.802603	0.012614	1.500000	0.012499	1.774128	0.012792	2.184317	0.012410	2.000000	0.013406	2.000000	0.013398	2.254508	0.012030	2.388061	0.011291	2.000000	0.011404	2.000000	0.011472	2.670907	0.011209	2.500000	0.011158	2.810097	0.011250	1.217058	0.011261	0.000000	0.011227	0.000000	0.011282	2.153152	0.012591	2.590036	0.012078	3.500000	0.012402	1.879044	0.011826	1.287882	0.011946	0.000000	0.011920	1.468133	0.013395	2.226422	0.013830	1.500000	0.013253	3.000000	0.014445	1.571418	0.012981	1.951082	0.012242	2.089879	0.011970	2.136832	0.011806	2.249547	0.011526	4.000000	0.011439	2.000000	0.012146	1.820429	0.012497	2.163490	0.012765	3.000000	0.012728	1.572542	0.012304	2.000000	0.012364	1.397829	0.013319	1.946058	0.013491	1.543138	0.012686	1.594122	0.013647	2.500000	0.015423	1.000000	0.012483	1.497392	0.011823	1.000000	0.012073	1.744505	0.011699	1.644624	0.011667	1.145866	0.011690	2.000000	0.011007	2.160792	0.011644	2.000000	0.013106	2.298312	0.010393	2.500000	0.011511	2.340787	0.014279	3.978019	0.015087	4.562231	0.015066	5.000000	0.016283	0.917952	0.013577	1.399953	0.013950	1.000000	0.012719	0.848774	0.013148	1.009982	0.013349	0.403245	0.013244	0.909970	0.013833	0.000000	0.013734	0.000000	0.012775	1.270685	0.013394	1.708055	0.015862	1.147102	0.014906	2.000000	0.014979	2.153679	0.016621	2.282821	0.017486	2.500000	0.017435	2.078462	0.016117	3.000000	0.016368	3.000000	0.015997	1.289169	0.015903	2.200315	0.015290	1.500000	0.014979	1.022702	0.011994	0.000000	0.012726	0.000000	0.013061	1.379602	0.011739	1.783438	0.011388	1.955132	0.011604	2.617618	0.011427	3.000000	0.011503	3.000000	0.011454	2.417157	0.011387	2.452378	0.011228	2.121962	0.011114	1.500000	0.011019	2.379099	0.011559	4.000000	0.011520	1.533621	0.011075	4.000000	0.011563	4.000000	0.011304	0.000000	0.010771	0.000000	0.010769	0.000000	0.010626	0.000000	0.010670	0.000000	0.010596	0.000000	0.010563	0.000000	0.010629	
45000	917.083894	1	-1.442258650493	0.017150495756	274.372603212304	0.000061165075	0.032494194943	2.784521	0.016522	2.999558	0.016268	2.999233	0.016018	3.893089	0.015693	5.500000	0.015525	2.252609	0.016289	1.706373	0.016208	1.500000	0.016121	2.647000	0.016684	2.844841	0.016257	2.888763	0.015665	2.851830	0.016502	2.427214	0.016713	3.457900	0.016196	2.894168	0.016200	2.500000	0.016241	3.124265	0.016177	3.670568	0.016183	3.470495	0.016177	3.000000	0.016220	2.790626	0.016988	3.661788	0.016531	4.500000	0.016806	3.053382	0.016332	3.077347	0.016416	3.000000	0.016142	3.149363	0.016670	2.500000	0.016286	3.769497	0.017036	2.156619	0.017523	0.000000	0.017674	0.000000	0.017752	2.141475	0.017328	2.471832	0.017728	0.837595	0.018051	1.500000	0.018182	1.884039	0.017017	0.820177	0.017208	0.000000	0.017141	0.000000	0.017081	2.766966	0.016858	2.140247	0.016747	2.000000	0.016717	2.234913	0.016767	2.403999	0.016725	2.000000	0.016813	2.541116	0.016913	3.058288	0.017145	3.000000	0.017794	3.000000	0.017898	3.000000	0.017944	3.104607	0.016628	2.500000	0.015993	3.533621	0.017080	3.082968	0.017144	2.000000	0.017782	4.000000	0.016603	4.073391	0.017003	6.000000	0.017191	2.370233	0.016837	2.257117	0.016683	0.926042	0.018251	0.000000	0.018391	0.000000	0.018459	0.000000	0.018333	0.000000	0.018334	2.514261	0.016380	3.205938	0.017620	3.514830	0.017452	3.000000	0.017592	4.000000	0.017320	3.089416	0.017683	2.755427	0.017864	2.102707	0.017862	1.500000	0.017872	3.191560	0.017866	3.529300	0.017638	4.000000	0.017799	2.944999	0.018033	2.854369	0.018172	3.302359	0.018079	3.500000	0.018073	3.075725	0.017833	3.500000	0.017751	2.750404	0.017896	2.616370	0.017898	3.000000	0.017914	3.000000	0.017915	3.468636	0.017477	3.500000	0.018037	3.445981	0.017072	4.500000	0.016693	2.706697	0.017337	2.500000	0.017704	2.065700	0.015576	2.885888	0.017998	3.120996	0.018055	3.133069	0.018278	2.500000	0.018340	3.111375	0.017878	3.154339	0.017867	3.534531	0.018066	4.500000	0.018168	2.920152	0.017744	3.232961	0.018054	3.382799	0.018162	3.000000	0.018167	3.000000	0.018124	2.662988	0.017489	3.000000	0.017546	3.000000	0.017497	3.000000	0.017396	3.000000	0.017364	3.000000	0.017363	2.704564	0.017954	3.313764	0.017878	3.000000	0.017768	3.000000	0.017759	3.000000	0.017819	3.000000	0.017704	3.000000	0.017666	2.035457	0.018038	2.393227	0.018255	2.000000	0.018109	1.698483	0.017833	1.500000	0.017743	1.614364	0.014243	1.500000	0.016736	1.641096	0.013661	0.921227	0.013197	1.278253	0.013236	1.832560	0.013096	4.000000	0.014073	0.556272	0.012520	0.000000	0.012398	0.911533	0.012598	1.406177	0.011779	1.000000	0.011894	1.946462	0.013858	2.000000	0.016431	1.934237	0.013270	2.960475	0.014804	3.500000	0.015414	1.592018	0.012759	0.802603	0.012614	1.500000	0.012499	1.774128	0.012792	2.184317	0.012410	2.000000	0.013406	2.000000	0.013398	2.254508	0.012030	2.388061	0.011291	2.000000	0.011404	2.000000	0.011472	2.670907	0.011209	2.500000	0.011158	2.810097	0.011250	1.217058	0.011261	0.000000	0.011227	0.000000	0.011282	2.153152	0.012591	2.590036	0.012078	3.500000	0.012402	1.879044	0.011826	1.287882	0.011946	0.000000	0.011920	1.468133	0.013395	2.226422	0.013830	1.500000	0.013253	3.000000	0.014445	1.571418	0.012981	1.951082	0.012242	2.089879	0.011970	2.136832	0.011806	2.249547	0.011526	4.000000	0.011439	2.000000	0.012146	1.820429	0.012497	2.163490	0.012765	3.000000	0.012728	1.572542	0.012304	2.000000	0.012364	1.397829	0.013319	1.946058	0.013491	1.543138	0.012686	1.594122	0.013647	2.500000	0.015423	1.000000	0.012483	1.497392	0.011823	1.000000	0.012073	1.744505	0.011699	1.644624	0.011667	1.145866	0.011690	2.000000	0.011007	2.160792	0.011644	2.000000	0.013106	2.298312	0.010393	2.500000	0.011511	2.340787	0.014279	3.978019	0.015087	4.562231	0.015066	5.000000	0.016283	0.917952	0.013577	1.399953	0.013950	1.000000	0.012719	0.848774	0.013148	1.009982	0.013349	0.403245	0.013244	0.909970	0.013833	0.000000	0.013734	0.000000	0.012775	1.270685	0.013394	1.708055	0.015862	1.147102	0.014906	2.000000	0.014979	2.153679	0.016621	2.282821	0.017486	2.500000	0.017435	2.078462	0.016117	3.000000	0.016368	3.000000	0.015997	1.289169	0.015903	2.200315	0.015290	1.500000	0.014979	1.022702	0.011994	0.000000	0.012726	0.000000	0.013061	1.379602	0.011739	1.783438	0.011388	1.955132	0.011604	2.617618	0.011427	3.000000	0.011503	3.000000	0.011454	2.417157	0.011387	2.452378	0.011228	2.121962	0.011114	1.500000	0.011019	2.379099	0.011559	4.000000	0.011520	1.533621	0.011075	4.000000	0.011563	4.000000	0.011304	0.000000	0.010771	0.000000	0.010769	0.000000	0.010626	0.000000	0.010670	0.000000	0.010596	0.000000	0.010563	0.000000	0.010629	
46000	920.374143	1	3.333466574833	0.017023935765	274.372603212304	0.000061165075	0.032494194943	2.784521	0.016522	2.999558	0.016268	2.999233	0.016018	3.893089	0.015693	5.500000	0.015525	2.252609	0.016289	1.706373	0.016208	1.500000	0.016121	2.647000	0.016684	2.844841	0.016257	2.888763	0.015665	2.851830	0.016502	2.427214	0.016713	3.457900	0.016196	2.894168	0.016200	2.500000	0.016241	3.124265	0.016177	3.670568	0.016183	3.470495	0.016177	3.000000	0.016220	2.790626	0.016988	3.661788	0.016531	4.500000	0.016806	3.053382	0.016332	3.077347	0.016416	3.000000	0.016142	3.149363	0.016670	2.500000	0.016286	3.769497	0.017036	2.156619	0.017523	0.000000	0.017674	0.000000	0.017752	2.141475	0.017328	2.471832	0.017728	0.837595	0.018051	1.500000	0.018182	1.884039	0.017017	0.820177	0.017208	0.000000	0.017141	0.000000	0.017081	2.766966	0.016858	2.140247	0.016747	2.000000	0.016717	2.234913	0.016767	2.403999	0.016725	2.000000	0.016813	2.541116	0.016913	3.058288	0.017145	3.000000	0.017794	3.000000	0.017898	3.000000	0.017944	3.104607	0.016628	2.500000	0.015993	3.533621	0.017080	3.082968	0.017144	2.000000	0.017782	4.000000	0.016603	4.073391	0.017003	6.000000	0.017191	2.370233	0.016837	2.257117	0.016683	0.926042	0.018251	0.000000	0.018391	0.000000	0.018459	0.000000	0.018333	0.000000	0.018334	2.514261	0.016380	3.205938	0.017620	3.514830	0.017452	3.000000	0.017592	4.000000	0.017320	3.089416	0.017683	2.755427	0.017864	2.102707	0.017862	1.500000	0.017872	3.191560	0.017866	3.529300	0.017638	4.000000	0.017799	2.944999	0.018033	2.854369	0.018172	3.302359	0.018079	3.500000	0.018073	3.075725	0.017833	3.500000	0.017751	2.750404	0.017896	2.616370	0.017898	3.000000	0.017914	3.000000	0.017915	3.468636	0.017477	3.500000	0.018037	3.445981	0.017072	4.500000	0.016693	2.706697	0.017337	2.500000	0.017704	2.065700	0.015576	2.885888	0.017998	3.120996	0.018055	3.133069	0.018278	2.500000	0.018340	3.111375	0.017878	3.154339	0.017867	3.534531	0.018066	4.500000	0.018168	2.920152	0.017744	3.232961	0.018054	3.382799	0.018162	3.000000	0.018167	3.000000	0.018124	2.662988	0.017489	3.000000	0.017546	3.000000	0.017497	3.000000	0.017396	3.000000	0.017364	3.000000	0.017363	2.704564	0.017954	3.313764	0.017878	3.000000	0.017768	3.000000	0.017759	3.000000	0.017819	3.000000	0.017704	3.000000	0.017666	2.035457	0.018038	2.393227	0.018255	2.000000	0.018109	1.698483	0.017833	1.500000	0.017743	1.614364	0.014243	1.500000	0.016736	1.641096	0.013661	0.921227	0.013197	1.278253	0.013236	1.832560	0.013096	4.000000	0.014073	0.556272	0.012520	0.000000	0.012398	0.911533	0.012598	1.406177	0.011779	1.000000	0.011894	1.946462	0.013858	2.000000	0.016431	1.934237	0.013270	2.960475	0.014804	3.500000	0.015414	1.592018	0.012759	0.802603	0.012614	1.500000	0.012499	1.774128	0.012792	2.184317	0.012410	2.000000	0.013406	2.000000	0.013398	2.254508	0.012030	2.388061	0.011291	2.000000	0.011404	2.000000	0.011472	2.670907	0.011209	2.500000	0.011158	2.810097	0.011250	1.217058	0.011261	0.000000	0.011227	0.000000	0.011282	2.153152	0.012591	2.590036	0.012078	3.500000	0.012402	1.879044	0.011826	1.287882	0.011946	0.000000	0.011920	1.468133	0.013395	2.226422	0.013830	1.500000	0.013253	3.000000	0.014445	1.571418	0.012981	1.951082	0.012242	2.089879	0.011970	2.136832	0.011806	2.249547	0.011526	4.000000	0.011439	2.000000	0.012146	1.820429	0.012497	2.163490	0.012765	3.000000	0.012728	1.572542	0.012304	2.000000	0.012364	1.397829	0.013319	1.946058	0.013491	1.543138	0.012686	1.594122	0.013647	2.500000	0.015423	1.000000	0.012483	1.497392	0.011823	1.000000	0.012073	1.744505	0.011699	1.644624	0.011667	1.145866	0.011690	2.000000	0.011007	2.160792	0.011644	2.000000	0.013106	2.298312	0.010393	2.500000	0.011511	2.340787	0.014279	3.978019	0.015087	4.562231	0.015066	5.000000	0.016283	0.917952	0.013577	1.399953	0.013950	1.000000	0.012719	0.848774	0.013148	1.009982	0.013349	0.403245	0.013244	0.909970	0.013833	0.000000	0.013734	0.000000	0.012775	1.270685	0.013394	1.708055	0.015862	1.147102	0.014906	2.000000	0.014979	2.153679	0.016621	2.282821	0.017486	2.500000	0.017435	2.078462	0.016117	3.000000	0.016368	3.000000	0.015997	1.289169	0.015903	2.200315	0.015290	1.500000	0.014979	1.022702	0.011994	0.000000	0.012726	0.000000	0.013061	1.379602	0.011739	1.783438	0.011388	1.955132	0.011604	2.617618	0.011427	3.000000	0.011503	3.000000	0.011454	2.417157	0.011387	2.452378	0.011228	2.121962	0.011114	1.500000	0.011019	2.379099	0.011559	4.000000	0.011520	1.533621	0.011075	4.000000	0.011563	4.000000	0.011304	0.000000	0.010771	0.000000	0.010769	0.000000	0.010626	0.000000	0.010670	0.000000	0.010596	0.000000	0.010563	0.000000	0.010629	
47000	919.074293	1	2.213681015043	0.017882163327	274.372603212304	0.000061165075	0.032494194943	2.784521	0.016522	2.999558	0.016268	2.999233	0.016018	3.893089	0.015693	5.500000	0.015525	2.252609	0.016289	1.706373	0.016208	1.500000	0.016121	2.647000	0.016684	2.844841	0.016257	2.888763	0.015665	2.851830	0.016502	2.427214	0.016713	3.457900	0.016196	2.894168	0.016200	2.500000	0.016241	3.124265	0.016177	3.670568	0.016183	3.470495	0.016177	3.000000	0.016220	2.790626	0.016988	3.661788	0.016531	4.500000	0.016806	3.053382	0.016332	3.077347	0.016416	3.000000	0.016142	3.149363	0.016670	2.500000	0.016286	3.769497	0.017036	2.156619	0.017523	0.000000	0.017674	0.000000	0.017752	2.141475	0.017328	2.471832	0.017728	0.837595	0.018051	1.500000	0.018182	1.884039	0.017017	0.820177	0.017208	0.000000	0.017141	0.000000	0.017081	2.766966	0.016858	2.140247	0.016747	2.000000	0.016717	2.234913	0.016767	2.403999	0.016725	2.000000	0.016813	2.541116	0.016913	3.058288	0.017145	3.000000	0.017794	3.000000	0.017898	3.000000	0.017944	3.104607	0.016628	2.500000	0.015993	3.533621	0.017080	3.082968	0.017144	2.000000	0.017782	4.000000	0.016603	4.073391	0.017003	6.000000	0.017191	2.370233	0.016837	2.257117	0.016683	0.926042	0.018251	0.000000	0.018391	0.000000	0.018459	0.000000	0.018333	0.000000	0.018334	2.514261	0.016380	3.205938	0.017620	3.514830	0.017452	3.000000	0.017592	4.000000	0.017320	3.089416	0.017683	2.755427	0.017864	2.102707	0.017862	1.500000	0.017872	3.191560	0.017866	3.529300	0.017638	4.000000	0.017799	2.944999	0.018033	2.854369	0.018172	3.302359	0.018079	3.500000	0.018073	3.075725	0.017833	3.500000	0.017751	2.750404	0.017896	2.616370	0.017898	3.000000	0.017914	3.000000	0.017915	3.468636	0.017477	3.500000	0.018037	3.445981	0.017072	4.500000	0.016693	2.706697	0.017337	2.500000	0.017704	2.065700	0.015576	2.885888	0.017998	3.120996	0.018055	3.133069	0.018278	2.500000	0.018340	3.111375	0.017878	3.154339	0.017867	3.534531	0.018066	4.500000	0.018168	2.920152	0.017744	3.232961	0.018054	3.382799	0.018162	3.000000	0.018167	3.000000	0.018124	2.662988	0.017489	3.000000	0.017546	3.000000	0.017497	3.000000	0.017396	3.000000	0.017364	3.000000	0.017363	2.704564	0.017954	3.313764	0.017878	3.000000	0.017768	3.000000	0.017759	3.000000	0.017819	3.000000	0.017704	3.000000	0.017666	2.035457	0.018038	2.393227	0.018255	2.000000	0.018109	1.698483	0.017833	1.500000	0.017743	1.614364	0.014243	1.500000	0.016736	1.641096	0.013661	0.921227	0.013197	1.278253	0.013236	1.832560	0.013096	4.000000	0.014073	0.556272	0.012520	0.000000	0.012398	0.911533	0.012598	1.406177	0.011779	1.000000	0.011894	1.946462	0.013858	2.000000	0.016431	1.934237	0.013270	2.960475	0.014804	3.500000	0.015414	1.592018	0.012759	0.802603	0.012614	1.500000	0.012499	1.774128	0.012792	2.184317	0.012410	2.000000	0.013406	2.000000	0.013398	2.254508	0.012030	2.388061	0.011291	2.000000	0.011404	2.000000	0.011472	2.670907	0.011209	2.500000	0.011158	2.810097	0.011250	1.217058	0.011261	0.000000	0.011227	0.000000	0.011282	2.153152	0.012591	2.590036	0.012078	3.500000	0.012402	1.879044	0.011826	1.287882	0.011946	0.000000	0.011920	1.468133	0.013395	2.226422	0.013830	1.500000	0.013253	3.000000	0.014445	1.571418	0.012981	1.951082	0.012242	2.089879	0.011970	2.136832	0.011806	2.249547	0.011526	4.000000	0.011439	2.000000	0.012146	1.820429	0.012497	2.163490	0.012765	3.000000	0.012728	1.572542	0.012304	2.000000	0.012364	1.397829	0.013319	1.946058	0.013491	1.543138	0.012686	1.594122	0.013647	2.500000	0.015423	1.000000	0.012483	1.497392	0.011823	1.000000	0.012073	1.744505	0.011699	1.644624	0.011667	1.145866	0.011690	2.000000	0.011007	2.160792	0.011644	2.000000	0.013106	2.298312	0.010393	2.500000	0.011511	2.340787	0.014279	3.978019	0.015087	4.562231	0.015066	5.000000	0.016283	0.917952	0.013577	1.399953	0.013950	1.000000	0.012719	0.848774	0.013148	1.009982	0.013349	0.403245	0.013244	0.909970	0.013833	0.000000	0.013734	0.000000	0.012775	1.270685	0.013394	1.708055	0.015862	1.147102	0.014906	2.000000	0.014979	2.153679	0.016621	2.282821	0.017486	2.500000	0.017435	2.078462	0.016117	3.000000	0.016368	3.000000	0.015997	1.289169	0.015903	2.200315	0.015290	1.500000	0.014979	1.022702	0.011994	0.000000	0.012726	0.000000	0.013061	1.379602	0.011739	1.783438	0.011388	1.955132	0.011604	2.617618	0.011427	3.000000	0.011503	3.000000	0.011454	2.417157	0.011387	2.452378	0.011228	2.121962	0.011114	1.500000	0.011019	2.379099	0.011559	4.000000	0.011520	1.533621	0.011075	4.000000	0.011563	4.000000	0.011304	0.000000	0.010771	0.000000	0.010769	0.000000	0.010626	0.000000	0.010670	0.000000	0.010596	0.000000	0.010563	0.000000	0.010629	
48000	918.446080	1	3.734881680330	0.014942231499	274.372603212304	0.000061165075	0.032494194943	2.784521	0.016522	2.999558	0.016268	2.999233	0.016018	3.893089	0.015693	5.500000	0.015525	2.252609	0.016289	1.706373	0.016208	1.500000	0.016121	2.647000	0.016684	2.844841	0.016257	2.888763	0.015665	2.851830	0.016502	2.427214	0.016713	3.457900	0.016196	2.894168	0.016200	2.500000	0.016241	3.124265	0.016177	3.670568	0.016183	3.470495	0.016177	3.000000	0.016220	2.790626	0.016988	3.661788	0.016531	4.500000	0.016806	3.053382	0.016332	3.077347	0.016416	3.000000	0.016142	3.149363	0.016670	2.500000	0.016286	3.769497	0.017036	2.156619	0.017523	0.000000	0.017674	0.000000	0.017752	2.141475	0.017328	2.471832	0.017728	0.837595	0.018051	1.500000	0.018182	1.884039	0.017017	0.820177	0.017208	0.000000	0.017141	0.000000	0.017081	2.766966	0.016858	2.140247	0.016747	2.000000	0.016717	2.234913	0.016767	2.403999	0.016725	2.000000	0.016813	2.541116	0.016913	3.058288	0.017145	3.000000	0.017794	3.000000	0.017898	3.000000	0.017944	3.104607	0.016628	2.500000	0.015993	3.533621	0.017080	3.082968	0.017144	2.000000	0.017782	4.000000	0.016603	4.073391	0.017003	6.000000	0.017191	2.370233	0.016837	2.257117	0.016683	0.926042	0.018251	0.000000	0.018391	0.000000	0.018459	0.000000	0.018333	0.000000	0.018334	2.514261	0.016380	3.205938	0.017620	3.514830	0.017452	3.000000	0.017592	4.000000	0.017320	3.089416	0.017683	2.755427	0.017864	2.102707	0.017862	1.500000	0.017872	3.191560	0.017866	3.529300	0.017638	4.000000	0.017799	2.944999	0.018033	2.854369	0.018172	3.302359	0.018079	3.500000	0.018073	3.075725	0.017833	3.500000	0.017751	2.750404	0.017896	2.616370	0.017898	3.000000	0.017914	3.000000	0.017915	3.468636	0.017477	3.500000	0.018037	3.445981	0.017072	4.500000	0.016693	2.706697	0.017337	2.500000	0.017704	2.065700	0.015576	2.885888	0.017998	3.120996	0.018055	3.133069	0.018278	2.500000	0.018340	3.111375	0.017878	3.154339	0.017867	3.534531	0.018066	4.500000	0.018168	2.920152	0.017744	3.232961	0.018054	3.382799	0.018162	3.000000	0.018167	3.000000	0.018124	2.662988	0.017489	3.000000	0.017546	3.000000	0.017497	3.000000	0.017396	3.000000	0.017364	3.000000	0.017363	2.704564	0.017954	3.313764	0.017878	3.000000	0.017768	3.000000	0.017759	3.000000	0.017819	3.000000	0.017704	3.000000	0.017666	2.035457	0.018038	2.393227	0.018255	2.000000	0.018109	1.698483	0.017833	1.500000	0.017743	1.614364	0.014243	1.500000	0.016736	1.641096	0.013661	0.921227	0.013197	1.278253	0.013236	1.832560	0.013096	4.000000	0.014073	0.556272	0.012520	0.000000	0.012398	0.911533	0.012598	1.406177	0.011779	1.000000	0.011894	1.946462	0.013858	2.000000	0.016431	1.934237	0.013270	2.960475	0.014804	3.500000	0.015414	1.592018	0.012759	0.802603	0.012614	1.500000	0.012499	1.774128	0.012792	2.184317	0.012410	2.000000	0.013406	2.000000	0.013398	2.254508	0.012030	2.388061	0.011291	2.000000	0.011404	2.000000	0.011472	2.670907	0.011209	2.500000	0.011158	2.810097	0.011250	1.217058	0.011261	0.000000	0.011227	0.000000	0.011282	2.153152	0.012591	2.590036	0.012078	3.500000	0.012402	1.879044	0.011826	1.287882	0.011946	0.000000	0.011920	1.468133	0.013395	2.226422	0.013830	1.500000	0.013253	3.000000	0.014445	1.571418	0.012981	1.951082	0.012242	2.089879	0.011970	2.136832	0.011806	2.249547	0.011526	4.000000	0.011439	2.000000	0.012146	1.820429	0.012497	2.163490	0.012765	3.000000	0.012728	1.572542	0.012304	2.000000	0.012364	1.397829	0.013319	1.946058	0.013491	1.543138	0.012686	1.594122	0.013647	2.500000	0.015423	1.000000	0.012483	1.497392	0.011823	1.000000	0.012073	1.744505	0.011699	1.644624	0.011667	1.145866	0.011690	2.000000	0.011007	2.160792	0.011644	2.000000	0.013106	2.298312	0.010393	2.500000	0.011511	2.340787	0.014279	3.978019	0.015087	4.562231	0.015066	5.000000	0.016283	0.917952	0.013577	1.399953	0.013950	1.000000	0.012719	0.848774	0.013148	1.009982	0.013349	0.403245	0.013244	0.909970	0.013833	0.000000	0.013734	0.000000	0.012775	1.270685	0.013394	1.708055	0.015862	1.147102	0.014906	2.000000	0.014979	2.153679	0.016621	2.282821	0.017486	2.500000	0.017435	2.078462	0.016117	3.000000	0.016368	3.000000	0.015997	1.289169	0.015903	2.200315	0.015290	1.500000	0.014979	1.022702	0.011994	0.000000	0.012726	0.000000	0.013061	1.379602	0.011739	1.783438	0.011388	1.955132	0.011604	2.617618	0.011427	3.000000	0.011503	3.000000	0.011454	2.417157	0.011387	2.452378	0.011228	2.121962	0.011114	1.500000	0.011019	2.379099	0.011559	4.000000	0.011520	1.533621	0.011075	4.000000	0.011563	4.000000	0.011304	0.000000	0.010771	0.000000	0.010769	0.000000	0.010626	0.000000	0.010670	0.000000	0.010596	0.000000	0.010563	0.000000	0.010629	
49000	918.674955	1	3.310014485580	0.014988005090	274.372603212304	0.000061165075	0.032494194943	2.784521	0.016522	2.999558	0.016268	2.999233	0.016018	3.893089	0.015693	5.500000	0.015525	2.252609	0.016289	1.706373	0.016208	1.500000	0.016121	2.647000	0.016684	2.844841	0.016257	2.888763	0.015665	2.851830	0.016502	2.427214	0.016713	3.457900	0.016196	2.894168	0.016200	2.500000	0.016241	3.124265	0.016177	3.670568	0.016183	3.470495	0.016177	3.000000	0.016220	2.790626	0.016988	3.661788	0.016531	4.500000	0.016806	3.053382	0.016332	3.077347	0.016416	3.000000	0.016142	3.149363	0.016670	2.500000	0.016286	3.769497	0.017036	2.156619	0.017523	0.000000	0.017674	0.000000	0.017752	2.141475	0.017328	2.471832	0.017728	0.837595	0.018051	1.500000	0.018182	1.884039	0.017017	0.820177	0.017208	0.000000	0.017141	0.000000	0.017081	2.766966	0.016858	2.140247	0.016747	2.000000	0.016717	2.234913	0.016767	2.403999	0.016725	2.000000	0.016813	2.541116	0.016913	3.058288	0.017145	3.000000	0.017794	3.000000	0.017898	3.000000	0.017944	3.104607	0.016628	2.500000	0.015993	3.533621	0.017080	3.082968	0.017144	2.000000	0.017782	4.000000	0.016603	4.073391	0.017003	6.000000	0.017191	2.370233	0.016837	2.257117	0.016683	0.926042	0.018251	0.000000	0.018391	0.000000	0.018459	0.000000	0.018333	0.000000	0.018334	2.514261	0.016380	3.205938	0.017620	3.514830	0.017452	3.000000	0.017592	4.000000	0.017320	3.089416	0.017683	2.755427	0.017864	2.102707	0.017862	1.500000	0.017872	3.191560	0.017866	3.529300	0.017638	4.000000	0.017799	2.944999	0.018033	2.854369	0.018172	3.302359	0.018079	3.500000	0.018073	3.075725	0.017833	3.500000	0.017751	2.750404	0.017896	2.616370	0.017898	3.000000	0.017914	3.000000	0.017915	3.468636	0.017477	3.500000	0.018037	3.445981	0.017072	4.500000	0.016693	2.706697	0.017337	2.500000	0.017704	2.065700	0.015576	2.885888	0.017998	3.120996	0.018055	3.133069	0.018278	2.500000	0.018340	3.111375	0.017878	3.154339	0.017867	3.534531	0.018066	4.500000	0.018168	2.920152	0.017744	3.232961	0.018054	3.382799	0.018162	3.000000	0.018167	3.000000	0.018124	2.662988	0.017489	3.000000	0.017546	3.000000	0.017497	3.000000	0.017396	3.000000	0.017364	3.000000	0.017363	2.704564	0.017954	3.313764	0.017878	3.000000	0.017768	3.000000	0.017759	3.000000	0.017819	3.000000	0.017704	3.000000	0.017666	2.035457	0.018038	2.393227	0.018255	2.000000	0.018109	1.698483	0.017833	1.500000	0.017743	1.614364	0.014243	1.500000	0.016736	1.641096	0.013661	0.921227	0.013197	1.278253	0.013236	1.832560	0.013096	4.000000	0.014073	0.556272	0.012520	0.000000	0.012398	0.911533	0.012598	1.406177	0.011779	1.000000	0.011894	1.946462	0.013858	2.000000	0.016431	1.934237	0.013270	2.960475	0.014804	3.500000	0.015414	1.592018	0.012759	0.802603	0.012614	1.500000	0.012499	1.774128	0.012792	2.184317	0.012410	2.000000	0.013406	2.000000	0.013398	2.254508	0.012030	2.388061	0.011291	2.000000	0.011404	2.000000	0.011472	2.670907	0.011209	2.500000	0.011158	2.810097	0.011250	1.217058	0.011261	0.000000	0.011227	0.000000	0.011282	2.153152	0.012591	2.590036	0.012078	3.500000	0.012402	1.879044	0.011826	1.287882	0.011946	0.000000	0.011920	1.468133	0.013395	2.226422	0.013830	1.500000	0.013253	3.000000	0.014445	1.571418	0.012981	1.951082	0.012242	2.089879	0.011970	2.136832	0.011806	2.249547	0.011526	4.000000	0.011439	2.000000	0.012146	1.820429	0.012497	2.163490	0.012765	3.000000	0.012728	1.572542	0.012304	2.000000	0.012364	1.397829	0.013319	1.946058	0.013491	1.543138	0.012686	1.594122	0.013647	2.500000	0.015423	1.000000	0.012483	1.497392	0.011823	1.000000	0.012073	1.744505	0.011699	1.644624	0.011667	1.145866	0.011690	2.000000	0.011007	2.160792	0.011644	2.000000	0.013106	2.298312	0.010393	2.500000	0.011511	2.340787	0.014279	3.978019	0.015087	4.562231	0.015066	5.000000	0.016283	0.917952	0.013577	1.399953	0.013950	1.000000	0.012719	0.848774	0.013148	1.009982	0.013349	0.403245	0.013244	0.909970	0.013833	0.000000	0.013734	0.000000	0.012775	1.270685	0.013394	1.708055	0.015862	1.147102	0.014906	2.000000	0.014979	2.153679	0.016621	2.282821	0.017486	2.500000	0.017435	2.078462	0.016117	3.000000	0.016368	3.000000	0.015997	1.289169	0.015903	2.200315	0.015290	1.500000	0.014979	1.022702	0.011994	0.000000	0.012726	0.000000	0.013061	1.379602	0.011739	1.783438	0.011388	1.955132	0.011604	2.617618	0.011427	3.000000	0.011503	3.000000	0.011454	2.417157	0.011387	2.452378	0.011228	2.121962	0.011114	1.500000	0.011019	2.379099	0.011559	4.000000	0.011520	1.533621	0.011075	4.000000	0.011563	4.000000	0.011304	0.000000	0.010771	0.000000	0.010769	0.000000	0.010626	0.000000	0.010670	0.000000	0.010596	0.000000	0.010563	0.000000	0.010629	
50000	919.065514	1	-0.159659264741	0.016551552301	274.372603212304	0.000061165075	0.032494194943	2.784521	0.016522	2.999558	0.016268	2.999233	0.016018	3.893089	0.015693	5.500000	0.015525	2.252609	0.016289	1.706373	0.016208	1.500000	0.016121	2.647000	0.016684	2.844841	0.016257	2.888763	0.015665	2.851830	0.016502	2.427214	0.016713	3.457900	0.016196	2.894168	0.016200	2.500000	0.016241	3.124265	0.016177	3.670568	0.016183	3.470495	0.016177	3.000000	0.016220	2.790626	0.016988	3.661788	0.016531	4.500000	0.016806	3.053382	0.016332	3.077347	0.016416	3.000000	0.016142	3.149363	0.016670	2.500000	0.016286	3.769497	0.017036	2.156619	0.017523	0.000000	0.017674	0.000000	0.017752	2.141475	0.017328	2.471832	0.017728	0.837595	0.018051	1.500000	0.018182	1.884039	0.017017	0.820177	0.017208	0.000000	0.017141	0.000000	0.017081	2.766966	0.016858	2.140247	0.016747	2.000000	0.016717	2.234913	0.016767	2.403999	0.016725	2.000000	0.016813	2.541116	0.016913	3.058288	0.017145	3.000000	0.017794	3.000000	0.017898	3.000000	0.017944	3.104607	0.016628	2.500000	0.015993	3.533621	0.017080	3.082968	0.017144	2.000000	0.017782	4.000000	0.016603	4.073391	0.017003	6.000000	0.017191	2.370233	0.016837	2.257117	0.016683	0.926042	0.018251	0.000000	0.018391	0.000000	0.018459	0.000000	0.018333	0.000000	0.018334	2.514261	0.016380	3.205938	0.017620	3.514830	0.017452	3.000000	0.017592	4.000000	0.017320	3.089416	0.017683	2.755427	0.017864	2.102707	0.017862	1.500000	0.017872	3.191560	0.017866	3.529300	0.017638	4.000000	0.017799	2.944999	0.018033	2.854369	0.018172	3.302359	0.018079	3.500000	0.018073	3.075725	0.017833	3.500000	0.017751	2.750404	0.017896	2.616370	0.017898	3.000000	0.017914	3.000000	0.017915	3.468636	0.017477	3.500000	0.018037	3.445981	0.017072	4.500000	0.016693	2.706697	0.017337	2.500000	0.017704	2.065700	0.015576	2.885888	0.017998	3.120996	0.018055	3.133069	0.018278	2.500000	0.018340	3.111375	0.017878	3.154339	0.017867	3.534531	0.018066	4.500000	0.018168	2.920152	0.017744	3.232961	0.018054	3.382799	0.018162	3.000000	0.018167	3.000000	0.018124	2.662988	0.017489	3.000000	0.017546	3.000000	0.017497	3.000000	0.017396	3.000000	0.017364	3.000000	0.017363	2.704564	0.017954	3.313764	0.017878	3.000000	0.017768	3.000000	0.017759	3.000000	0.017819	3.000000	0.017704	3.000000	0.017666	2.035457	0.018038	2.393227	0.018255	2.000000	0.018109	1.698483	0.017833	1.500000	0.017743	1.614364	0.014243	1.500000	0.016736	1.641096	0.013661	0.921227	0.013197	1.278253	0.013236	1.832560	0.013096	4.000000	0.014073	0.556272	0.012520	0.000000	0.012398	0.911533	0.012598	1.406177	0.011779	1.000000	0.011894	1.946462	0.013858	2.000000	0.016431	1.934237	0.013270	2.960475	0.014804	3.500000	0.015414	1.592018	0.012759	0.802603	0.012614	1.500000	0.012499	1.774128	0.012792	2.184317	0.012410	2.000000	0.013406	2.000000	0.013398	2.254508	0.012030	2.388061	0.011291	2.000000	0.011404	2.000000	0.011472	2.670907	0.011209	2.500000	0.011158	2.810097	0.011250	1.217058	0.011261	0.000000	0.011227	0.000000	0.011282	2.153152	0.012591	2.590036	0.012078	3.500000	0.012402	1.879044	0.011826	1.287882	0.011946	0.000000	0.011920	1.468133	0.013395	2.226422	0.013830	1.500000	0.013253	3.000000	0.014445	1.571418	0.012981	1.951082	0.012242	2.089879	0.011970	2.136832	0.011806	2.249547	0.011526	4.000000	0.011439	2.000000	0.012146	1.820429	0.012497	2.163490	0.012765	3.000000	0.012728	1.572542	0.012304	2.000000	0.012364	1.397829	0.013319	1.946058	0.013491	1.543138	0.012686	1.594122	0.013647	2.500000	0.015423	1.000000	0.012483	1.497392	0.011823	1.000000	0.012073	1.744505	0.011699	1.644624	0.011667	1.145866	0.011690	2.000000	0.011007	2.160792	0.011644	2.000000	0.013106	2.298312	0.010393	2.500000	0.011511	2.340787	0.014279	3.978019	0.015087	4.562231	0.015066	5.000000	0.016283	0.917952	0.013577	1.399953	0.013950	1.000000	0.012719	0.848774	0.013148	1.009982	0.013349	0.403245	0.013244	0.909970	0.013833	0.000000	0.013734	0.000000	0.012775	1.270685	0.013394	1.708055	0.015862	1.147102	0.014906	2.000000	0.014979	2.153679	0.016621	2.282821	0.017486	2.500000	0.017435	2.078462	0.016117	3.000000	0.016368	3.000000	0.015997	1.289169	0.015903	2.200315	0.015290	1.500000	0.014979	1.022702	0.011994	0.000000	0.012726	0.000000	0.013061	1.379602	0.011739	1.783438	0.011388	1.955132	0.011604	2.617618	0.011427	3.000000	0.011503	3.000000	0.011454	2.417157	0.011387	2.452378	0.011228	2.121962	0.011114	1.500000	0.011019	2.379099	0.011559	4.000000	0.011520	1.533621	0.011075	4.000000	0.011563	4.000000	0.011304	0.000000	0.010771	0.000000	0.010769	0.000000	0.010626	0.000000	0.010670	0.000000	0.010596	0.000000	0.010563	0.000000	0.010629	
51000	919.694654	1	2.102985204920	0.015495632759	274.372603212304	0.000061165075	0.032494194943	2.784521	0.016522	2.999558	0.016268	2.999233	0.016018	3.893089	0.015693	5.500000	0.015525	2.252609	0.016289	1.706373	0.016208	1.500000	0.016121	2.647000	0.016684	2.844841	0.016257	2.888763	0.015665	2.851830	0.016502	2.427214	0.016713	3.457900	0.016196	2.894168	0.016200	2.500000	0.016241	3.124265	0.016177	3.670568	0.016183	3.470495	0.016177	3.000000	0.016220	2.790626	0.016988	3.661788	0.016531	4.500000	0.016806	3.053382	0.016332	3.077347	0.016416	3.000000	0.016142	3.149363	0.016670	2.500000	0.016286	3.769497	0.017036	2.156619	0.017523	0.000000	0.017674	0.000000	0.017752	2.141475	0.017328	2.471832	0.017728	0.837595	0.018051	1.500000	0.018182	1.884039	0.017017	0.820177	0.017208	0.000000	0.017141	0.000000	0.017081	2.766966	0.016858	2.140247	0.016747	2.000000	0.016717	2.234913	0.016767	2.403999	0.016725	2.000000	0.016813	2.541116	0.016913	3.058288	0.017145	3.000000	0.017794	3.000000	0.017898	3.000000	0.017944	3.104607	0.016628	2.500000	0.015993	3.533621	0.017080	3.082968	0.017144	2.000000	0.017782	4.000000	0.016603	4.073391	0.017003	6.000000	0.017191	2.370233	0.016837	2.257117	0.016683	0.926042	0.018251	0.000000	0.018391	0.000000	0.018459	0.000000	0.018333	0.000000	0.018334	2.514261	0.016380	3.205938	0.017620	3.514830	0.017452	3.000000	0.017592	4.000000	0.017320	3.089416	0.017683	2.755427	0.017864	2.102707	0.017862	1.500000	0.017872	3.191560	0.017866	3.529300	0.017638	4.000000	0.017799	2.944999	0.018033	2.854369	0.018172	3.302359	0.018079	3.500000	0.018073	3.075725	0.017833	3.500000	0.017751	2.750404	0.017896	2.616370	0.017898	3.000000	0.017914	3.000000	0.017915	3.468636	0.017477	3.500000	0.018037	3.445981	0.017072	4.500000	0.016693	2.706697	0.017337	2.500000	0.017704	2.065700	0.015576	2.885888	0.017998	3.120996	0.018055	3.133069	0.018278	2.500000	0.018340	3.111375	0.017878	3.154339	0.017867	3.534531	0.018066	4.500000	0.018168	2.920152	0.017744	3.232961	0.018054	3.382799	0.018162	3.000000	0.018167	3.000000	0.018124	2.662988	0.017489	3.000000	0.017546	3.000000	0.017497	3.000000	0.017396	3.000000	0.017364	3.000000	0.017363	2.704564	0.017954	3.313764	0.017878	3.000000	0.017768	3.000000	0.017759	3.000000	0.017819	3.000000	0.017704	3.000000	0.017666	2.035457	0.018038	2.393227	0.018255	2.000000	0.018109	1.698483	0.017833	1.500000	0.017743	1.614364	0.014243	1.500000	0.016736	1.641096	0.013661	0.921227	0.013197	1.278253	0.013236	1.832560	0.013096	4.000000	0.014073	0.556272	0.012520	0.000000	0.012398	0.911533	0.012598	1.406177	0.011779	1.000000	0.011894	1.946462	0.013858	2.000000	0.016431	1.934237	0.013270	2.960475	0.014804	3.500000	0.015414	1.592018	0.012759	0.802603	0.012614	1.500000	0.012499	1.774128	0.012792	2.184317	0.012410	2.000000	0.013406	2.000000	0.013398	2.254508	0.012030	2.388061	0.011291	2.000000	0.011404	2.000000	0.011472	2.670907	0.011209	2.500000	0.011158	2.810097	0.011250	1.217058	0.011261	0.000000	0.011227	0.000000	0.011282	2.153152	0.012591	2.590036	0.012078	3.500000	0.012402	1.879044	0.011826	1.287882	0.011946	0.000000	0.011920	1.468133	0.013395	2.226422	0.013830	1.500000	0.013253	3.000000	0.014445	1.571418	0.012981	1.951082	0.012242	2.089879	0.011970	2.136832	0.011806	2.249547	0.011526	4.000000	0.011439	2.000000	0.012146	1.820429	0.012497	2.163490	0.012765	3.000000	0.012728	1.572542	0.012304	2.000000	0.012364	1.397829	0.013319	1.946058	0.013491	1.543138	0.012686	1.594122	0.013647	2.500000	0.015423	1.000000	0.012483	1.497392	0.011823	1.000000	0.012073	1.744505	0.011699	1.644624	0.011667	1.145866	0.011690	2.000000	0.011007	2.160792	0.011644	2.000000	0.013106	2.298312	0.010393	2.500000	0.011511	2.340787	0.014279	3.978019	0.015087	4.562231	0.015066	5.000000	0.016283	0.917952	0.013577	1.399953	0.013950	1.000000	0.012719	0.848774	0.013148	1.009982	0.013349	0.403245	0.013244	0.909970	0.013833	0.000000	0.013734	0.000000	0.012775	1.270685	0.013394	1.708055	0.015862	1.147102	0.014906	2.000000	0.014979	2.153679	0.016621	2.282821	0.017486	2.500000	0.017435	2.078462	0.016117	3.000000	0.016368	3.000000	0.015997	1.289169	0.015903	2.200315	0.015290	1.500000	0.014979	1.022702	0.011994	0.000000	0.012726	0.000000	0.013061	1.379602	0.011739	1.783438	0.011388	1.955132	0.011604	2.617618	0.011427	3.000000	0.011503	3.000000	0.011454	2.417157	0.011387	2.452378	0.011228	2.121962	0.011114	1.500000	0.011019	2.379099	0.011559	4.000000	0.011520	1.533621	0.011075	4.000000	0.011563	4.000000	0.011304	0.000000	0.010771	0.000000	0.010769	0.000000	0.010626	0.000000	0.010670	0.000000	0.010596	0.000000	0.010563	0.000000	0.010629	
52000	920.227033	1	4.087681188183	0.016172959376	274.372603212304	0.000061165075	0.032494194943	2.784521	0.016522	2.999558	0.016268	2.999233	0.016018	3.893089	0.015693	5.500000	0.015525	2.252609	0.016289	1.706373	0.016208	1.500000	0.016121	2.647000	0.016684	2.844841	0.016257	2.888763	0.015665	2.851830	0.016502	2.427214	0.016713	3.457900	0.016196	2.894168	0.016200	2.500000	0.016241	3.124265	0.016177	3.670568	0.016183	3.470495	0.016177	3.000000	0.016220	2.790626	0.016988	3.661788	0.016531	4.500000	0.016806	3.053382	0.016332	3.077347	0.016416	3.000000	0.016142	3.149363	0.016670	2.500000	0.016286	3.769497	0.017036	2.156619	0.017523	0.000000	0.017674	0.000000	0.017752	2.141475	0.017328	2.471832	0.017728	0.837595	0.018051	1.500000	0.018182	1.884039	0.017017	0.820177	0.017208	0.000000	0.017141	0.000000	0.017081	2.766966	0.016858	2.140247	0.016747	2.000000	0.016717	2.234913	0.016767	2.403999	0.016725	2.000000	0.016813	2.541116	0.016913	3.058288	0.017145	3.000000	0.017794	3.000000	0.017898	3.000000	0.017944	3.104607	0.016628	2.500000	0.015993	3.533621	0.017080	3.082968	0.017144	2.000000	0.017782	4.000000	0.016603	4.073391	0.017003	6.000000	0.017191	2.370233	0.016837	2.257117	0.016683	0.926042	0.018251	0.000000	0.018391	0.000000	0.018459	0.000000	0.018333	0.000000	0.018334	2.514261	0.016380	3.205938	0.017620	3.514830	0.017452	3.000000	0.017592	4.000000	0.017320	3.089416	0.017683	2.755427	0.017864	2.102707	0.017862	1.500000	0.017872	3.191560	0.017866	3.529300	0.017638	4.000000	0.017799	2.944999	0.018033	2.854369	0.018172	3.302359	0.018079	3.500000	0.018073	3.075725	0.017833	3.500000	0.017751	2.750404	0.017896	2.616370	0.017898	3.000000	0.017914	3.000000	0.017915	3.468636	0.017477	3.500000	0.018037	3.445981	0.017072	4.500000	0.016693	2.706697	0.017337	2.500000	0.017704	2.065700	0.015576	2.885888	0.017998	3.120996	0.018055	3.133069	0.018278	2.500000	0.018340	3.111375	0.017878	3.154339	0.017867	3.534531	0.018066	4.500000	0.018168	2.920152	0.017744	3.232961	0.018054	3.382799	0.018162	3.000000	0.018167	3.000000	0.018124	2.662988	0.017489	3.000000	0.017546	3.000000	0.017497	3.000000	0.017396	3.000000	0.017364	3.000000	0.017363	2.704564	0.017954	3.313764	0.017878	3.000000	0.017768	3.000000	0.017759	3.000000	0.017819	3.000000	0.017704	3.000000	0.017666	2.035457	0.018038	2.393227	0.018255	2.000000	0.018109	1.698483	0.017833	1.500000	0.017743	1.614364	0.014243	1.500000	0.016736	1.641096	0.013661	0.921227	0.013197	1.278253	0.013236	1.832560	0.013096	4.000000	0.014073	0.556272	0.012520	0.000000	0.012398	0.911533	0.012598	1.406177	0.011779	1.000000	0.011894	1.946462	0.013858	2.000000	0.016431	1.934237	0.013270	2.960475	0.014804	3.500000	0.015414	1.592018	0.012759	0.802603	0.012614	1.500000	0.012499	1.774128	0.012792	2.184317	0.012410	2.000000	0.013406	2.000000	0.013398	2.254508	0.012030	2.388061	0.011291	2.000000	0.011404	2.000000	0.011472	2.670907	0.011209	2.500000	0.011158	2.810097	0.011250	1.217058	0.011261	0.000000	0.011227	0.000000	0.011282	2.153152	0.012591	2.590036	0.012078	3.500000	0.012402	1.879044	0.011826	1.287882	0.011946	0.000000	0.011920	1.468133	0.013395	2.226422	0.013830	1.500000	0.013253	3.000000	0.014445	1.571418	0.012981	1.951082	0.012242	2.089879	0.011970	2.136832	0.011806	2.249547	0.011526	4.000000	0.011439	2.000000	0.012146	1.820429	0.012497	2.163490	0.012765	3.000000	0.012728	1.572542	0.012304	2.000000	0.012364	1.397829	0.013319	1.946058	0.013491	1.543138	0.012686	1.594122	0.013647	2.500000	0.015423	1.000000	0.012483	1.497392	0.011823	1.000000	0.012073	1.744505	0.011699	1.644624	0.011667	1.145866	0.011690	2.000000	0.011007	2.160792	0.011644	2.000000	0.013106	2.298312	0.010393	2.500000	0.011511	2.340787	0.014279	3.978019	0.015087	4.562231	0.015066	5.000000	0.016283	0.917952	0.013577	1.399953	0.013950	1.000000	0.012719	0.848774	0.013148	1.009982	0.013349	0.403245	0.013244	0.909970	0.013833	0.000000	0.013734	0.000000	0.012775	1.270685	0.013394	1.708055	0.015862	1.147102	0.014906	2.000000	0.014979	2.153679	0.016621	2.282821	0.017486	2.500000	0.017435	2.078462	0.016117	3.000000	0.016368	3.000000	0.015997	1.289169	0.015903	2.200315	0.015290	1.500000	0.014979	1.022702	0.011994	0.000000	0.012726	0.000000	0.013061	1.379602	0.011739	1.783438	0.011388	1.955132	0.011604	2.617618	0.011427	3.000000	0.011503	3.000000	0.011454	2.417157	0.011387	2.452378	0.011228	2.121962	0.011114	1.500000	0.011019	2.379099	0.011559	4.000000	0.011520	1.533621	0.011075	4.000000	0.011563	4.000000	0.011304	0.000000	0.010771	0.000000	0.010769	0.000000	0.010626	0.000000	0.010670	0.000000	0.010596	0.000000	0.010563	0.000000	0.010629	
53000	919.908772	1	1.458672180401	0.015814155549	274.372603212304	0.000061165075	0.032494194943	2.784521	0.016522	2.999558	0.016268	2.999233	0.016018	3.893089	0.015693	5.500000	0.015525	2.252609	0.016289	1.706373	0.016208	1.500000	0.016121	2.647000	0.016684	2.844841	0.016257	2.888763	0.015665	2.851830	0.016502	2.427214	0.016713	3.457900	0.016196	2.894168	0.016200	2.500000	0.016241	3.124265	0.016177	3.670568	0.016183	3.470495	0.016177	3.000000	0.016220	2.790626	0.016988	3.661788	0.016531	4.500000	0.016806	3.053382	0.016332	3.077347	0.016416	3.000000	0.016142	3.149363	0.016670	2.500000	0.016286	3.769497	0.017036	2.156619	0.017523	0.000000	0.017674	0.000000	0.017752	2.141475	0.017328	2.471832	0.017728	0.837595	0.018051	1.500000	0.018182	1.884039	0.017017	0.820177	0.017208	0.000000	0.017141	0.000000	0.017081	2.766966	0.016858	2.140247	0.016747	2.000000	0.016717	2.234913	0.016767	2.403999	0.016725	2.000000	0.016813	2.541116	0.016913	3.058288	0.017145	3.000000	0.017794	3.000000	0.017898	3.000000	0.017944	3.104607	0.016628	2.500000	0.015993	3.533621	0.017080	3.082968	0.017144	2.000000	0.017782	4.000000	0.016603	4.073391	0.017003	6.000000	0.017191	2.370233	0.016837	2.257117	0.016683	0.926042	0.018251	0.000000	0.018391	0.000000	0.018459	0.000000	0.018333	0.000000	0.018334	2.514261	0.016380	3.205938	0.017620	3.514830	0.017452	3.000000	0.017592	4.000000	0.017320	3.089416	0.017683	2.755427	0.017864	2.102707	0.017862	1.500000	0.017872	3.191560	0.017866	3.529300	0.017638	4.000000	0.017799	2.944999	0.018033	2.854369	0.018172	3.302359	0.018079	3.500000	0.018073	3.075725	0.017833	3.500000	0.017751	2.750404	0.017896	2.616370	0.017898	3.000000	0.017914	3.000000	0.017915	3.468636	0.017477	3.500000	0.018037	3.445981	0.017072	4.500000	0.016693	2.706697	0.017337	2.500000	0.017704	2.065700	0.015576	2.885888	0.017998	3.120996	0.018055	3.133069	0.018278	2.500000	0.018340	3.111375	0.017878	3.154339	0.017867	3.534531	0.018066	4.500000	0.018168	2.920152	0.017744	3.232961	0.018054	3.382799	0.018162	3.000000	0.018167	3.000000	0.018124	2.662988	0.017489	3.000000	0.017546	3.000000	0.017497	3.000000	0.017396	3.000000	0.017364	3.000000	0.017363	2.704564	0.017954	3.313764	0.017878	3.000000	0.017768	3.000000	0.017759	3.000000	0.017819	3.000000	0.017704	3.000000	0.017666	2.035457	0.018038	2.393227	0.018255	2.000000	0.018109	1.698483	0.017833	1.500000	0.017743	1.614364	0.014243	1.500000	0.016736	1.641096	0.013661	0.921227	0.013197	1.278253	0.013236	1.832560	0.013096	4.000000	0.014073	0.556272	0.012520	0.000000	0.012398	0.911533	0.012598	1.406177	0.011779	1.000000	0.011894	1.946462	0.013858	2.000000	0.016431	1.934237	0.013270	2.960475	0.014804	3.500000	0.015414	1.592018	0.012759	0.802603	0.012614	1.500000	0.012499	1.774128	0.012792	2.184317	0.012410	2.000000	0.013406	2.000000	0.013398	2.254508	0.012030	2.388061	0.011291	2.000000	0.011404	2.000000	0.011472	2.670907	0.011209	2.500000	0.011158	2.810097	0.011250	1.217058	0.011261	0.000000	0.011227	0.000000	0.011282	2.153152	0.012591	2.590036	0.012078	3.500000	0.012402	1.879044	0.011826	1.287882	0.011946	0.000000	0.011920	1.468133	0.013395	2.226422	0.013830	1.500000	0.013253	3.000000	0.014445	1.571418	0.012981	1.951082	0.012242	2.089879	0.011970	2.136832	0.011806	2.249547	0.011526	4.000000	0.011439	2.000000	0.012146	1.820429	0.012497	2.163490	0.012765	3.000000	0.012728	1.572542	0.012304	2.000000	0.012364	1.397829	0.013319	1.946058	0.013491	1.543138	0.012686	1.594122	0.013647	2.500000	0.015423	1.000000	0.012483	1.497392	0.011823	1.000000	0.012073	1.744505	0.011699	1.644624	0.011667	1.145866	0.011690	2.000000	0.011007	2.160792	0.011644	2.000000	0.013106	2.298312	0.010393	2.500000	0.011511	2.340787	0.014279	3.978019	0.015087	4.562231	0.015066	5.000000	0.016283	0.917952	0.013577	1.399953	0.013950	1.000000	0.012719	0.848774	0.013148	1.009982	0.013349	0.403245	0.013244	0.909970	0.013833	0.000000	0.013734	0.000000	0.012775	1.270685	0.013394	1.708055	0.015862	1.147102	0.014906	2.000000	0.014979	2.153679	0.016621	2.282821	0.017486	2.500000	0.017435	2.078462	0.016117	3.000000	0.016368	3.000000	0.015997	1.289169	0.015903	2.200315	0.015290	1.500000	0.014979	1.022702	0.011994	0.000000	0.012726	0.000000	0.013061	1.379602	0.011739	1.783438	0.011388	1.955132	0.011604	2.617618	0.011427	3.000000	0.011503	3.000000	0.011454	2.417157	0.011387	2.452378	0.011228	2.121962	0.011114	1.500000	0.011019	2.379099	0.011559	4.000000	0.011520	1.533621	0.011075	4.000000	0.011563	4.000000	0.011304	0.000000	0.010771	0.000000	0.010769	0.000000	0.010626	0.000000	0.010670	0.000000	0.010596	0.000000	0.010563	0.000000	0.010629	
54000	919.513207	1	2.406156146216	0.015360598008	274.372603212304	0.000061165075	0.032494194943	2.784521	0.016522	2.999558	0.016268	2.999233	0.016018	3.893089	0.015693	5.500000	0.015525	2.252609	0.016289	1.706373	0.016208	1.500000	0.016121	2.647000	0.016684	2.844841	0.016257	2.888763	0.015665	2.851830	0.016502	2.427214	0.016713	3.457900	0.016196	2.894168	0.016200	2.500000	0.016241	3.124265	0.016177	3.670568	0.016183	3.470495	0.016177	3.000000	0.016220	2.790626	0.016988	3.661788	0.016531	4.500000	0.016806	3.053382	0.016332	3.077347	0.016416	3.000000	0.016142	3.149363	0.016670	2.500000	0.016286	3.769497	0.017036	2.156619	0.017523	0.000000	0.017674	0.000000	0.017752	2.141475	0.017328	2.471832	0.017728	0.837595	0.018051	1.500000	0.018182	1.884039	0.017017	0.820177	0.017208	0.000000	0.017141	0.000000	0.017081	2.766966	0.016858	2.140247	0.016747	2.000000	0.016717	2.234913	0.016767	2.403999	0.016725	2.000000	0.016813	2.541116	0.016913	3.058288	0.017145	3.000000	0.017794	3.000000	0.017898	3.000000	0.017944	3.104607	0.016628	2.500000	0.015993	3.533621	0.017080	3.082968	0.017144	2.000000	0.017782	4.000000	0.016603	4.073391	0.017003	6.000000	0.017191	2.370233	0.016837	2.257117	0.016683	0.926042	0.018251	0.000000	0.018391	0.000000	0.018459	0.000000	0.018333	0.000000	0.018334	2.514261	0.016380	3.205938	0.017620	3.514830	0.017452	3.000000	0.017592	4.000000	0.017320	3.089416	0.017683	2.755427	0.017864	2.102707	0.017862	1.500000	0.017872	3.191560	0.017866	3.529300	0.017638	4.000000	0.017799	2.944999	0.018033	2.854369	0.018172	3.302359	0.018079	3.500000	0.018073	3.075725	0.017833	3.500000	0.017751	2.750404	0.017896	2.616370	0.017898	3.000000	0.017914	3.000000	0.017915	3.468636	0.017477	3.500000	0.018037	3.445981	0.017072	4.500000	0.016693	2.706697	0.017337	2.500000	0.017704	2.065700	0.015576	2.885888	0.017998	3.120996	0.018055	3.133069	0.018278	2.500000	0.018340	3.111375	0.017878	3.154339	0.017867	3.534531	0.018066	4.500000	0.018168	2.920152	0.017744	3.232961	0.018054	3.382799	0.018162	3.000000	0.018167	3.000000	0.018124	2.662988	0.017489	3.000000	0.017546	3.000000	0.017497	3.000000	0.017396	3.000000	0.017364	3.000000	0.017363	2.704564	0.017954	3.313764	0.017878	3.000000	0.017768	3.000000	0.017759	3.000000	0.017819	3.000000	0.017704	3.000000	0.017666	2.035457	0.018038	2.393227	0.018255	2.000000	0.018109	1.698483	0.017833	1.500000	0.017743	1.614364	0.014243	1.500000	0.016736	1.641096	0.013661	0.921227	0.013197	1.278253	0.013236	1.832560	0.013096	4.000000	0.014073	0.556272	0.012520	0.000000	0.012398	0.911533	0.012598	1.406177	0.011779	1.000000	0.011894	1.946462	0.013858	2.000000	0.016431	1.934237	0.013270	2.960475	0.014804	3.500000	0.015414	1.592018	0.012759	0.802603	0.012614	1.500000	0.012499	1.774128	0.012792	2.184317	0.012410	2.000000	0.013406	2.000000	0.013398	2.254508	0.012030	2.388061	0.011291	2.000000	0.011404	2.000000	0.011472	2.670907	0.011209	2.500000	0.011158	2.810097	0.011250	1.217058	0.011261	0.000000	0.011227	0.000000	0.011282	2.153152	0.012591	2.590036	0.012078	3.500000	0.012402	1.879044	0.011826	1.287882	0.011946	0.000000	0.011920	1.468133	0.013395	2.226422	0.013830	1.500000	0.013253	3.000000	0.014445	1.571418	0.012981	1.951082	0.012242	2.089879	0.011970	2.136832	0.011806	2.249547	0.011526	4.000000	0.011439	2.000000	0.012146	1.820429	0.012497	2.163490	0.012765	3.000000	0.012728	1.572542	0.012304	2.000000	0.012364	1.397829	0.013319	1.946058	0.013491	1.543138	0.012686	1.594122	0.013647	2.500000	0.015423	1.000000	0.012483	1.497392	0.011823	1.000000	0.012073	1.744505	0.011699	1.644624	0.011667	1.145866	0.011690	2.000000	0.011007	2.160792	0.011644	2.000000	0.013106	2.298312	0.010393	2.500000	0.011511	2.340787	0.014279	3.978019	0.015087	4.562231	0.015066	5.000000	0.016283	0.917952	0.013577	1.399953	0.013950	1.000000	0.012719	0.848774	0.013148	1.009982	0.013349	0.403245	0.013244	0.909970	0.013833	0.000000	0.013734	0.000000	0.012775	1.270685	0.013394	1.708055	0.015862	1.147102	0.014906	2.000000	0.014979	2.153679	0.016621	2.282821	0.017486	2.500000	0.017435	2.078462	0.016117	3.000000	0.016368	3.000000	0.015997	1.289169	0.015903	2.200315	0.015290	1.500000	0.014979	1.022702	0.011994	0.000000	0.012726	0.000000	0.013061	1.379602	0.011739	1.783438	0.011388	1.955132	0.011604	2.617618	0.011427	3.000000	0.011503	3.000000	0.011454	2.417157	0.011387	2.452378	0.011228	2.121962	0.011114	1.500000	0.011019	2.379099	0.011559	4.000000	0.011520	1.533621	0.011075	4.000000	0.011563	4.000000	0.011304	0.000000	0.010771	0.000000	0.010769	0.000000	0.010626	0.000000	0.010670	0.000000	0.010596	0.000000	0.010563	0.000000	0.010629	
55000	919.489640	1	3.111870159493	0.017699463803	274.372603212304	0.000061165075	0.032494194943	2.784521	0.016522	2.999558	0.016268	2.999233	0.016018	3.893089	0.015693	5.500000	0.015525	2.252609	0.016289	1.706373	0.016208	1.500000	0.016121	2.647000	0.016684	2.844841	0.016257	2.888763	0.015665	2.851830	0.016502	2.427214	0.016713	3.457900	0.016196	2.894168	0.016200	2.500000	0.016241	3.124265	0.016177	3.670568	0.016183	3.470495	0.016177	3.000000	0.016220	2.790626	0.016988	3.661788	0.016531	4.500000	0.016806	3.053382	0.016332	3.077347	0.016416	3.000000	0.016142	3.149363	0.016670	2.500000	0.016286	3.769497	0.017036	2.156619	0.017523	0.000000	0.017674	0.000000	0.017752	2.141475	0.017328	2.471832	0.017728	0.837595	0.018051	1.500000	0.018182	1.884039	0.017017	0.820177	0.017208	0.000000	0.017141	0.000000	0.017081	2.766966	0.016858	2.140247	0.016747	2.000000	0.016717	2.234913	0.016767	2.403999	0.016725	2.000000	0.016813	2.541116	0.016913	3.058288	0.017145	3.000000	0.017794	3.000000	0.017898	3.000000	0.017944	3.104607	0.016628	2.500000	0.015993	3.533621	0.017080	3.082968	0.017144	2.000000	0.017782	4.000000	0.016603	4.073391	0.017003	6.000000	0.017191	2.370233	0.016837	2.257117	0.016683	0.926042	0.018251	0.000000	0.018391	0.000000	0.018459	0.000000	0.018333	0.000000	0.018334	2.514261	0.016380	3.205938	0.017620	3.514830	0.017452	3.000000	0.017592	4.000000	0.017320	3.089416	0.017683	2.755427	0.017864	2.102707	0.017862	1.500000	0.017872	3.191560	0.017866	3.529300	0.017638	4.000000	0.017799	2.944999	0.018033	2.854369	0.018172	3.302359	0.018079	3.500000	0.018073	3.075725	0.017833	3.500000	0.017751	2.750404	0.017896	2.616370	0.017898	3.000000	0.017914	3.000000	0.017915	3.468636	0.017477	3.500000	0.018037	3.445981	0.017072	4.500000	0.016693	2.706697	0.017337	2.500000	0.017704	2.065700	0.015576	2.885888	0.017998	3.120996	0.018055	3.133069	0.018278	2.500000	0.018340	3.111375	0.017878	3.154339	0.017867	3.534531	0.018066	4.500000	0.018168	2.920152	0.017744	3.232961	0.018054	3.382799	0.018162	3.000000	0.018167	3.000000	0.018124	2.662988	0.017489	3.000000	0.017546	3.000000	0.017497	3.000000	0.017396	3.000000	0.017364	3.000000	0.017363	2.704564	0.017954	3.313764	0.017878	3.000000	0.017768	3.000000	0.017759	3.000000	0.017819	3.000000	0.017704	3.000000	0.017666	2.035457	0.018038	2.393227	0.018255	2.000000	0.018109	1.698483	0.017833	1.500000	0.017743	1.614364	0.014243	1.500000	0.016736	1.641096	0.013661	0.921227	0.013197	1.278253	0.013236	1.832560	0.013096	4.000000	0.014073	0.556272	0.012520	0.000000	0.012398	0.911533	0.012598	1.406177	0.011779	1.000000	0.011894	1.946462	0.013858	2.000000	0.016431	1.934237	0.013270	2.960475	0.014804	3.500000	0.015414	1.592018	0.012759	0.802603	0.012614	1.500000	0.012499	1.774128	0.012792	2.184317	0.012410	2.000000	0.013406	2.000000	0.013398	2.254508	0.012030	2.388061	0.011291	2.000000	0.011404	2.000000	0.011472	2.670907	0.011209	2.500000	0.011158	2.810097	0.011250	1.217058	0.011261	0.000000	0.011227	0.000000	0.011282	2.153152	0.012591	2.590036	0.012078	3.500000	0.012402	1.879044	0.011826	1.287882	0.011946	0.000000	0.011920	1.468133	0.013395	2.226422	0.013830	1.500000	0.013253	3.000000	0.014445	1.571418	0.012981	1.951082	0.012242	2.089879	0.011970	2.136832	0.011806	2.249547	0.011526	4.000000	0.011439	2.000000	0.012146	1.820429	0.012497	2.163490	0.012765	3.000000	0.012728	1.572542	0.012304	2.000000	0.012364	1.397829	0.013319	1.946058	0.013491	1.543138	0.012686	1.594122	0.013647	2.500000	0.015423	1.000000	0.012483	1.497392	0.011823	1.000000	0.012073	1.744505	0.011699	1.644624	0.011667	1.145866	0.011690	2.000000	0.011007	2.160792	0.011644	2.000000	0.013106	2.298312	0.010393	2.500000	0.011511	2.340787	0.014279	3.978019	0.015087	4.562231	0.015066	5.000000	0.016283	0.917952	0.013577	1.399953	0.013950	1.000000	0.012719	0.848774	0.013148	1.009982	0.013349	0.403245	0.013244	0.909970	0.013833	0.000000	0.013734	0.000000	0.012775	1.270685	0.013394	1.708055	0.015862	1.147102	0.014906	2.000000	0.014979	2.153679	0.016621	2.282821	0.017486	2.500000	0.017435	2.078462	0.016117	3.000000	0.016368	3.000000	0.015997	1.289169	0.015903	2.200315	0.015290	1.500000	0.014979	1.022702	0.011994	0.000000	0.012726	0.000000	0.013061	1.379602	0.011739	1.783438	0.011388	1.955132	0.011604	2.617618	0.011427	3.000000	0.011503	3.000000	0.011454	2.417157	0.011387	2.452378	0.011228	2.121962	0.011114	1.500000	0.011019	2.379099	0.011559	4.000000	0.011520	1.533621	0.011075	4.000000	0.011563	4.000000	0.011304	0.000000	0.010771	0.000000	0.010769	0.000000	0.010626	0.000000	0.010670	0.000000	0.010596	0.000000	0.010563	0.000000	0.010629	
56000	919.635318	1	0.509137574182	0.016798144457	274.372603212304	0.000061165075	0.032494194943	2.784521	0.016522	2.999558	0.016268	2.999233	0.016018	3.893089	0.015693	5.500000	0.015525	2.252609	0.016289	1.706373	0.016208	1.500000	0.016121	2.647000	0.016684	2.844841	0.016257	2.888763	0.015665	2.851830	0.016502	2.427214	0.016713	3.457900	0.016196	2.894168	0.016200	2.500000	0.016241	3.124265	0.016177	3.670568	0.016183	3.470495	0.016177	3.000000	0.016220	2.790626	0.016988	3.661788	0.016531	4.500000	0.016806	3.053382	0.016332	3.077347	0.016416	3.000000	0.016142	3.149363	0.016670	2.500000	0.016286	3.769497	0.017036	2.156619	0.017523	0.000000	0.017674	0.000000	0.017752	2.141475	0.017328	2.471832	0.017728	0.837595	0.018051	1.500000	0.018182	1.884039	0.017017	0.820177	0.017208	0.000000	0.017141	0.000000	0.017081	2.766966	0.016858	2.140247	0.016747	2.000000	0.016717	2.234913	0.016767	2.403999	0.016725	2.000000	0.016813	2.541116	0.016913	3.058288	0.017145	3.000000	0.017794	3.000000	0.017898	3.000000	0.017944	3.104607	0.016628	2.500000	0.015993	3.533621	0.017080	3.082968	0.017144	2.000000	0.017782	4.000000	0.016603	4.073391	0.017003	6.000000	0.017191	2.370233	0.016837	2.257117	0.016683	0.926042	0.018251	0.000000	0.018391	0.000000	0.018459	0.000000	0.018333	0.000000	0.018334	2.514261	0.016380	3.205938	0.017620	3.514830	0.017452	3.000000	0.017592	4.000000	0.017320	3.089416	0.017683	2.755427	0.017864	2.102707	0.017862	1.500000	0.017872	3.191560	0.017866	3.529300	0.017638	4.000000	0.017799	2.944999	0.018033	2.854369	0.018172	3.302359	0.018079	3.500000	0.018073	3.075725	0.017833	3.500000	0.017751	2.750404	0.017896	2.616370	0.017898	3.000000	0.017914	3.000000	0.017915	3.468636	0.017477	3.500000	0.018037	3.445981	0.017072	4.500000	0.016693	2.706697	0.017337	2.500000	0.017704	2.065700	0.015576	2.885888	0.017998	3.120996	0.018055	3.133069	0.018278	2.500000	0.018340	3.111375	0.017878	3.154339	0.017867	3.534531	0.018066	4.500000	0.018168	2.920152	0.017744	3.232961	0.018054	3.382799	0.018162	3.000000	0.018167	3.000000	0.018124	2.662988	0.017489	3.000000	0.017546	3.000000	0.017497	3.000000	0.017396	3.000000	0.017364	3.000000	0.017363	2.704564	0.017954	3.313764	0.017878	3.000000	0.017768	3.000000	0.017759	3.000000	0.017819	3.000000	0.017704	3.000000	0.017666	2.035457	0.018038	2.393227	0.018255	2.000000	0.018109	1.698483	0.017833	1.500000	0.017743	1.614364	0.014243	1.500000	0.016736	1.641096	0.013661	0.921227	0.013197	1.278253	0.013236	1.832560	0.013096	4.000000	0.014073	0.556272	0.012520	0.000000	0.012398	0.911533	0.012598	1.406177	0.011779	1.000000	0.011894	1.946462	0.013858	2.000000	0.016431	1.934237	0.013270	2.960475	0.014804	3.500000	0.015414	1.592018	0.012759	0.802603	0.012614	1.500000	0.012499	1.774128	0.012792	2.184317	0.012410	2.000000	0.013406	2.000000	0.013398	2.254508	0.012030	2.388061	0.011291	2.000000	0.011404	2.000000	0.011472	2.670907	0.011209	2.500000	0.011158	2.810097	0.011250	1.217058	0.011261	0.000000	0.011227	0.000000	0.011282	2.153152	0.012591	2.590036	0.012078	3.500000	0.012402	1.879044	0.011826	1.287882	0.011946	0.000000	0.011920	1.468133	0.013395	2.226422	0.013830	1.500000	0.013253	3.000000	0.014445	1.571418	0.012981	1.951082	0.012242	2.089879	0.011970	2.136832	0.011806	2.249547	0.011526	4.000000	0.011439	2.000000	0.012146	1.820429	0.012497	2.163490	0.012765	3.000000	0.012728	1.572542	0.012304	2.000000	0.012364	1.397829	0.013319	1.946058	0.013491	1.543138	0.012686	1.594122	0.013647	2.500000	0.015423	1.000000	0.012483	1.497392	0.011823	1.000000	0.012073	1.744505	0.011699	1.644624	0.011667	1.145866	0.011690	2.000000	0.011007	2.160792	0.011644	2.000000	0.013106	2.298312	0.010393	2.500000	0.011511	2.340787	0.014279	3.978019	0.015087	4.562231	0.015066	5.000000	0.016283	0.917952	0.013577	1.399953	0.013950	1.000000	0.012719	0.848774	0.013148	1.009982	0.013349	0.403245	0.013244	0.909970	0.013833	0.000000	0.013734	0.000000	0.012775	1.270685	0.013394	1.708055	0.015862	1.147102	0.014906	2.000000	0.014979	2.153679	0.016621	2.282821	0.017486	2.500000	0.017435	2.078462	0.016117	3.000000	0.016368	3.000000	0.015997	1.289169	0.015903	2.200315	0.015290	1.500000	0.014979	1.022702	0.011994	0.000000	0.012726	0.000000	0.013061	1.379602	0.011739	1.783438	0.011388	1.955132	0.011604	2.617618	0.011427	3.000000	0.011503	3.000000	0.011454	2.417157	0.011387	2.452378	0.011228	2.121962	0.011114	1.500000	0.011019	2.379099	0.011559	4.000000	0.011520	1.533621	0.011075	4.000000	0.011563	4.000000	0.011304	0.000000	0.010771	0.000000	0.010769	0.000000	0.010626	0.000000	0.010670	0.000000	0.010596	0.000000	0.010563	0.000000	0.010629	
57000	919.474149	1	1.756216670480	0.017614554831	274.372603212304	0.000061165075	0.032494194943	2.784521	0.016522	2.999558	0.016268	2.999233	0.016018	3.893089	0.015693	5.500000	0.015525	2.252609	0.016289	1.706373	0.016208	1.500000	0.016121	2.647000	0.016684	2.844841	0.016257	2.888763	0.015665	2.851830	0.016502	2.427214	0.016713	3.457900	0.016196	2.894168	0.016200	2.500000	0.016241	3.124265	0.016177	3.670568	0.016183	3.470495	0.016177	3.000000	0.016220	2.790626	0.016988	3.661788	0.016531	4.500000	0.016806	3.053382	0.016332	3.077347	0.016416	3.000000	0.016142	3.149363	0.016670	2.500000	0.016286	3.769497	0.017036	2.156619	0.017523	0.000000	0.017674	0.000000	0.017752	2.141475	0.017328	2.471832	0.017728	0.837595	0.018051	1.500000	0.018182	1.884039	0.017017	0.820177	0.017208	0.000000	0.017141	0.000000	0.017081	2.766966	0.016858	2.140247	0.016747	2.000000	0.016717	2.234913	0.016767	2.403999	0.016725	2.000000	0.016813	2.541116	0.016913	3.058288	0.017145	3.000000	0.017794	3.000000	0.017898	3.000000	0.017944	3.104607	0.016628	2.500000	0.015993	3.533621	0.017080	3.082968	0.017144	2.000000	0.017782	4.000000	0.016603	4.073391	0.017003	6.000000	0.017191	2.370233	0.016837	2.257117	0.016683	0.926042	0.018251	0.000000	0.018391	0.000000	0.018459	0.000000	0.018333	0.000000	0.018334	2.514261	0.016380	3.205938	0.017620	3.514830	0.017452	3.000000	0.017592	4.000000	0.017320	3.089416	0.017683	2.755427	0.017864	2.102707	0.017862	1.500000	0.017872	3.191560	0.017866	3.529300	0.017638	4.000000	0.017799	2.944999	0.018033	2.854369	0.018172	3.302359	0.018079	3.500000	0.018073	3.075725	0.017833	3.500000	0.017751	2.750404	0.017896	2.616370	0.017898	3.000000	0.017914	3.000000	0.017915	3.468636	0.017477	3.500000	0.018037	3.445981	0.017072	4.500000	0.016693	2.706697	0.017337	2.500000	0.017704	2.065700	0.015576	2.885888	0.017998	3.120996	0.018055	3.133069	0.018278	2.500000	0.018340	3.111375	0.017878	3.154339	0.017867	3.534531	0.018066	4.500000	0.018168	2.920152	0.017744	3.232961	0.018054	3.382799	0.018162	3.000000	0.018167	3.000000	0.018124	2.662988	0.017489	3.000000	0.017546	3.000000	0.017497	3.000000	0.017396	3.000000	0.017364	3.000000	0.017363	2.704564	0.017954	3.313764	0.017878	3.000000	0.017768	3.000000	0.017759	3.000000	0.017819	3.000000	0.017704	3.000000	0.017666	2.035457	0.018038	2.393227	0.018255	2.000000	0.018109	1.698483	0.017833	1.500000	0.017743	1.614364	0.014243	1.500000	0.016736	1.641096	0.013661	0.921227	0.013197	1.278253	0.013236	1.832560	0.013096	4.000000	0.014073	0.556272	0.012520	0.000000	0.012398	0.911533	0.012598	1.406177	0.011779	1.000000	0.011894	1.946462	0.013858	2.000000	0.016431	1.934237	0.013270	2.960475	0.014804	3.500000	0.015414	1.592018	0.012759	0.802603	0.012614	1.500000	0.012499	1.774128	0.012792	2.184317	0.012410	2.000000	0.013406	2.000000	0.013398	2.254508	0.012030	2.388061	0.011291	2.000000	0.011404	2.000000	0.011472	2.670907	0.011209	2.500000	0.011158	2.810097	0.011250	1.217058	0.011261	0.000000	0.011227	0.000000	0.011282	2.153152	0.012591	2.590036	0.012078	3.500000	0.012402	1.879044	0.011826	1.287882	0.011946	0.000000	0.011920	1.468133	0.013395	2.226422	0.013830	1.500000	0.013253	3.000000	0.014445	1.571418	0.012981	1.951082	0.012242	2.089879	0.011970	2.136832	0.011806	2.249547	0.011526	4.000000	0.011439	2.000000	0.012146	1.820429	0.012497	2.163490	0.012765	3.000000	0.012728	1.572542	0.012304	2.000000	0.012364	1.397829	0.013319	1.946058	0.013491	1.543138	0.012686	1.594122	0.013647	2.500000	0.015423	1.000000	0.012483	1.497392	0.011823	1.000000	0.012073	1.744505	0.011699	1.644624	0.011667	1.145866	0.011690	2.000000	0.011007	2.160792	0.011644	2.000000	0.013106	2.298312	0.010393	2.500000	0.011511	2.340787	0.014279	3.978019	0.015087	4.562231	0.015066	5.000000	0.016283	0.917952	0.013577	1.399953	0.013950	1.000000	0.012719	0.848774	0.013148	1.009982	0.013349	0.403245	0.013244	0.909970	0.013833	0.000000	0.013734	0.000000	0.012775	1.270685	0.013394	1.708055	0.015862	1.147102	0.014906	2.000000	0.014979	2.153679	0.016621	2.282821	0.017486	2.500000	0.017435	2.078462	0.016117	3.000000	0.016368	3.000000	0.015997	1.289169	0.015903	2.200315	0.015290	1.500000	0.014979	1.022702	0.011994	0.000000	0.012726	0.000000	0.013061	1.379602	0.011739	1.783438	0.011388	1.955132	0.011604	2.617618	0.011427	3.000000	0.011503	3.000000	0.011454	2.417157	0.011387	2.452378	0.011228	2.121962	0.011114	1.500000	0.011019	2.379099	0.011559	4.000000	0.011520	1.533621	0.011075	4.000000	0.011563	4.000000	0.011304	0.000000	0.010771	0.000000	0.010769	0.000000	0.010626	0.000000	0.010670	0.000000	0.010596	0.000000	0.010563	0.000000	0.010629	
58000	920.366328	1	3.188163359089	0.017062781305	274.372603212304	0.000061165075	0.032494194943	2.784521	0.016522	2.999558	0.016268	2.999233	0.016018	3.893089	0.015693	5.500000	0.015525	2.252609	0.016289	1.706373	0.016208	1.500000	0.016121	2.647000	0.016684	2.844841	0.016257	2.888763	0.015665	2.851830	0.016502	2.427214	0.016713	3.457900	0.016196	2.894168	0.016200	2.500000	0.016241	3.124265	0.016177	3.670568	0.016183	3.470495	0.016177	3.000000	0.016220	2.790626	0.016988	3.661788	0.016531	4.500000	0.016806	3.053382	0.016332	3.077347	0.016416	3.000000	0.016142	3.149363	0.016670	2.500000	0.016286	3.769497	0.017036	2.156619	0.017523	0.000000	0.017674	0.000000	0.017752	2.141475	0.017328	2.471832	0.017728	0.837595	0.018051	1.500000	0.018182	1.884039	0.017017	0.820177	0.017208	0.000000	0.017141	0.000000	0.017081	2.766966	0.016858	2.140247	0.016747	2.000000	0.016717	2.234913	0.016767	2.403999	0.016725	2.000000	0.016813	2.541116	0.016913	3.058288	0.017145	3.000000	0.017794	3.000000	0.017898	3.000000	0.017944	3.104607	0.016628	2.500000	0.015993	3.533621	0.017080	3.082968	0.017144	2.000000	0.017782	4.000000	0.016603	4.073391	0.017003	6.000000	0.017191	2.370233	0.016837	2.257117	0.016683	0.926042	0.018251	0.000000	0.018391	0.000000	0.018459	0.000000	0.018333	0.000000	0.018334	2.514261	0.016380	3.205938	0.017620	3.514830	0.017452	3.000000	0.017592	4.000000	0.017320	3.089416	0.017683	2.755427	0.017864	2.102707	0.017862	1.500000	0.017872	3.191560	0.017866	3.529300	0.017638	4.000000	0.017799	2.944999	0.018033	2.854369	0.018172	3.302359	0.018079	3.500000	0.018073	3.075725	0.017833	3.500000	0.017751	2.750404	0.017896	2.616370	0.017898	3.000000	0.017914	3.000000	0.017915	3.468636	0.017477	3.500000	0.018037	3.445981	0.017072	4.500000	0.016693	2.706697	0.017337	2.500000	0.017704	2.065700	0.015576	2.885888	0.017998	3.120996	0.018055	3.133069	0.018278	2.500000	0.018340	3.111375	0.017878	3.154339	0.017867	3.534531	0.018066	4.500000	0.018168	2.920152	0.017744	3.232961	0.018054	3.382799	0.018162	3.000000	0.018167	3.000000	0.018124	2.662988	0.017489	3.000000	0.017546	3.000000	0.017497	3.000000	0.017396	3.000000	0.017364	3.000000	0.017363	2.704564	0.017954	3.313764	0.017878	3.000000	0.017768	3.000000	0.017759	3.000000	0.017819	3.000000	0.017704	3.000000	0.017666	2.035457	0.018038	2.393227	0.018255	2.000000	0.018109	1.698483	0.017833	1.500000	0.017743	1.614364	0.014243	1.500000	0.016736	1.641096	0.013661	0.921227	0.013197	1.278253	0.013236	1.832560	0.013096	4.000000	0.014073	0.556272	0.012520	0.000000	0.012398	0.911533	0.012598	1.406177	0.011779	1.000000	0.011894	1.946462	0.013858	2.000000	0.016431	1.934237	0.013270	2.960475	0.014804	3.500000	0.015414	1.592018	0.012759	0.802603	0.012614	1.500000	0.012499	1.774128	0.012792	2.184317	0.012410	2.000000	0.013406	2.000000	0.013398	2.254508	0.012030	2.388061	0.011291	2.000000	0.011404	2.000000	0.011472	2.670907	0.011209	2.500000	0.011158	2.810097	0.011250	1.217058	0.011261	0.000000	0.011227	0.000000	0.011282	2.153152	0.012591	2.590036	0.012078	3.500000	0.012402	1.879044	0.011826	1.287882	0.011946	0.000000	0.011920	1.468133	0.013395	2.226422	0.013830	1.500000	0.013253	3.000000	0.014445	1.571418	0.012981	1.951082	0.012242	2.089879	0.011970	2.136832	0.011806	2.249547	0.011526	4.000000	0.011439	2.000000	0.012146	1.820429	0.012497	2.163490	0.012765	3.000000	0.012728	1.572542	0.012304	2.000000	0.012364	1.397829	0.013319	1.946058	0.013491	1.543138	0.012686	1.594122	0.013647	2.500000	0.015423	1.000000	0.012483	1.497392	0.011823	1.000000	0.012073	1.744505	0.011699	1.644624	0.011667	1.145866	0.011690	2.000000	0.011007	2.160792	0.011644	2.000000	0.013106	2.298312	0.010393	2.500000	0.011511	2.340787	0.014279	3.978019	0.015087	4.562231	0.015066	5.000000	0.016283	0.917952	0.013577	1.399953	0.013950	1.000000	0.012719	0.848774	0.013148	1.009982	0.013349	0.403245	0.013244	0.909970	0.013833	0.000000	0.013734	0.000000	0.012775	1.270685	0.013394	1.708055	0.015862	1.147102	0.014906	2.000000	0.014979	2.153679	0.016621	2.282821	0.017486	2.500000	0.017435	2.078462	0.016117	3.000000	0.016368	3.000000	0.015997	1.289169	0.015903	2.200315	0.015290	1.500000	0.014979	1.022702	0.011994	0.000000	0.012726	0.000000	0.013061	1.379602	0.011739	1.783438	0.011388	1.955132	0.011604	2.617618	0.011427	3.000000	0.011503	3.000000	0.011454	2.417157	0.011387	2.452378	0.011228	2.121962	0.011114	1.500000	0.011019	2.379099	0.011559	4.000000	0.011520	1.533621	0.011075	4.000000	0.011563	4.000000	0.011304	0.000000	0.010771	0.000000	0.010769	0.000000	0.010626	0.000000	0.010670	0.000000	0.010596	0.000000	0.010563	0.000000	0.010629	
59000	919.349440	1	4.057133691605	0.017627529596	274.372603212304	0.000061165075	0.032494194943	2.784521	0.016522	2.999558	0.016268	2.999233	0.016018	3.893089	0.015693	5.500000	0.015525	2.252609	0.016289	1.706373	0.016208	1.500000	0.016121	2.647000	0.016684	2.844841	0.016257	2.888763	0.015665	2.851830	0.016502	2.427214	0.016713	3.457900	0.016196	2.894168	0.016200	2.500000	0.016241	3.124265	0.016177	3.670568	0.016183	3.470495	0.016177	3.000000	0.016220	2.790626	0.016988	3.661788	0.016531	4.500000	0.016806	3.053382	0.016332	3.077347	0.016416	3.000000	0.016142	3.149363	0.016670	2.500000	0.016286	3.769497	0.017036	2.156619	0.017523	0.000000	0.017674	0.000000	0.017752	2.141475	0.017328	2.471832	0.017728	0.837595	0.018051	1.500000	0.018182	1.884039	0.017017	0.820177	0.017208	0.000000	0.017141	0.000000	0.017081	2.766966	0.016858	2.140247	0.016747	2.000000	0.016717	2.234913	0.016767	2.403999	0.016725	2.000000	0.016813	2.541116	0.016913	3.058288	0.017145	3.000000	0.017794	3.000000	0.017898	3.000000	0.017944	3.104607	0.016628	2.500000	0.015993	3.533621	0.017080	3.082968	0.017144	2.000000	0.017782	4.000000	0.016603	4.073391	0.017003	6.000000	0.017191	2.370233	0.016837	2.257117	0.016683	0.926042	0.018251	0.000000	0.018391	0.000000	0.018459	0.000000	0.018333	0.000000	0.018334	2.514261	0.016380	3.205938	0.017620	3.514830	0.017452	3.000000	0.017592	4.000000	0.017320	3.089416	0.017683	2.755427	0.017864	2.102707	0.017862	1.500000	0.017872	3.191560	0.017866	3.529300	0.017638	4.000000	0.017799	2.944999	0.018033	2.854369	0.018172	3.302359	0.018079	3.500000	0.018073	3.075725	0.017833	3.500000	0.017751	2.750404	0.017896	2.616370	0.017898	3.000000	0.017914	3.000000	0.017915	3.468636	0.017477	3.500000	0.018037	3.445981	0.017072	4.500000	0.016693	2.706697	0.017337	2.500000	0.017704	2.065700	0.015576	2.885888	0.017998	3.120996	0.018055	3.133069	0.018278	2.500000	0.018340	3.111375	0.017878	3.154339	0.017867	3.534531	0.018066	4.500000	0.018168	2.920152	0.017744	3.232961	0.018054	3.382799	0.018162	3.000000	0.018167	3.000000	0.018124	2.662988	0.017489	3.000000	0.017546	3.000000	0.017497	3.000000	0.017396	3.000000	0.017364	3.000000	0.017363	2.704564	0.017954	3.313764	0.017878	3.000000	0.017768	3.000000	0.017759	3.000000	0.017819	3.000000	0.017704	3.000000	0.017666	2.035457	0.018038	2.393227	0.018255	2.000000	0.018109	1.698483	0.017833	1.500000	0.017743	1.614364	0.014243	1.500000	0.016736	1.641096	0.013661	0.921227	0.013197	1.278253	0.013236	1.832560	0.013096	4.000000	0.014073	0.556272	0.012520	0.000000	0.012398	0.911533	0.012598	1.406177	0.011779	1.000000	0.011894	1.946462	0.013858	2.000000	0.016431	1.934237	0.013270	2.960475	0.014804	3.500000	0.015414	1.592018	0.012759	0.802603	0.012614	1.500000	0.012499	1.774128	0.012792	2.184317	0.012410	2.000000	0.013406	2.000000	0.013398	2.254508	0.012030	2.388061	0.011291	2.000000	0.011404	2.000000	0.011472	2.670907	0.011209	2.500000	0.011158	2.810097	0.011250	1.217058	0.011261	0.000000	0.011227	0.000000	0.011282	2.153152	0.012591	2.590036	0.012078	3.500000	0.012402	1.879044	0.011826	1.287882	0.011946	0.000000	0.011920	1.468133	0.013395	2.226422	0.013830	1.500000	0.013253	3.000000	0.014445	1.571418	0.012981	1.951082	0.012242	2.089879	0.011970	2.136832	0.011806	2.249547	0.011526	4.000000	0.011439	2.000000	0.012146	1.820429	0.012497	2.163490	0.012765	3.000000	0.012728	1.572542	0.012304	2.000000	0.012364	1.397829	0.013319	1.946058	0.013491	1.543138	0.012686	1.594122	0.013647	2.500000	0.015423	1.000000	0.012483	1.497392	0.011823	1.000000	0.012073	1.744505	0.011699	1.644624	0.011667	1.145866	0.011690	2.000000	0.011007	2.160792	0.011644	2.000000	0.013106	2.298312	0.010393	2.500000	0.011511	2.340787	0.014279	3.978019	0.015087	4.562231	0.015066	5.000000	0.016283	0.917952	0.013577	1.399953	0.013950	1.000000	0.012719	0.848774	0.013148	1.009982	0.013349	0.403245	0.013244	0.909970	0.013833	0.000000	0.013734	0.000000	0.012775	1.270685	0.013394	1.708055	0.015862	1.147102	0.014906	2.000000	0.014979	2.153679	0.016621	2.282821	0.017486	2.500000	0.017435	2.078462	0.016117	3.000000	0.016368	3.000000	0.015997	1.289169	0.015903	2.200315	0.015290	1.500000	0.014979	1.022702	0.011994	0.000000	0.012726	0.000000	0.013061	1.379602	0.011739	1.783438	0.011388	1.955132	0.011604	2.617618	0.011427	3.000000	0.011503	3.000000	0.011454	2.417157	0.011387	2.452378	0.011228	2.121962	0.011114	1.500000	0.011019	2.379099	0.011559	4.000000	0.011520	1.533621	0.011075	4.000000	0.011563	4.000000	0.011304	0.000000	0.010771	0.000000	0.010769	0.000000	0.010626	0.000000	0.010670	0.000000	0.010596	0.000000	0.010563	0.000000	0.010629	
60000	919.507484	1	0.569183523957	0.017064316479	274.372603212304	0.000061165075	0.032494194943	2.784521	0.016522	2.999558	0.016268	2.999233	0.016018	3.893089	0.015693	5.500000	0.015525	2.252609	0.016289	1.706373	0.016208	1.500000	0.016121	2.647000	0.016684	2.844841	0.016257	2.888763	0.015665	2.851830	0.016502	2.427214	0.016713	3.457900	0.016196	2.894168	0.016200	2.500000	0.016241	3.124265	0.016177	3.670568	0.016183	3.470495	0.016177	3.000000	0.016220	2.790626	0.016988	3.661788	0.016531	4.500000	0.016806	3.053382	0.016332	3.077347	0.016416	3.000000	0.016142	3.149363	0.016670	2.500000	0.016286	3.769497	0.017036	2.156619	0.017523	0.000000	0.017674	0.000000	0.017752	2.141475	0.017328	2.471832	0.017728	0.837595	0.018051	1.500000	0.018182	1.884039	0.017017	0.820177	0.017208	0.000000	0.017141	0.000000	0.017081	2.766966	0.016858	2.140247	0.016747	2.000000	0.016717	2.234913	0.016767	2.403999	0.016725	2.000000	0.016813	2.541116	0.016913	3.058288	0.017145	3.000000	0.017794	3.000000	0.017898	3.000000	0.017944	3.104607	0.016628	2.500000	0.015993	3.533621	0.017080	3.082968	0.017144	2.000000	0.017782	4.000000	0.016603	4.073391	0.017003	6.000000	0.017191	2.370233	0.016837	2.257117	0.016683	0.926042	0.018251	0.000000	0.018391	0.000000	0.018459	0.000000	0.018333	0.000000	0.018334	2.514261	0.016380	3.205938	0.017620	3.514830	0.017452	3.000000	0.017592	4.000000	0.017320	3.089416	0.017683	2.755427	0.017864	2.102707	0.017862	1.500000	0.017872	3.191560	0.017866	3.529300	0.017638	4.000000	0.017799	2.944999	0.018033	2.854369	0.018172	3.302359	0.018079	3.500000	0.018073	3.075725	0.017833	3.500000	0.017751	2.750404	0.017896	2.616370	0.017898	3.000000	0.017914	3.000000	0.017915	3.468636	0.017477	3.500000	0.018037	3.445981	0.017072	4.500000	0.016693	2.706697	0.017337	2.500000	0.017704	2.065700	0.015576	2.885888	0.017998	3.120996	0.018055	3.133069	0.018278	2.500000	0.018340	3.111375	0.017878	3.154339	0.017867	3.534531	0.018066	4.500000	0.018168	2.920152	0.017744	3.232961	0.018054	3.382799	0.018162	3.000000	0.018167	3.000000	0.018124	2.662988	0.017489	3.000000	0.017546	3.000000	0.017497	3.000000	0.017396	3.000000	0.017364	3.000000	0.017363	2.704564	0.017954	3.313764	0.017878	3.000000	0.017768	3.000000	0.017759	3.000000	0.017819	3.000000	0.017704	3.000000	0.017666	2.035457	0.018038	2.393227	0.018255	2.000000	0.018109	1.698483	0.017833	1.500000	0.017743	1.614364	0.014243	1.500000	0.016736	1.641096	0.013661	0.921227	0.013197	1.278253	0.013236	1.832560	0.013096	4.000000	0.014073	0.556272	0.012520	0.000000	0.012398	0.911533	0.012598	1.406177	0.011779	1.000000	0.011894	1.946462	0.013858	2.000000	0.016431	1.934237	0.013270	2.960475	0.014804	3.500000	0.015414	1.592018	0.012759	0.802603	0.012614	1.500000	0.012499	1.774128	0.012792	2.184317	0.012410	2.000000	0.013406	2.000000	0.013398	2.254508	0.012030	2.388061	0.011291	2.000000	0.011404	2.000000	0.011472	2.670907	0.011209	2.500000	0.011158	2.810097	0.011250	1.217058	0.011261	0.000000	0.011227	0.000000	0.011282	2.153152	0.012591	2.590036	0.012078	3.500000	0.012402	1.879044	0.011826	1.287882	0.011946	0.000000	0.011920	1.468133	0.013395	2.226422	0.013830	1.500000	0.013253	3.000000	0.014445	1.571418	0.012981	1.951082	0.012242	2.089879	0.011970	2.136832	0.011806	2.249547	0.011526	4.000000	0.011439	2.000000	0.012146	1.820429	0.012497	2.163490	0.012765	3.000000	0.012728	1.572542	0.012304	2.000000	0.012364	1.397829	0.013319	1.946058	0.013491	1.543138	0.012686	1.594122	0.013647	2.500000	0.015423	1.000000	0.012483	1.497392	0.011823	1.000000	0.012073	1.744505	0.011699	1.644624	0.011667	1.145866	0.011690	2.000000	0.011007	2.160792	0.011644	2.000000	0.013106	2.298312	0.010393	2.500000	0.011511	2.340787	0.014279	3.978019	0.015087	4.562231	0.015066	5.000000	0.016283	0.917952	0.013577	1.399953	0.013950	1.000000	0.012719	0.848774	0.013148	1.009982	0.013349	0.403245	0.013244	0.909970	0.013833	0.000000	0.013734	0.000000	0.012775	1.270685	0.013394	1.708055	0.015862	1.147102	0.014906	2.000000	0.014979	2.153679	0.016621	2.282821	0.017486	2.500000	0.017435	2.078462	0.016117	3.000000	0.016368	3.000000	0.015997	1.289169	0.015903	2.200315	0.015290	1.500000	0.014979	1.022702	0.011994	0.000000	0.012726	0.000000	0.013061	1.379602	0.011739	1.783438	0.011388	1.955132	0.011604	2.617618	0.011427	3.000000	0.011503	3.000000	0.011454	2.417157	0.011387	2.452378	0.011228	2.121962	0.011114	1.500000	0.011019	2.379099	0.011559	4.000000	0.011520	1.533621	0.011075	4.000000	0.011563	4.000000	0.011304	0.000000	0.010771	0.000000	0.010769	0.000000	0.010626	0.000000	0.010670	0.000000	0.010596	0.000000	0.010563	0.000000	0.010629	
61000	920.591497	1	2.384395829854	0.016398753065	274.372603212304	0.000061165075	0.032494194943	2.784521	0.016522	2.999558	0.016268	2.999233	0.016018	3.893089	0.015693	5.500000	0.015525	2.252609	0.016289	1.706373	0.016208	1.500000	0.016121	2.647000	0.016684	2.844841	0.016257	2.888763	0.015665	2.851830	0.016502	2.427214	0.016713	3.457900	0.016196	2.894168	0.016200	2.500000	0.016241	3.124265	0.016177	3.670568	0.016183	3.470495	0.016177	3.000000	0.016220	2.790626	0.016988	3.661788	0.016531	4.500000	0.016806	3.053382	0.016332	3.077347	0.016416	3.000000	0.016142	3.149363	0.016670	2.500000	0.016286	3.769497	0.017036	2.156619	0.017523	0.000000	0.017674	0.000000	0.017752	2.141475	0.017328	2.471832	0.017728	0.837595	0.018051	1.500000	0.018182	1.884039	0.017017	0.820177	0.017208	0.000000	0.017141	0.000000	0.017081	2.766966	0.016858	2.140247	0.016747	2.000000	0.016717	2.234913	0.016767	2.403999	0.016725	2.000000	0.016813	2.541116	0.016913	3.058288	0.017145	3.000000	0.017794	3.000000	0.017898	3.000000	0.017944	3.104607	0.016628	2.500000	0.015993	3.533621	0.017080	3.082968	0.017144	2.000000	0.017782	4.000000	0.016603	4.073391	0.017003	6.000000	0.017191	2.370233	0.016837	2.257117	0.016683	0.926042	0.018251	0.000000	0.018391	0.000000	0.018459	0.000000	0.018333	0.000000	0.018334	2.514261	0.016380	3.205938	0.017620	3.514830	0.017452	3.000000	0.017592	4.000000	0.017320	3.089416	0.017683	2.755427	0.017864	2.102707	0.017862	1.500000	0.017872	3.191560	0.017866	3.529300	0.017638	4.000000	0.017799	2.944999	0.018033	2.854369	0.018172	3.302359	0.018079	3.500000	0.018073	3.075725	0.017833	3.500000	0.017751	2.750404	0.017896	2.616370	0.017898	3.000000	0.017914	3.000000	0.017915	3.468636	0.017477	3.500000	0.018037	3.445981	0.017072	4.500000	0.016693	2.706697	0.017337	2.500000	0.017704	2.065700	0.015576	2.885888	0.017998	3.120996	0.018055	3.133069	0.018278	2.500000	0.018340	3.111375	0.017878	3.154339	0.017867	3.534531	0.018066	4.500000	0.018168	2.920152	0.017744	3.232961	0.018054	3.382799	0.018162	3.000000	0.018167	3.000000	0.018124	2.662988	0.017489	3.000000	0.017546	3.000000	0.017497	3.000000	0.017396	3.000000	0.017364	3.000000	0.017363	2.704564	0.017954	3.313764	0.017878	3.000000	0.017768	3.000000	0.017759	3.000000	0.017819	3.000000	0.017704	3.000000	0.017666	2.035457	0.018038	2.393227	0.018255	2.000000	0.018109	1.698483	0.017833	1.500000	0.017743	1.614364	0.014243	1.500000	0.016736	1.641096	0.013661	0.921227	0.013197	1.278253	0.013236	1.832560	0.013096	4.000000	0.014073	0.556272	0.012520	0.000000	0.012398	0.911533	0.012598	1.406177	0.011779	1.000000	0.011894	1.946462	0.013858	2.000000	0.016431	1.934237	0.013270	2.960475	0.014804	3.500000	0.015414	1.592018	0.012759	0.802603	0.012614	1.500000	0.012499	1.774128	0.012792	2.184317	0.012410	2.000000	0.013406	2.000000	0.013398	2.254508	0.012030	2.388061	0.011291	2.000000	0.011404	2.000000	0.011472	2.670907	0.011209	2.500000	0.011158	2.810097	0.011250	1.217058	0.011261	0.000000	0.011227	0.000000	0.011282	2.153152	0.012591	2.590036	0.012078	3.500000	0.012402	1.879044	0.011826	1.287882	0.011946	0.000000	0.011920	1.468133	0.013395	2.226422	0.013830	1.500000	0.013253	3.000000	0.014445	1.571418	0.012981	1.951082	0.012242	2.089879	0.011970	2.136832	0.011806	2.249547	0.011526	4.000000	0.011439	2.000000	0.012146	1.820429	0.012497	2.163490	0.012765	3.000000	0.012728	1.572542	0.012304	2.000000	0.012364	1.397829	0.013319	1.946058	0.013491	1.543138	0.012686	1.594122	0.013647	2.500000	0.015423	1.000000	0.012483	1.497392	0.011823	1.000000	0.012073	1.744505	0.011699	1.644624	0.011667	1.145866	0.011690	2.000000	0.011007	2.160792	0.011644	2.000000	0.013106	2.298312	0.010393	2.500000	0.011511	2.340787	0.014279	3.978019	0.015087	4.562231	0.015066	5.000000	0.016283	0.917952	0.013577	1.399953	0.013950	1.000000	0.012719	0.848774	0.013148	1.009982	0.013349	0.403245	0.013244	0.909970	0.013833	0.000000	0.013734	0.000000	0.012775	1.270685	0.013394	1.708055	0.015862	1.147102	0.014906	2.000000	0.014979	2.153679	0.016621	2.282821	0.017486	2.500000	0.017435	2.078462	0.016117	3.000000	0.016368	3.000000	0.015997	1.289169	0.015903	2.200315	0.015290	1.500000	0.014979	1.022702	0.011994	0.000000	0.012726	0.000000	0.013061	1.379602	0.011739	1.783438	0.011388	1.955132	0.011604	2.617618	0.011427	3.000000	0.011503	3.000000	0.011454	2.417157	0.011387	2.452378	0.011228	2.121962	0.011114	1.500000	0.011019	2.379099	0.011559	4.000000	0.011520	1.533621	0.011075	4.000000	0.011563	4.000000	0.011304	0.000000	0.010771	0.000000	0.010769	0.000000	0.010626	0.000000	0.010670	0.000000	0.010596	0.000000	0.010563	0.000000	0.010629	
62000	917.553062	1	5.962121157370	0.015277928053	274.372603212304	0.000061165075	0.032494194943	2.784521	0.016522	2.999558	0.016268	2.999233	0.016018	3.893089	0.015693	5.500000	0.015525	2.252609	0.016289	1.706373	0.016208	1.500000	0.016121	2.647000	0.016684	2.844841	0.016257	2.888763	0.015665	2.851830	0.016502	2.427214	0.016713	3.457900	0.016196	2.894168	0.016200	2.500000	0.016241	3.124265	0.016177	3.670568	0.016183	3.470495	0.016177	3.000000	0.016220	2.790626	0.016988	3.661788	0.016531	4.500000	0.016806	3.053382	0.016332	3.077347	0.016416	3.000000	0.016142	3.149363	0.016670	2.500000	0.016286	3.769497	0.017036	2.156619	0.017523	0.000000	0.017674	0.000000	0.017752	2.141475	0.017328	2.471832	0.017728	0.837595	0.018051	1.500000	0.018182	1.884039	0.017017	0.820177	0.017208	0.000000	0.017141	0.000000	0.017081	2.766966	0.016858	2.140247	0.016747	2.000000	0.016717	2.234913	0.016767	2.403999	0.016725	2.000000	0.016813	2.541116	0.016913	3.058288	0.017145	3.000000	0.017794	3.000000	0.017898	3.000000	0.017944	3.104607	0.016628	2.500000	0.015993	3.533621	0.017080	3.082968	0.017144	2.000000	0.017782	4.000000	0.016603	4.073391	0.017003	6.000000	0.017191	2.370233	0.016837	2.257117	0.016683	0.926042	0.018251	0.000000	0.018391	0.000000	0.018459	0.000000	0.018333	0.000000	0.018334	2.514261	0.016380	3.205938	0.017620	3.514830	0.017452	3.000000	0.017592	4.000000	0.017320	3.089416	0.017683	2.755427	0.017864	2.102707	0.017862	1.500000	0.017872	3.191560	0.017866	3.529300	0.017638	4.000000	0.017799	2.944999	0.018033	2.854369	0.018172	3.302359	0.018079	3.500000	0.018073	3.075725	0.017833	3.500000	0.017751	2.750404	0.017896	2.616370	0.017898	3.000000	0.017914	3.000000	0.017915	3.468636	0.017477	3.500000	0.018037	3.445981	0.017072	4.500000	0.016693	2.706697	0.017337	2.500000	0.017704	2.065700	0.015576	2.885888	0.017998	3.120996	0.018055	3.133069	0.018278	2.500000	0.018340	3.111375	0.017878	3.154339	0.017867	3.534531	0.018066	4.500000	0.018168	2.920152	0.017744	3.232961	0.018054	3.382799	0.018162	3.000000	0.018167	3.000000	0.018124	2.662988	0.017489	3.000000	0.017546	3.000000	0.017497	3.000000	0.017396	3.000000	0.017364	3.000000	0.017363	2.704564	0.017954	3.313764	0.017878	3.000000	0.017768	3.000000	0.017759	3.000000	0.017819	3.000000	0.017704	3.000000	0.017666	2.035457	0.018038	2.393227	0.018255	2.000000	0.018109	1.698483	0.017833	1.500000	0.017743	1.614364	0.014243	1.500000	0.016736	1.641096	0.013661	0.921227	0.013197	1.278253	0.013236	1.832560	0.013096	4.000000	0.014073	0.556272	0.012520	0.000000	0.012398	0.911533	0.012598	1.406177	0.011779	1.000000	0.011894	1.946462	0.013858	2.000000	0.016431	1.934237	0.013270	2.960475	0.014804	3.500000	0.015414	1.592018	0.012759	0.802603	0.012614	1.500000	0.012499	1.774128	0.012792	2.184317	0.012410	2.000000	0.013406	2.000000	0.013398	2.254508	0.012030	2.388061	0.011291	2.000000	0.011404	2.000000	0.011472	2.670907	0.011209	2.500000	0.011158	2.810097	0.011250	1.217058	0.011261	0.000000	0.011227	0.000000	0.011282	2.153152	0.012591	2.590036	0.012078	3.500000	0.012402	1.879044	0.011826	1.287882	0.011946	0.000000	0.011920	1.468133	0.013395	2.226422	0.013830	1.500000	0.013253	3.000000	0.014445	1.571418	0.012981	1.951082	0.012242	2.089879	0.011970	2.136832	0.011806	2.249547	0.011526	4.000000	0.011439	2.000000	0.012146	1.820429	0.012497	2.163490	0.012765	3.000000	0.012728	1.572542	0.012304	2.000000	0.012364	1.397829	0.013319	1.946058	0.013491	1.543138	0.012686	1.594122	0.013647	2.500000	0.015423	1.000000	0.012483	1.497392	0.011823	1.000000	0.012073	1.744505	0.011699	1.644624	0.011667	1.145866	0.011690	2.000000	0.011007	2.160792	0.011644	2.000000	0.013106	2.298312	0.010393	2.500000	0.011511	2.340787	0.014279	3.978019	0.015087	4.562231	0.015066	5.000000	0.016283	0.917952	0.013577	1.399953	0.013950	1.000000	0.012719	0.848774	0.013148	1.009982	0.013349	0.403245	0.013244	0.909970	0.013833	0.000000	0.013734	0.000000	0.012775	1.270685	0.013394	1.708055	0.015862	1.147102	0.014906	2.000000	0.014979	2.153679	0.016621	2.282821	0.017486	2.500000	0.017435	2.078462	0.016117	3.000000	0.016368	3.000000	0.015997	1.289169	0.015903	2.200315	0.015290	1.500000	0.014979	1.022702	0.011994	0.000000	0.012726	0.000000	0.013061	1.379602	0.011739	1.783438	0.011388	1.955132	0.011604	2.617618	0.011427	3.000000	0.011503	3.000000	0.011454	2.417157	0.011387	2.452378	0.011228	2.121962	0.011114	1.500000	0.011019	2.379099	0.011559	4.000000	0.011520	1.533621	0.011075	4.000000	0.011563	4.000000	0.011304	0.000000	0.010771	0.000000	0.010769	0.000000	0.010626	0.000000	0.010670	0.000000	0.010596	0.000000	0.010563	0.000000	0.010629	
63000	919.744885	1	2.492289696871	0.015484707334	274.372603212304	0.000061165075	0.032494194943	2.784521	0.016522	2.999558	0.016268	2.999233	0.016018	3.893089	0.015693	5.500000	0.015525	2.252609	0.016289	1.706373	0.016208	1.500000	0.016121	2.647000	0.016684	2.844841	0.016257	2.888763	0.015665	2.851830	0.016502	2.427214	0.016713	3.457900	0.016196	2.894168	0.016200	2.500000	0.016241	3.124265	0.016177	3.670568	0.016183	3.470495	0.016177	3.000000	0.016220	2.790626	0.016988	3.661788	0.016531	4.500000	0.016806	3.053382	0.016332	3.077347	0.016416	3.000000	0.016142	3.149363	0.016670	2.500000	0.016286	3.769497	0.017036	2.156619	0.017523	0.000000	0.017674	0.000000	0.017752	2.141475	0.017328	2.471832	0.017728	0.837595	0.018051	1.500000	0.018182	1.884039	0.017017	0.820177	0.017208	0.000000	0.017141	0.000000	0.017081	2.766966	0.016858	2.140247	0.016747	2.000000	0.016717	2.234913	0.016767	2.403999	0.016725	2.000000	0.016813	2.541116	0.016913	3.058288	0.017145	3.000000	0.017794	3.000000	0.017898	3.000000	0.017944	3.104607	0.016628	2.500000	0.015993	3.533621	0.017080	3.082968	0.017144	2.000000	0.017782	4.000000	0.016603	4.073391	0.017003	6.000000	0.017191	2.370233	0.016837	2.257117	0.016683	0.926042	0.018251	0.000000	0.018391	0.000000	0.018459	0.000000	0.018333	0.000000	0.018334	2.514261	0.016380	3.205938	0.017620	3.514830	0.017452	3.000000	0.017592	4.000000	0.017320	3.089416	0.017683	2.755427	0.017864	2.102707	0.017862	1.500000	0.017872	3.191560	0.017866	3.529300	0.017638	4.000000	0.017799	2.944999	0.018033	2.854369	0.018172	3.302359	0.018079	3.500000	0.018073	3.075725	0.017833	3.500000	0.017751	2.750404	0.017896	2.616370	0.017898	3.000000	0.017914	3.000000	0.017915	3.468636	0.017477	3.500000	0.018037	3.445981	0.017072	4.500000	0.016693	2.706697	0.017337	2.500000	0.017704	2.065700	0.015576	2.885888	0.017998	3.120996	0.018055	3.133069	0.018278	2.500000	0.018340	3.111375	0.017878	3.154339	0.017867	3.534531	0.018066	4.500000	0.018168	2.920152	0.017744	3.232961	0.018054	3.382799	0.018162	3.000000	0.018167	3.000000	0.018124	2.662988	0.017489	3.000000	0.017546	3.000000	0.017497	3.000000	0.017396	3.000000	0.017364	3.000000	0.017363	2.704564	0.017954	3.313764	0.017878	3.000000	0.017768	3.000000	0.017759	3.000000	0.017819	3.000000	0.017704	3.000000	0.017666	2.035457	0.018038	2.393227	0.018255	2.000000	0.018109	1.698483	0.017833	1.500000	0.017743	1.614364	0.014243	1.500000	0.016736	1.641096	0.013661	0.921227	0.013197	1.278253	0.013236	1.832560	0.013096	4.000000	0.014073	0.556272	0.012520	0.000000	0.012398	0.911533	0.012598	1.406177	0.011779	1.000000	0.011894	1.946462	0.013858	2.000000	0.016431	1.934237	0.013270	2.960475	0.014804	3.500000	0.015414	1.592018	0.012759	0.802603	0.012614	1.500000	0.012499	1.774128	0.012792	2.184317	0.012410	2.000000	0.013406	2.000000	0.013398	2.254508	0.012030	2.388061	0.011291	2.000000	0.011404	2.000000	0.011472	2.670907	0.011209	2.500000	0.011158	2.810097	0.011250	1.217058	0.011261	0.000000	0.011227	0.000000	0.011282	2.153152	0.012591	2.590036	0.012078	3.500000	0.012402	1.879044	0.011826	1.287882	0.011946	0.000000	0.011920	1.468133	0.013395	2.226422	0.013830	1.500000	0.013253	3.000000	0.014445	1.571418	0.012981	1.951082	0.012242	2.089879	0.011970	2.136832	0.011806	2.249547	0.011526	4.000000	0.011439	2.000000	0.012146	1.820429	0.012497	2.163490	0.012765	3.000000	0.012728	1.572542	0.012304	2.000000	0.012364	1.397829	0.013319	1.946058	0.013491	1.543138	0.012686	1.594122	0.013647	2.500000	0.015423	1.000000	0.012483	1.497392	0.011823	1.000000	0.012073	1.744505	0.011699	1.644624	0.011667	1.145866	0.011690	2.000000	0.011007	2.160792	0.011644	2.000000	0.013106	2.298312	0.010393	2.500000	0.011511	2.340787	0.014279	3.978019	0.015087	4.562231	0.015066	5.000000	0.016283	0.917952	0.013577	1.399953	0.013950	1.000000	0.012719	0.848774	0.013148	1.009982	0.013349	0.403245	0.013244	0.909970	0.013833	0.000000	0.013734	0.000000	0.012775	1.270685	0.013394	1.708055	0.015862	1.147102	0.014906	2.000000	0.014979	2.153679	0.016621	2.282821	0.017486	2.500000	0.017435	2.078462	0.016117	3.000000	0.016368	3.000000	0.015997	1.289169	0.015903	2.200315	0.015290	1.500000	0.014979	1.022702	0.011994	0.000000	0.012726	0.000000	0.013061	1.379602	0.011739	1.783438	0.011388	1.955132	0.011604	2.617618	0.011427	3.000000	0.011503	3.000000	0.011454	2.417157	0.011387	2.452378	0.011228	2.121962	0.011114	1.500000	0.011019	2.379099	0.011559	4.000000	0.011520	1.533621	0.011075	4.000000	0.011563	4.000000	0.011304	0.000000	0.010771	0.000000	0.010769	0.000000	0.010626	0.000000	0.010670	0.000000	0.010596	0.000000	0.010563	0.000000	0.010629	
64000	919.101322	1	5.129366424242	0.017336565410	274.372603212304	0.000061165075	0.032494194943	2.784521	0.016522	2.999558	0.016268	2.999233	0.016018	3.893089	0.015693	5.500000	0.015525	2.252609	0.016289	1.706373	0.016208	1.500000	0.016121	2.647000	0.016684	2.844841	0.016257	2.888763	0.015665	2.851830	0.016502	2.427214	0.016713	3.457900	0.016196	2.894168	0.016200	2.500000	0.016241	3.124265	0.016177	3.670568	0.016183	3.470495	0.016177	3.000000	0.016220	2.790626	0.016988	3.661788	0.016531	4.500000	0.016806	3.053382	0.016332	3.077347	0.016416	3.000000	0.016142	3.149363	0.016670	2.500000	0.016286	3.769497	0.017036	2.156619	0.017523	0.000000	0.017674	0.000000	0.017752	2.141475	0.017328	2.471832	0.017728	0.837595	0.018051	1.500000	0.018182	1.884039	0.017017	0.820177	0.017208	0.000000	0.017141	0.000000	0.017081	2.766966	0.016858	2.140247	0.016747	2.000000	0.016717	2.234913	0.016767	2.403999	0.016725	2.000000	0.016813	2.541116	0.016913	3.058288	0.017145	3.000000	0.017794	3.000000	0.017898	3.000000	0.017944	3.104607	0.016628	2.500000	0.015993	3.533621	0.017080	3.082968	0.017144	2.000000	0.017782	4.000000	0.016603	4.073391	0.017003	6.000000	0.017191	2.370233	0.016837	2.257117	0.016683	0.926042	0.018251	0.000000	0.018391	0.000000	0.018459	0.000000	0.018333	0.000000	0.018334	2.514261	0.016380	3.205938	0.017620	3.514830	0.017452	3.000000	0.017592	4.000000	0.017320	3.089416	0.017683	2.755427	0.017864	2.102707	0.017862	1.500000	0.017872	3.191560	0.017866	3.529300	0.017638	4.000000	0.017799	2.944999	0.018033	2.854369	0.018172	3.302359	0.018079	3.500000	0.018073	3.075725	0.017833	3.500000	0.017751	2.750404	0.017896	2.616370	0.017898	3.000000	0.017914	3.000000	0.017915	3.468636	0.017477	3.500000	0.018037	3.445981	0.017072	4.500000	0.016693	2.706697	0.017337	2.500000	0.017704	2.065700	0.015576	2.885888	0.017998	3.120996	0.018055	3.133069	0.018278	2.500000	0.018340	3.111375	0.017878	3.154339	0.017867	3.534531	0.018066	4.500000	0.018168	2.920152	0.017744	3.232961	0.018054	3.382799	0.018162	3.000000	0.018167	3.000000	0.018124	2.662988	0.017489	3.000000	0.017546	3.000000	0.017497	3.000000	0.017396	3.000000	0.017364	3.000000	0.017363	2.704564	0.017954	3.313764	0.017878	3.000000	0.017768	3.000000	0.017759	3.000000	0.017819	3.000000	0.017704	3.000000	0.017666	2.035457	0.018038	2.393227	0.018255	2.000000	0.018109	1.698483	0.017833	1.500000	0.017743	1.614364	0.014243	1.500000	0.016736	1.641096	0.013661	0.921227	0.013197	1.278253	0.013236	1.832560	0.013096	4.000000	0.014073	0.556272	0.012520	0.000000	0.012398	0.911533	0.012598	1.406177	0.011779	1.000000	0.011894	1.946462	0.013858	2.000000	0.016431	1.934237	0.013270	2.960475	0.014804	3.500000	0.015414	1.592018	0.012759	0.802603	0.012614	1.500000	0.012499	1.774128	0.012792	2.184317	0.012410	2.000000	0.013406	2.000000	0.013398	2.254508	0.012030	2.388061	0.011291	2.000000	0.011404	2.000000	0.011472	2.670907	0.011209	2.500000	0.011158	2.810097	0.011250	1.217058	0.011261	0.000000	0.011227	0.000000	0.011282	2.153152	0.012591	2.590036	0.012078	3.500000	0.012402	1.879044	0.011826	1.287882	0.011946	0.000000	0.011920	1.468133	0.013395	2.226422	0.013830	1.500000	0.013253	3.000000	0.014445	1.571418	0.012981	1.951082	0.012242	2.089879	0.011970	2.136832	0.011806	2.249547	0.011526	4.000000	0.011439	2.000000	0.012146	1.820429	0.012497	2.163490	0.012765	3.000000	0.012728	1.572542	0.012304	2.000000	0.012364	1.397829	0.013319	1.946058	0.013491	1.543138	0.012686	1.594122	0.013647	2.500000	0.015423	1.000000	0.012483	1.497392	0.011823	1.000000	0.012073	1.744505	0.011699	1.644624	0.011667	1.145866	0.011690	2.000000	0.011007	2.160792	0.011644	2.000000	0.013106	2.298312	0.010393	2.500000	0.011511	2.340787	0.014279	3.978019	0.015087	4.562231	0.015066	5.000000	0.016283	0.917952	0.013577	1.399953	0.013950	1.000000	0.012719	0.848774	0.013148	1.009982	0.013349	0.403245	0.013244	0.909970	0.013833	0.000000	0.013734	0.000000	0.012775	1.270685	0.013394	1.708055	0.015862	1.147102	0.014906	2.000000	0.014979	2.153679	0.016621	2.282821	0.017486	2.500000	0.017435	2.078462	0.016117	3.000000	0.016368	3.000000	0.015997	1.289169	0.015903	2.200315	0.015290	1.500000	0.014979	1.022702	0.011994	0.000000	0.012726	0.000000	0.013061	1.379602	0.011739	1.783438	0.011388	1.955132	0.011604	2.617618	0.011427	3.000000	0.011503	3.000000	0.011454	2.417157	0.011387	2.452378	0.011228	2.121962	0.011114	1.500000	0.011019	2.379099	0.011559	4.000000	0.011520	1.533621	0.011075	4.000000	0.011563	4.000000	0.011304	0.000000	0.010771	0.000000	0.010769	0.000000	0.010626	0.000000	0.010670	0.000000	0.010596	0.000000	0.010563	0.000000	0.010629	
65000	917.513451	1	5.639068756932	0.017947317574	274.372603212304	0.000061165075	0.032494194943	2.784521	0.016522	2.999558	0.016268	2.999233	0.016018	3.893089	0.015693	5.500000	0.015525	2.252609	0.016289	1.706373	0.016208	1.500000	0.016121	2.647000	0.016684	2.844841	0.016257	2.888763	0.015665	2.851830	0.016502	2.427214	0.016713	3.457900	0.016196	2.894168	0.016200	2.500000	0.016241	3.124265	0.016177	3.670568	0.016183	3.470495	0.016177	3.000000	0.016220	2.790626	0.016988	3.661788	0.016531	4.500000	0.016806	3.053382	0.016332	3.077347	0.016416	3.000000	0.016142	3.149363	0.016670	2.500000	0.016286	3.769497	0.017036	2.156619	0.017523	0.000000	0.017674	0.000000	0.017752	2.141475	0.017328	2.471832	0.017728	0.837595	0.018051	1.500000	0.018182	1.884039	0.017017	0.820177	0.017208	0.000000	0.017141	0.000000	0.017081	2.766966	0.016858	2.140247	0.016747	2.000000	0.016717	2.234913	0.016767	2.403999	0.016725	2.000000	0.016813	2.541116	0.016913	3.058288	0.017145	3.000000	0.017794	3.000000	0.017898	3.000000	0.017944	3.104607	0.016628	2.500000	0.015993	3.533621	0.017080	3.082968	0.017144	2.000000	0.017782	4.000000	0.016603	4.073391	0.017003	6.000000	0.017191	2.370233	0.016837	2.257117	0.016683	0.926042	0.018251	0.000000	0.018391	0.000000	0.018459	0.000000	0.018333	0.000000	0.018334	2.514261	0.016380	3.205938	0.017620	3.514830	0.017452	3.000000	0.017592	4.000000	0.017320	3.089416	0.017683	2.755427	0.017864	2.102707	0.017862	1.500000	0.017872	3.191560	0.017866	3.529300	0.017638	4.000000	0.017799	2.944999	0.018033	2.854369	0.018172	3.302359	0.018079	3.500000	0.018073	3.075725	0.017833	3.500000	0.017751	2.750404	0.017896	2.616370	0.017898	3.000000	0.017914	3.000000	0.017915	3.468636	0.017477	3.500000	0.018037	3.445981	0.017072	4.500000	0.016693	2.706697	0.017337	2.500000	0.017704	2.065700	0.015576	2.885888	0.017998	3.120996	0.018055	3.133069	0.018278	2.500000	0.018340	3.111375	0.017878	3.154339	0.017867	3.534531	0.018066	4.500000	0.018168	2.920152	0.017744	3.232961	0.018054	3.382799	0.018162	3.000000	0.018167	3.000000	0.018124	2.662988	0.017489	3.000000	0.017546	3.000000	0.017497	3.000000	0.017396	3.000000	0.017364	3.000000	0.017363	2.704564	0.017954	3.313764	0.017878	3.000000	0.017768	3.000000	0.017759	3.000000	0.017819	3.000000	0.017704	3.000000	0.017666	2.035457	0.018038	2.393227	0.018255	2.000000	0.018109	1.698483	0.017833	1.500000	0.017743	1.614364	0.014243	1.500000	0.016736	1.641096	0.013661	0.921227	0.013197	1.278253	0.013236	1.832560	0.013096	4.000000	0.014073	0.556272	0.012520	0.000000	0.012398	0.911533	0.012598	1.406177	0.011779	1.000000	0.011894	1.946462	0.013858	2.000000	0.016431	1.934237	0.013270	2.960475	0.014804	3.500000	0.015414	1.592018	0.012759	0.802603	0.012614	1.500000	0.012499	1.774128	0.012792	2.184317	0.012410	2.000000	0.013406	2.000000	0.013398	2.254508	0.012030	2.388061	0.011291	2.000000	0.011404	2.000000	0.011472	2.670907	0.011209	2.500000	0.011158	2.810097	0.011250	1.217058	0.011261	0.000000	0.011227	0.000000	0.011282	2.153152	0.012591	2.590036	0.012078	3.500000	0.012402	1.879044	0.011826	1.287882	0.011946	0.000000	0.011920	1.468133	0.013395	2.226422	0.013830	1.500000	0.013253	3.000000	0.014445	1.571418	0.012981	1.951082	0.012242	2.089879	0.011970	2.136832	0.011806	2.249547	0.011526	4.000000	0.011439	2.000000	0.012146	1.820429	0.012497	2.163490	0.012765	3.000000	0.012728	1.572542	0.012304	2.000000	0.012364	1.397829	0.013319	1.946058	0.013491	1.543138	0.012686	1.594122	0.013647	2.500000	0.015423	1.000000	0.012483	1.497392	0.011823	1.000000	0.012073	1.744505	0.011699	1.644624	0.011667	1.145866	0.011690	2.000000	0.011007	2.160792	0.011644	2.000000	0.013106	2.298312	0.010393	2.500000	0.011511	2.340787	0.014279	3.978019	0.015087	4.562231	0.015066	5.000000	0.016283	0.917952	0.013577	1.399953	0.013950	1.000000	0.012719	0.848774	0.013148	1.009982	0.013349	0.403245	0.013244	0.909970	0.013833	0.000000	0.013734	0.000000	0.012775	1.270685	0.013394	1.708055	0.015862	1.147102	0.014906	2.000000	0.014979	2.153679	0.016621	2.282821	0.017486	2.500000	0.017435	2.078462	0.016117	3.000000	0.016368	3.000000	0.015997	1.289169	0.015903	2.200315	0.015290	1.500000	0.014979	1.022702	0.011994	0.000000	0.012726	0.000000	0.013061	1.379602	0.011739	1.783438	0.011388	1.955132	0.011604	2.617618	0.011427	3.000000	0.011503	3.000000	0.011454	2.417157	0.011387	2.452378	0.011228	2.121962	0.011114	1.500000	0.011019	2.379099	0.011559	4.000000	0.011520	1.533621	0.011075	4.000000	0.011563	4.000000	0.011304	0.000000	0.010771	0.000000	0.010769	0.000000	0.010626	0.000000	0.010670	0.000000	0.010596	0.000000	0.010563	0.000000	0.010629	
66000	920.312975	1	2.358589471472	0.015927099718	274.372603212304	0.000061165075	0.032494194943	2.784521	0.016522	2.999558	0.016268	2.999233	0.016018	3.893089	0.015693	5.500000	0.015525	2.252609	0.016289	1.706373	0.016208	1.500000	0.016121	2.647000	0.016684	2.844841	0.016257	2.888763	0.015665	2.851830	0.016502	2.427214	0.016713	3.457900	0.016196	2.894168	0.016200	2.500000	0.016241	3.124265	0.016177	3.670568	0.016183	3.470495	0.016177	3.000000	0.016220	2.790626	0.016988	3.661788	0.016531	4.500000	0.016806	3.053382	0.016332	3.077347	0.016416	3.000000	0.016142	3.149363	0.016670	2.500000	0.016286	3.769497	0.017036	2.156619	0.017523	0.000000	0.017674	0.000000	0.017752	2.141475	0.017328	2.471832	0.017728	0.837595	0.018051	1.500000	0.018182	1.884039	0.017017	0.820177	0.017208	0.000000	0.017141	0.000000	0.017081	2.766966	0.016858	2.140247	0.016747	2.000000	0.016717	2.234913	0.016767	2.403999	0.016725	2.000000	0.016813	2.541116	0.016913	3.058288	0.017145	3.000000	0.017794	3.000000	0.017898	3.000000	0.017944	3.104607	0.016628	2.500000	0.015993	3.533621	0.017080	3.082968	0.017144	2.000000	0.017782	4.000000	0.016603	4.073391	0.017003	6.000000	0.017191	2.370233	0.016837	2.257117	0.016683	0.926042	0.018251	0.000000	0.018391	0.000000	0.018459	0.000000	0.018333	0.000000	0.018334	2.514261	0.016380	3.205938	0.017620	3.514830	0.017452	3.000000	0.017592	4.000000	0.017320	3.089416	0.017683	2.755427	0.017864	2.102707	0.017862	1.500000	0.017872	3.191560	0.017866	3.529300	0.017638	4.000000	0.017799	2.944999	0.018033	2.854369	0.018172	3.302359	0.018079	3.500000	0.018073	3.075725	0.017833	3.500000	0.017751	2.750404	0.017896	2.616370	0.017898	3.000000	0.017914	3.000000	0.017915	3.468636	0.017477	3.500000	0.018037	3.445981	0.017072	4.500000	0.016693	2.706697	0.017337	2.500000	0.017704	2.065700	0.015576	2.885888	0.017998	3.120996	0.018055	3.133069	0.018278	2.500000	0.018340	3.111375	0.017878	3.154339	0.017867	3.534531	0.018066	4.500000	0.018168	2.920152	0.017744	3.232961	0.018054	3.382799	0.018162	3.000000	0.018167	3.000000	0.018124	2.662988	0.017489	3.000000	0.017546	3.000000	0.017497	3.000000	0.017396	3.000000	0.017364	3.000000	0.017363	2.704564	0.017954	3.313764	0.017878	3.000000	0.017768	3.000000	0.017759	3.000000	0.017819	3.000000	0.017704	3.000000	0.017666	2.035457	0.018038	2.393227	0.018255	2.000000	0.018109	1.698483	0.017833	1.500000	0.017743	1.614364	0.014243	1.500000	0.016736	1.641096	0.013661	0.921227	0.013197	1.278253	0.013236	1.832560	0.013096	4.000000	0.014073	0.556272	0.012520	0.000000	0.012398	0.911533	0.012598	1.406177	0.011779	1.000000	0.011894	1.946462	0.013858	2.000000	0.016431	1.934237	0.013270	2.960475	0.014804	3.500000	0.015414	1.592018	0.012759	0.802603	0.012614	1.500000	0.012499	1.774128	0.012792	2.184317	0.012410	2.000000	0.013406	2.000000	0.013398	2.254508	0.012030	2.388061	0.011291	2.000000	0.011404	2.000000	0.011472	2.670907	0.011209	2.500000	0.011158	2.810097	0.011250	1.217058	0.011261	0.000000	0.011227	0.000000	0.011282	2.153152	0.012591	2.590036	0.012078	3.500000	0.012402	1.879044	0.011826	1.287882	0.011946	0.000000	0.011920	1.468133	0.013395	2.226422	0.013830	1.500000	0.013253	3.000000	0.014445	1.571418	0.012981	1.951082	0.012242	2.089879	0.011970	2.136832	0.011806	2.249547	0.011526	4.000000	0.011439	2.000000	0.012146	1.820429	0.012497	2.163490	0.012765	3.000000	0.012728	1.572542	0.012304	2.000000	0.012364	1.397829	0.013319	1.946058	0.013491	1.543138	0.012686	1.594122	0.013647	2.500000	0.015423	1.000000	0.012483	1.497392	0.011823	1.000000	0.012073	1.744505	0.011699	1.644624	0.011667	1.145866	0.011690	2.000000	0.011007	2.160792	0.011644	2.000000	0.013106	2.298312	0.010393	2.500000	0.011511	2.340787	0.014279	3.978019	0.015087	4.562231	0.015066	5.000000	0.016283	0.917952	0.013577	1.399953	0.013950	1.000000	0.012719	0.848774	0.013148	1.009982	0.013349	0.403245	0.013244	0.909970	0.013833	0.000000	0.013734	0.000000	0.012775	1.270685	0.013394	1.708055	0.015862	1.147102	0.014906	2.000000	0.014979	2.153679	0.016621	2.282821	0.017486	2.500000	0.017435	2.078462	0.016117	3.000000	0.016368	3.000000	0.015997	1.289169	0.015903	2.200315	0.015290	1.500000	0.014979	1.022702	0.011994	0.000000	0.012726	0.000000	0.013061	1.379602	0.011739	1.783438	0.011388	1.955132	0.011604	2.617618	0.011427	3.000000	0.011503	3.000000	0.011454	2.417157	0.011387	2.452378	0.011228	2.121962	0.011114	1.500000	0.011019	2.379099	0.011559	4.000000	0.011520	1.533621	0.011075	4.000000	0.011563	4.000000	0.011304	0.000000	0.010771	0.000000	0.010769	0.000000	0.010626	0.000000	0.010670	0.000000	0.010596	0.000000	0.010563	0.000000	0.010629	
67000	920.495530	1	2.245443586173	0.016845363541	274.372603212304	0.000061165075	0.032494194943	2.784521	0.016522	2.999558	0.016268	2.999233	0.016018	3.893089	0.015693	5.500000	0.015525	2.252609	0.016289	1.706373	0.016208	1.500000	0.016121	2.647000	0.016684	2.844841	0.016257	2.888763	0.015665	2.851830	0.016502	2.427214	0.016713	3.457900	0.016196	2.894168	0.016200	2.500000	0.016241	3.124265	0.016177	3.670568	0.016183	3.470495	0.016177	3.000000	0.016220	2.790626	0.016988	3.661788	0.016531	4.500000	0.016806	3.053382	0.016332	3.077347	0.016416	3.000000	0.016142	3.149363	0.016670	2.500000	0.016286	3.769497	0.017036	2.156619	0.017523	0.000000	0.017674	0.000000	0.017752	2.141475	0.017328	2.471832	0.017728	0.837595	0.018051	1.500000	0.018182	1.884039	0.017017	0.820177	0.017208	0.000000	0.017141	0.000000	0.017081	2.766966	0.016858	2.140247	0.016747	2.000000	0.016717	2.234913	0.016767	2.403999	0.016725	2.000000	0.016813	2.541116	0.016913	3.058288	0.017145	3.000000	0.017794	3.000000	0.017898	3.000000	0.017944	3.104607	0.016628	2.500000	0.015993	3.533621	0.017080	3.082968	0.017144	2.000000	0.017782	4.000000	0.016603	4.073391	0.017003	6.000000	0.017191	2.370233	0.016837	2.257117	0.016683	0.926042	0.018251	0.000000	0.018391	0.000000	0.018459	0.000000	0.018333	0.000000	0.018334	2.514261	0.016380	3.205938	0.017620	3.514830	0.017452	3.000000	0.017592	4.000000	0.017320	3.089416	0.017683	2.755427	0.017864	2.102707	0.017862	1.500000	0.017872	3.191560	0.017866	3.529300	0.017638	4.000000	0.017799	2.944999	0.018033	2.854369	0.018172	3.302359	0.018079	3.500000	0.018073	3.075725	0.017833	3.500000	0.017751	2.750404	0.017896	2.616370	0.017898	3.000000	0.017914	3.000000	0.017915	3.468636	0.017477	3.500000	0.018037	3.445981	0.017072	4.500000	0.016693	2.706697	0.017337	2.500000	0.017704	2.065700	0.015576	2.885888	0.017998	3.120996	0.018055	3.133069	0.018278	2.500000	0.018340	3.111375	0.017878	3.154339	0.017867	3.534531	0.018066	4.500000	0.018168	2.920152	0.017744	3.232961	0.018054	3.382799	0.018162	3.000000	0.018167	3.000000	0.018124	2.662988	0.017489	3.000000	0.017546	3.000000	0.017497	3.000000	0.017396	3.000000	0.017364	3.000000	0.017363	2.704564	0.017954	3.313764	0.017878	3.000000	0.017768	3.000000	0.017759	3.000000	0.017819	3.000000	0.017704	3.000000	0.017666	2.035457	0.018038	2.393227	0.018255	2.000000	0.018109	1.698483	0.017833	1.500000	0.017743	1.614364	0.014243	1.500000	0.016736	1.641096	0.013661	0.921227	0.013197	1.278253	0.013236	1.832560	0.013096	4.000000	0.014073	0.556272	0.012520	0.000000	0.012398	0.911533	0.012598	1.406177	0.011779	1.000000	0.011894	1.946462	0.013858	2.000000	0.016431	1.934237	0.013270	2.960475	0.014804	3.500000	0.015414	1.592018	0.012759	0.802603	0.012614	1.500000	0.012499	1.774128	0.012792	2.184317	0.012410	2.000000	0.013406	2.000000	0.013398	2.254508	0.012030	2.388061	0.011291	2.000000	0.011404	2.000000	0.011472	2.670907	0.011209	2.500000	0.011158	2.810097	0.011250	1.217058	0.011261	0.000000	0.011227	0.000000	0.011282	2.153152	0.012591	2.590036	0.012078	3.500000	0.012402	1.879044	0.011826	1.287882	0.011946	0.000000	0.011920	1.468133	0.013395	2.226422	0.013830	1.500000	0.013253	3.000000	0.014445	1.571418	0.012981	1.951082	0.012242	2.089879	0.011970	2.136832	0.011806	2.249547	0.011526	4.000000	0.011439	2.000000	0.012146	1.820429	0.012497	2.163490	0.012765	3.000000	0.012728	1.572542	0.012304	2.000000	0.012364	1.397829	0.013319	1.946058	0.013491	1.543138	0.012686	1.594122	0.013647	2.500000	0.015423	1.000000	0.012483	1.497392	0.011823	1.000000	0.012073	1.744505	0.011699	1.644624	0.011667	1.145866	0.011690	2.000000	0.011007	2.160792	0.011644	2.000000	0.013106	2.298312	0.010393	2.500000	0.011511	2.340787	0.014279	3.978019	0.015087	4.562231	0.015066	5.000000	0.016283	0.917952	0.013577	1.399953	0.013950	1.000000	0.012719	0.848774	0.013148	1.009982	0.013349	0.403245	0.013244	0.909970	0.013833	0.000000	0.013734	0.000000	0.012775	1.270685	0.013394	1.708055	0.015862	1.147102	0.014906	2.000000	0.014979	2.153679	0.016621	2.282821	0.017486	2.500000	0.017435	2.078462	0.016117	3.000000	0.016368	3.000000	0.015997	1.289169	0.015903	2.200315	0.015290	1.500000	0.014979	1.022702	0.011994	0.000000	0.012726	0.000000	0.013061	1.379602	0.011739	1.783438	0.011388	1.955132	0.011604	2.617618	0.011427	3.000000	0.011503	3.000000	0.011454	2.417157	0.011387	2.452378	0.011228	2.121962	0.011114	1.500000	0.011019	2.379099	0.011559	4.000000	0.011520	1.533621	0.011075	4.000000	0.011563	4.000000	0.011304	0.000000	0.010771	0.000000	0.010769	0.000000	0.010626	0.000000	0.010670	0.000000	0.010596	0.000000	0.010563	0.000000	0.010629	
68000	919.174652	1	4.147599105073	0.017698715908	274.372603212304	0.000061165075	0.032494194943	2.784521	0.016522	2.999558	0.016268	2.999233	0.016018	3.893089	0.015693	5.500000	0.015525	2.252609	0.016289	1.706373	0.016208	1.500000	0.016121	2.647000	0.016684	2.844841	0.016257	2.888763	0.015665	2.851830	0.016502	2.427214	0.016713	3.457900	0.016196	2.894168	0.016200	2.500000	0.016241	3.124265	0.016177	3.670568	0.016183	3.470495	0.016177	3.000000	0.016220	2.790626	0.016988	3.661788	0.016531	4.500000	0.016806	3.053382	0.016332	3.077347	0.016416	3.000000	0.016142	3.149363	0.016670	2.500000	0.016286	3.769497	0.017036	2.156619	0.017523	0.000000	0.017674	0.000000	0.017752	2.141475	0.017328	2.471832	0.017728	0.837595	0.018051	1.500000	0.018182	1.884039	0.017017	0.820177	0.017208	0.000000	0.017141	0.000000	0.017081	2.766966	0.016858	2.140247	0.016747	2.000000	0.016717	2.234913	0.016767	2.403999	0.016725	2.000000	0.016813	2.541116	0.016913	3.058288	0.017145	3.000000	0.017794	3.000000	0.017898	3.000000	0.017944	3.104607	0.016628	2.500000	0.015993	3.533621	0.017080	3.082968	0.017144	2.000000	0.017782	4.000000	0.016603	4.073391	0.017003	6.000000	0.017191	2.370233	0.016837	2.257117	0.016683	0.926042	0.018251	0.000000	0.018391	0.000000	0.018459	0.000000	0.018333	0.000000	0.018334	2.514261	0.016380	3.205938	0.017620	3.514830	0.017452	3.000000	0.017592	4.000000	0.017320	3.089416	0.017683	2.755427	0.017864	2.102707	0.017862	1.500000	0.017872	3.191560	0.017866	3.529300	0.017638	4.000000	0.017799	2.944999	0.018033	2.854369	0.018172	3.302359	0.018079	3.500000	0.018073	3.075725	0.017833	3.500000	0.017751	2.750404	0.017896	2.616370	0.017898	3.000000	0.017914	3.000000	0.017915	3.468636	0.017477	3.500000	0.018037	3.445981	0.017072	4.500000	0.016693	2.706697	0.017337	2.500000	0.017704	2.065700	0.015576	2.885888	0.017998	3.120996	0.018055	3.133069	0.018278	2.500000	0.018340	3.111375	0.017878	3.154339	0.017867	3.534531	0.018066	4.500000	0.018168	2.920152	0.017744	3.232961	0.018054	3.382799	0.018162	3.000000	0.018167	3.000000	0.018124	2.662988	0.017489	3.000000	0.017546	3.000000	0.017497	3.000000	0.017396	3.000000	0.017364	3.000000	0.017363	2.704564	0.017954	3.313764	0.017878	3.000000	0.017768	3.000000	0.017759	3.000000	0.017819	3.000000	0.017704	3.000000	0.017666	2.035457	0.018038	2.393227	0.018255	2.000000	0.018109	1.698483	0.017833	1.500000	0.017743	1.614364	0.014243	1.500000	0.016736	1.641096	0.013661	0.921227	0.013197	1.278253	0.013236	1.832560	0.013096	4.000000	0.014073	0.556272	0.012520	0.000000	0.012398	0.911533	0.012598	1.406177	0.011779	1.000000	0.011894	1.946462	0.013858	2.000000	0.016431	1.934237	0.013270	2.960475	0.014804	3.500000	0.015414	1.592018	0.012759	0.802603	0.012614	1.500000	0.012499	1.774128	0.012792	2.184317	0.012410	2.000000	0.013406	2.000000	0.013398	2.254508	0.012030	2.388061	0.011291	2.000000	0.011404	2.000000	0.011472	2.670907	0.011209	2.500000	0.011158	2.810097	0.011250	1.217058	0.011261	0.000000	0.011227	0.000000	0.011282	2.153152	0.012591	2.590036	0.012078	3.500000	0.012402	1.879044	0.011826	1.287882	0.011946	0.000000	0.011920	1.468133	0.013395	2.226422	0.013830	1.500000	0.013253	3.000000	0.014445	1.571418	0.012981	1.951082	0.012242	2.089879	0.011970	2.136832	0.011806	2.249547	0.011526	4.000000	0.011439	2.000000	0.012146	1.820429	0.012497	2.163490	0.012765	3.000000	0.012728	1.572542	0.012304	2.000000	0.012364	1.397829	0.013319	1.946058	0.013491	1.543138	0.012686	1.594122	0.013647	2.500000	0.015423	1.000000	0.012483	1.497392	0.011823	1.000000	0.012073	1.744505	0.011699	1.644624	0.011667	1.145866	0.011690	2.000000	0.011007	2.160792	0.011644	2.000000	0.013106	2.298312	0.010393	2.500000	0.011511	2.340787	0.014279	3.978019	0.015087	4.562231	0.015066	5.000000	0.016283	0.917952	0.013577	1.399953	0.013950	1.000000	0.012719	0.848774	0.013148	1.009982	0.013349	0.403245	0.013244	0.909970	0.013833	0.000000	0.013734	0.000000	0.012775	1.270685	0.013394	1.708055	0.015862	1.147102	0.014906	2.000000	0.014979	2.153679	0.016621	2.282821	0.017486	2.500000	0.017435	2.078462	0.016117	3.000000	0.016368	3.000000	0.015997	1.289169	0.015903	2.200315	0.015290	1.500000	0.014979	1.022702	0.011994	0.000000	0.012726	0.000000	0.013061	1.379602	0.011739	1.783438	0.011388	1.955132	0.011604	2.617618	0.011427	3.000000	0.011503	3.000000	0.011454	2.417157	0.011387	2.452378	0.011228	2.121962	0.011114	1.500000	0.011019	2.379099	0.011559	4.000000	0.011520	1.533621	0.011075	4.000000	0.011563	4.000000	0.011304	0.000000	0.010771	0.000000	0.010769	0.000000	0.010626	0.000000	0.010670	0.000000	0.010596	0.000000	0.010563	0.000000	0.010629	
69000	917.498400	1	-0.568108681823	0.017688543708	274.372603212304	0.000061165075	0.032494194943	2.784521	0.016522	2.999558	0.016268	2.999233	0.016018	3.893089	0.015693	5.500000	0.015525	2.252609	0.016289	1.706373	0.016208	1.500000	0.016121	2.647000	0.016684	2.844841	0.016257	2.888763	0.015665	2.851830	0.016502	2.427214	0.016713	3.457900	0.016196	2.894168	0.016200	2.500000	0.016241	3.124265	0.016177	3.670568	0.016183	3.470495	0.016177	3.000000	0.016220	2.790626	0.016988	3.661788	0.016531	4.500000	0.016806	3.053382	0.016332	3.077347	0.016416	3.000000	0.016142	3.149363	0.016670	2.500000	0.016286	3.769497	0.017036	2.156619	0.017523	0.000000	0.017674	0.000000	0.017752	2.141475	0.017328	2.471832	0.017728	0.837595	0.018051	1.500000	0.018182	1.884039	0.017017	0.820177	0.017208	0.000000	0.017141	0.000000	0.017081	2.766966	0.016858	2.140247	0.016747	2.000000	0.016717	2.234913	0.016767	2.403999	0.016725	2.000000	0.016813	2.541116	0.016913	3.058288	0.017145	3.000000	0.017794	3.000000	0.017898	3.000000	0.017944	3.104607	0.016628	2.500000	0.015993	3.533621	0.017080	3.082968	0.017144	2.000000	0.017782	4.000000	0.016603	4.073391	0.017003	6.000000	0.017191	2.370233	0.016837	2.257117	0.016683	0.926042	0.018251	0.000000	0.018391	0.000000	0.018459	0.000000	0.018333	0.000000	0.018334	2.514261	0.016380	3.205938	0.017620	3.514830	0.017452	3.000000	0.017592	4.000000	0.017320	3.089416	0.017683	2.755427	0.017864	2.102707	0.017862	1.500000	0.017872	3.191560	0.017866	3.529300	0.017638	4.000000	0.017799	2.944999	0.018033	2.854369	0.018172	3.302359	0.018079	3.500000	0.018073	3.075725	0.017833	3.500000	0.017751	2.750404	0.017896	2.616370	0.017898	3.000000	0.017914	3.000000	0.017915	3.468636	0.017477	3.500000	0.018037	3.445981	0.017072	4.500000	0.016693	2.706697	0.017337	2.500000	0.017704	2.065700	0.015576	2.885888	0.017998	3.120996	0.018055	3.133069	0.018278	2.500000	0.018340	3.111375	0.017878	3.154339	0.017867	3.534531	0.018066	4.500000	0.018168	2.920152	0.017744	3.232961	0.018054	3.382799	0.018162	3.000000	0.018167	3.000000	0.018124	2.662988	0.017489	3.000000	0.017546	3.000000	0.017497	3.000000	0.017396	3.000000	0.017364	3.000000	0.017363	2.704564	0.017954	3.313764	0.017878	3.000000	0.017768	3.000000	0.017759	3.000000	0.017819	3.000000	0.017704	3.000000	0.017666	2.035457	0.018038	2.393227	0.018255	2.000000	0.018109	1.698483	0.017833	1.500000	0.017743	1.614364	0.014243	1.500000	0.016736	1.641096	0.013661	0.921227	0.013197	1.278253	0.013236	1.832560	0.013096	4.000000	0.014073	0.556272	0.012520	0.000000	0.012398	0.911533	0.012598	1.406177	0.011779	1.000000	0.011894	1.946462	0.013858	2.000000	0.016431	1.934237	0.013270	2.960475	0.014804	3.500000	0.015414	1.592018	0.012759	0.802603	0.012614	1.500000	0.012499	1.774128	0.012792	2.184317	0.012410	2.000000	0.013406	2.000000	0.013398	2.254508	0.012030	2.388061	0.011291	2.000000	0.011404	2.000000	0.011472	2.670907	0.011209	2.500000	0.011158	2.810097	0.011250	1.217058	0.011261	0.000000	0.011227	0.000000	0.011282	2.153152	0.012591	2.590036	0.012078	3.500000	0.012402	1.879044	0.011826	1.287882	0.011946	0.000000	0.011920	1.468133	0.013395	2.226422	0.013830	1.500000	0.013253	3.000000	0.014445	1.571418	0.012981	1.951082	0.012242	2.089879	0.011970	2.136832	0.011806	2.249547	0.011526	4.000000	0.011439	2.000000	0.012146	1.820429	0.012497	2.163490	0.012765	3.000000	0.012728	1.572542	0.012304	2.000000	0.012364	1.397829	0.013319	1.946058	0.013491	1.543138	0.012686	1.594122	0.013647	2.500000	0.015423	1.000000	0.012483	1.497392	0.011823	1.000000	0.012073	1.744505	0.011699	1.644624	0.011667	1.145866	0.011690	2.000000	0.011007	2.160792	0.011644	2.000000	0.013106	2.298312	0.010393	2.500000	0.011511	2.340787	0.014279	3.978019	0.015087	4.562231	0.015066	5.000000	0.016283	0.917952	0.013577	1.399953	0.013950	1.000000	0.012719	0.848774	0.013148	1.009982	0.013349	0.403245	0.013244	0.909970	0.013833	0.000000	0.013734	0.000000	0.012775	1.270685	0.013394	1.708055	0.015862	1.147102	0.014906	2.000000	0.014979	2.153679	0.016621	2.282821	0.017486	2.500000	0.017435	2.078462	0.016117	3.000000	0.016368	3.000000	0.015997	1.289169	0.015903	2.200315	0.015290	1.500000	0.014979	1.022702	0.011994	0.000000	0.012726	0.000000	0.013061	1.379602	0.011739	1.783438	0.011388	1.955132	0.011604	2.617618	0.011427	3.000000	0.011503	3.000000	0.011454	2.417157	0.011387	2.452378	0.011228	2.121962	0.011114	1.500000	0.011019	2.379099	0.011559	4.000000	0.011520	1.533621	0.011075	4.000000	0.011563	4.000000	0.011304	0.000000	0.010771	0.000000	0.010769	0.000000	0.010626	0.000000	0.010670	0.000000	0.010596	0.000000	0.010563	0.000000	0.010629	
70000	919.921486	1	0.967771214244	0.016898387737	274.372603212304	0.000061165075	0.032494194943	2.784521	0.016522	2.999558	0.016268	2.999233	0.016018	3.893089	0.015693	5.500000	0.015525	2.252609	0.016289	1.706373	0.016208	1.500000	0.016121	2.647000	0.016684	2.844841	0.016257	2.888763	0.015665	2.851830	0.016502	2.427214	0.016713	3.457900	0.016196	2.894168	0.016200	2.500000	0.016241	3.124265	0.016177	3.670568	0.016183	3.470495	0.016177	3.000000	0.016220	2.790626	0.016988	3.661788	0.016531	4.500000	0.016806	3.053382	0.016332	3.077347	0.016416	3.000000	0.016142	3.149363	0.016670	2.500000	0.016286	3.769497	0.017036	2.156619	0.017523	0.000000	0.017674	0.000000	0.017752	2.141475	0.017328	2.471832	0.017728	0.837595	0.018051	1.500000	0.018182	1.884039	0.017017	0.820177	0.017208	0.000000	0.017141	0.000000	0.017081	2.766966	0.016858	2.140247	0.016747	2.000000	0.016717	2.234913	0.016767	2.403999	0.016725	2.000000	0.016813	2.541116	0.016913	3.058288	0.017145	3.000000	0.017794	3.000000	0.017898	3.000000	0.017944	3.104607	0.016628	2.500000	0.015993	3.533621	0.017080	3.082968	0.017144	2.000000	0.017782	4.000000	0.016603	4.073391	0.017003	6.000000	0.017191	2.370233	0.016837	2.257117	0.016683	0.926042	0.018251	0.000000	0.018391	0.000000	0.018459	0.000000	0.018333	0.000000	0.018334	2.514261	0.016380	3.205938	0.017620	3.514830	0.017452	3.000000	0.017592	4.000000	0.017320	3.089416	0.017683	2.755427	0.017864	2.102707	0.017862	1.500000	0.017872	3.191560	0.017866	3.529300	0.017638	4.000000	0.017799	2.944999	0.018033	2.854369	0.018172	3.302359	0.018079	3.500000	0.018073	3.075725	0.017833	3.500000	0.017751	2.750404	0.017896	2.616370	0.017898	3.000000	0.017914	3.000000	0.017915	3.468636	0.017477	3.500000	0.018037	3.445981	0.017072	4.500000	0.016693	2.706697	0.017337	2.500000	0.017704	2.065700	0.015576	2.885888	0.017998	3.120996	0.018055	3.133069	0.018278	2.500000	0.018340	3.111375	0.017878	3.154339	0.017867	3.534531	0.018066	4.500000	0.018168	2.920152	0.017744	3.232961	0.018054	3.382799	0.018162	3.000000	0.018167	3.000000	0.018124	2.662988	0.017489	3.000000	0.017546	3.000000	0.017497	3.000000	0.017396	3.000000	0.017364	3.000000	0.017363	2.704564	0.017954	3.313764	0.017878	3.000000	0.017768	3.000000	0.017759	3.000000	0.017819	3.000000	0.017704	3.000000	0.017666	2.035457	0.018038	2.393227	0.018255	2.000000	0.018109	1.698483	0.017833	1.500000	0.017743	1.614364	0.014243	1.500000	0.016736	1.641096	0.013661	0.921227	0.013197	1.278253	0.013236	1.832560	0.013096	4.000000	0.014073	0.556272	0.012520	0.000000	0.012398	0.911533	0.012598	1.406177	0.011779	1.000000	0.011894	1.946462	0.013858	2.000000	0.016431	1.934237	0.013270	2.960475	0.014804	3.500000	0.015414	1.592018	0.012759	0.802603	0.012614	1.500000	0.012499	1.774128	0.012792	2.184317	0.012410	2.000000	0.013406	2.000000	0.013398	2.254508	0.012030	2.388061	0.011291	2.000000	0.011404	2.000000	0.011472	2.670907	0.011209	2.500000	0.011158	2.810097	0.011250	1.217058	0.011261	0.000000	0.011227	0.000000	0.011282	2.153152	0.012591	2.590036	0.012078	3.500000	0.012402	1.879044	0.011826	1.287882	0.011946	0.000000	0.011920	1.468133	0.013395	2.226422	0.013830	1.500000	0.013253	3.000000	0.014445	1.571418	0.012981	1.951082	0.012242	2.089879	0.011970	2.136832	0.011806	2.249547	0.011526	4.000000	0.011439	2.000000	0.012146	1.820429	0.012497	2.163490	0.012765	3.000000	0.012728	1.572542	0.012304	2.000000	0.012364	1.397829	0.013319	1.946058	0.013491	1.543138	0.012686	1.594122	0.013647	2.500000	0.015423	1.000000	0.012483	1.497392	0.011823	1.000000	0.012073	1.744505	0.011699	1.644624	0.011667	1.145866	0.011690	2.000000	0.011007	2.160792	0.011644	2.000000	0.013106	2.298312	0.010393	2.500000	0.011511	2.340787	0.014279	3.978019	0.015087	4.562231	0.015066	5.000000	0.016283	0.917952	0.013577	1.399953	0.013950	1.000000	0.012719	0.848774	0.013148	1.009982	0.013349	0.403245	0.013244	0.909970	0.013833	0.000000	0.013734	0.000000	0.012775	1.270685	0.013394	1.708055	0.015862	1.147102	0.014906	2.000000	0.014979	2.153679	0.016621	2.282821	0.017486	2.500000	0.017435	2.078462	0.016117	3.000000	0.016368	3.000000	0.015997	1.289169	0.015903	2.200315	0.015290	1.500000	0.014979	1.022702	0.011994	0.000000	0.012726	0.000000	0.013061	1.379602	0.011739	1.783438	0.011388	1.955132	0.011604	2.617618	0.011427	3.000000	0.011503	3.000000	0.011454	2.417157	0.011387	2.452378	0.011228	2.121962	0.011114	1.500000	0.011019	2.379099	0.011559	4.000000	0.011520	1.533621	0.011075	4.000000	0.011563	4.000000	0.011304	0.000000	0.010771	0.000000	0.010769	0.000000	0.010626	0.000000	0.010670	0.000000	0.010596	0.000000	0.010563	0.000000	0.010629	
71000	920.469866	1	1.959880324255	0.016299970874	274.372603212304	0.000061165075	0.032494194943	2.784521	0.016522	2.999558	0.016268	2.999233	0.016018	3.893089	0.015693	5.500000	0.015525	2.252609	0.016289	1.706373	0.016208	1.500000	0.016121	2.647000	0.016684	2.844841	0.016257	2.888763	0.015665	2.851830	0.016502	2.427214	0.016713	3.457900	0.016196	2.894168	0.016200	2.500000	0.016241	3.124265	0.016177	3.670568	0.016183	3.470495	0.016177	3.000000	0.016220	2.790626	0.016988	3.661788	0.016531	4.500000	0.016806	3.053382	0.016332	3.077347	0.016416	3.000000	0.016142	3.149363	0.016670	2.500000	0.016286	3.769497	0.017036	2.156619	0.017523	0.000000	0.017674	0.000000	0.017752	2.141475	0.017328	2.471832	0.017728	0.837595	0.018051	1.500000	0.018182	1.884039	0.017017	0.820177	0.017208	0.000000	0.017141	0.000000	0.017081	2.766966	0.016858	2.140247	0.016747	2.000000	0.016717	2.234913	0.016767	2.403999	0.016725	2.000000	0.016813	2.541116	0.016913	3.058288	0.017145	3.000000	0.017794	3.000000	0.017898	3.000000	0.017944	3.104607	0.016628	2.500000	0.015993	3.533621	0.017080	3.082968	0.017144	2.000000	0.017782	4.000000	0.016603	4.073391	0.017003	6.000000	0.017191	2.370233	0.016837	2.257117	0.016683	0.926042	0.018251	0.000000	0.018391	0.000000	0.018459	0.000000	0.018333	0.000000	0.018334	2.514261	0.016380	3.205938	0.017620	3.514830	0.017452	3.000000	0.017592	4.000000	0.017320	3.089416	0.017683	2.755427	0.017864	2.102707	0.017862	1.500000	0.017872	3.191560	0.017866	3.529300	0.017638	4.000000	0.017799	2.944999	0.018033	2.854369	0.018172	3.302359	0.018079	3.500000	0.018073	3.075725	0.017833	3.500000	0.017751	2.750404	0.017896	2.616370	0.017898	3.000000	0.017914	3.000000	0.017915	3.468636	0.017477	3.500000	0.018037	3.445981	0.017072	4.500000	0.016693	2.706697	0.017337	2.500000	0.017704	2.065700	0.015576	2.885888	0.017998	3.120996	0.018055	3.133069	0.018278	2.500000	0.018340	3.111375	0.017878	3.154339	0.017867	3.534531	0.018066	4.500000	0.018168	2.920152	0.017744	3.232961	0.018054	3.382799	0.018162	3.000000	0.018167	3.000000	0.018124	2.662988	0.017489	3.000000	0.017546	3.000000	0.017497	3.000000	0.017396	3.000000	0.017364	3.000000	0.017363	2.704564	0.017954	3.313764	0.017878	3.000000	0.017768	3.000000	0.017759	3.000000	0.017819	3.000000	0.017704	3.000000	0.017666	2.035457	0.018038	2.393227	0.018255	2.000000	0.018109	1.698483	0.017833	1.500000	0.017743	1.614364	0.014243	1.500000	0.016736	1.641096	0.013661	0.921227	0.013197	1.278253	0.013236	1.832560	0.013096	4.000000	0.014073	0.556272	0.012520	0.000000	0.012398	0.911533	0.012598	1.406177	0.011779	1.000000	0.011894	1.946462	0.013858	2.000000	0.016431	1.934237	0.013270	2.960475	0.014804	3.500000	0.015414	1.592018	0.012759	0.802603	0.012614	1.500000	0.012499	1.774128	0.012792	2.184317	0.012410	2.000000	0.013406	2.000000	0.013398	2.254508	0.012030	2.388061	0.011291	2.000000	0.011404	2.000000	0.011472	2.670907	0.011209	2.500000	0.011158	2.810097	0.011250	1.217058	0.011261	0.000000	0.011227	0.000000	0.011282	2.153152	0.012591	2.590036	0.012078	3.500000	0.012402	1.879044	0.011826	1.287882	0.011946	0.000000	0.011920	1.468133	0.013395	2.226422	0.013830	1.500000	0.013253	3.000000	0.014445	1.571418	0.012981	1.951082	0.012242	2.089879	0.011970	2.136832	0.011806	2.249547	0.011526	4.000000	0.011439	2.000000	0.012146	1.820429	0.012497	2.163490	0.012765	3.000000	0.012728	1.572542	0.012304	2.000000	0.012364	1.397829	0.013319	1.946058	0.013491	1.543138	0.012686	1.594122	0.013647	2.500000	0.015423	1.000000	0.012483	1.497392	0.011823	1.000000	0.012073	1.744505	0.011699	1.644624	0.011667	1.145866	0.011690	2.000000	0.011007	2.160792	0.011644	2.000000	0.013106	2.298312	0.010393	2.500000	0.011511	2.340787	0.014279	3.978019	0.015087	4.562231	0.015066	5.000000	0.016283	0.917952	0.013577	1.399953	0.013950	1.000000	0.012719	0.848774	0.013148	1.009982	0.013349	0.403245	0.013244	0.909970	0.013833	0.000000	0.013734	0.000000	0.012775	1.270685	0.013394	1.708055	0.015862	1.147102	0.014906	2.000000	0.014979	2.153679	0.016621	2.282821	0.017486	2.500000	0.017435	2.078462	0.016117	3.000000	0.016368	3.000000	0.015997	1.289169	0.015903	2.200315	0.015290	1.500000	0.014979	1.022702	0.011994	0.000000	0.012726	0.000000	0.013061	1.379602	0.011739	1.783438	0.011388	1.955132	0.011604	2.617618	0.011427	3.000000	0.011503	3.000000	0.011454	2.417157	0.011387	2.452378	0.011228	2.121962	0.011114	1.500000	0.011019	2.379099	0.011559	4.000000	0.011520	1.533621	0.011075	4.000000	0.011563	4.000000	0.011304	0.000000	0.010771	0.000000	0.010769	0.000000	0.010626	0.000000	0.010670	0.000000	0.010596	0.000000	0.010563	0.000000	0.010629	
72000	919.253324	1	0.141717618823	0.016902312476	274.372603212304	0.000061165075	0.032494194943	2.784521	0.016522	2.999558	0.016268	2.999233	0.016018	3.893089	0.015693	5.500000	0.015525	2.252609	0.016289	1.706373	0.016208	1.500000	0.016121	2.647000	0.016684	2.844841	0.016257	2.888763	0.015665	2.851830	0.016502	2.427214	0.016713	3.457900	0.016196	2.894168	0.016200	2.500000	0.016241	3.124265	0.016177	3.670568	0.016183	3.470495	0.016177	3.000000	0.016220	2.790626	0.016988	3.661788	0.016531	4.500000	0.016806	3.053382	0.016332	3.077347	0.016416	3.000000	0.016142	3.149363	0.016670	2.500000	0.016286	3.769497	0.017036	2.156619	0.017523	0.000000	0.017674	0.000000	0.017752	2.141475	0.017328	2.471832	0.017728	0.837595	0.018051	1.500000	0.018182	1.884039	0.017017	0.820177	0.017208	0.000000	0.017141	0.000000	0.017081	2.766966	0.016858	2.140247	0.016747	2.000000	0.016717	2.234913	0.016767	2.403999	0.016725	2.000000	0.016813	2.541116	0.016913	3.058288	0.017145	3.000000	0.017794	3.000000	0.017898	3.000000	0.017944	3.104607	0.016628	2.500000	0.015993	3.533621	0.017080	3.082968	0.017144	2.000000	0.017782	4.000000	0.016603	4.073391	0.017003	6.000000	0.017191	2.370233	0.016837	2.257117	0.016683	0.926042	0.018251	0.000000	0.018391	0.000000	0.018459	0.000000	0.018333	0.000000	0.018334	2.514261	0.016380	3.205938	0.017620	3.514830	0.017452	3.000000	0.017592	4.000000	0.017320	3.089416	0.017683	2.755427	0.017864	2.102707	0.017862	1.500000	0.017872	3.191560	0.017866	3.529300	0.017638	4.000000	0.017799	2.944999	0.018033	2.854369	0.018172	3.302359	0.018079	3.500000	0.018073	3.075725	0.017833	3.500000	0.017751	2.750404	0.017896	2.616370	0.017898	3.000000	0.017914	3.000000	0.017915	3.468636	0.017477	3.500000	0.018037	3.445981	0.017072	4.500000	0.016693	2.706697	0.017337	2.500000	0.017704	2.065700	0.015576	2.885888	0.017998	3.120996	0.018055	3.133069	0.018278	2.500000	0.018340	3.111375	0.017878	3.154339	0.017867	3.534531	0.018066	4.500000	0.018168	2.920152	0.017744	3.232961	0.018054	3.382799	0.018162	3.000000	0.018167	3.000000	0.018124	2.662988	0.017489	3.000000	0.017546	3.000000	0.017497	3.000000	0.017396	3.000000	0.017364	3.000000	0.017363	2.704564	0.017954	3.313764	0.017878	3.000000	0.017768	3.000000	0.017759	3.000000	0.017819	3.000000	0.017704	3.000000	0.017666	2.035457	0.018038	2.393227	0.018255	2.000000	0.018109	1.698483	0.017833	1.500000	0.017743	1.614364	0.014243	1.500000	0.016736	1.641096	0.013661	0.921227	0.013197	1.278253	0.013236	1.832560	0.013096	4.000000	0.014073	0.556272	0.012520	0.000000	0.012398	0.911533	0.012598	1.406177	0.011779	1.000000	0.011894	1.946462	0.013858	2.000000	0.016431	1.934237	0.013270	2.960475	0.014804	3.500000	0.015414	1.592018	0.012759	0.802603	0.012614	1.500000	0.012499	1.774128	0.012792	2.184317	0.012410	2.000000	0.013406	2.000000	0.013398	2.254508	0.012030	2.388061	0.011291	2.000000	0.011404	2.000000	0.011472	2.670907	0.011209	2.500000	0.011158	2.810097	0.011250	1.217058	0.011261	0.000000	0.011227	0.000000	0.011282	2.153152	0.012591	2.590036	0.012078	3.500000	0.012402	1.879044	0.011826	1.287882	0.011946	0.000000	0.011920	1.468133	0.013395	2.226422	0.013830	1.500000	0.013253	3.000000	0.014445	1.571418	0.012981	1.951082	0.012242	2.089879	0.011970	2.136832	0.011806	2.249547	0.011526	4.000000	0.011439	2.000000	0.012146	1.820429	0.012497	2.163490	0.012765	3.000000	0.012728	1.572542	0.012304	2.000000	0.012364	1.397829	0.013319	1.946058	0.013491	1.543138	0.012686	1.594122	0.013647	2.500000	0.015423	1.000000	0.012483	1.497392	0.011823	1.000000	0.012073	1.744505	0.011699	1.644624	0.011667	1.145866	0.011690	2.000000	0.011007	2.160792	0.011644	2.000000	0.013106	2.298312	0.010393	2.500000	0.011511	2.340787	0.014279	3.978019	0.015087	4.562231	0.015066	5.000000	0.016283	0.917952	0.013577	1.399953	0.013950	1.000000	0.012719	0.848774	0.013148	1.009982	0.013349	0.403245	0.013244	0.909970	0.013833	0.000000	0.013734	0.000000	0.012775	1.270685	0.013394	1.708055	0.015862	1.147102	0.014906	2.000000	0.014979	2.153679	0.016621	2.282821	0.017486	2.500000	0.017435	2.078462	0.016117	3.000000	0.016368	3.000000	0.015997	1.289169	0.015903	2.200315	0.015290	1.500000	0.014979	1.022702	0.011994	0.000000	0.012726	0.000000	0.013061	1.379602	0.011739	1.783438	0.011388	1.955132	0.011604	2.617618	0.011427	3.000000	0.011503	3.000000	0.011454	2.417157	0.011387	2.452378	0.011228	2.121962	0.011114	1.500000	0.011019	2.379099	0.011559	4.000000	0.011520	1.533621	0.011075	4.000000	0.011563	4.000000	0.011304	0.000000	0.010771	0.000000	0.010769	0.000000	0.010626	0.000000	0.010670	0.000000	0.010596	0.000000	0.010563	0.000000	0.010629	
73000	917.035940	1	6.015021952653	0.017974779536	274.372603212304	0.000061165075	0.032494194943	2.784521	0.016522	2.999558	0.016268	2.999233	0.016018	3.893089	0.015693	5.500000	0.015525	2.252609	0.016289	1.706373	0.016208	1.500000	0.016121	2.647000	0.016684	2.844841	0.016257	2.888763	0.015665	2.851830	0.016502	2.427214	0.016713	3.457900	0.016196	2.894168	0.016200	2.500000	0.016241	3.124265	0.016177	3.670568	0.016183	3.470495	0.016177	3.000000	0.016220	2.790626	0.016988	3.661788	0.016531	4.500000	0.016806	3.053382	0.016332	3.077347	0.016416	3.000000	0.016142	3.149363	0.016670	2.500000	0.016286	3.769497	0.017036	2.156619	0.017523	0.000000	0.017674	0.000000	0.017752	2.141475	0.017328	2.471832	0.017728	0.837595	0.018051	1.500000	0.018182	1.884039	0.017017	0.820177	0.017208	0.000000	0.017141	0.000000	0.017081	2.766966	0.016858	2.140247	0.016747	2.000000	0.016717	2.234913	0.016767	2.403999	0.016725	2.000000	0.016813	2.541116	0.016913	3.058288	0.017145	3.000000	0.017794	3.000000	0.017898	3.000000	0.017944	3.104607	0.016628	2.500000	0.015993	3.533621	0.017080	3.082968	0.017144	2.000000	0.017782	4.000000	0.016603	4.073391	0.017003	6.000000	0.017191	2.370233	0.016837	2.257117	0.016683	0.926042	0.018251	0.000000	0.018391	0.000000	0.018459	0.000000	0.018333	0.000000	0.018334	2.514261	0.016380	3.205938	0.017620	3.514830	0.017452	3.000000	0.017592	4.000000	0.017320	3.089416	0.017683	2.755427	0.017864	2.102707	0.017862	1.500000	0.017872	3.191560	0.017866	3.529300	0.017638	4.000000	0.017799	2.944999	0.018033	2.854369	0.018172	3.302359	0.018079	3.500000	0.018073	3.075725	0.017833	3.500000	0.017751	2.750404	0.017896	2.616370	0.017898	3.000000	0.017914	3.000000	0.017915	3.468636	0.017477	3.500000	0.018037	3.445981	0.017072	4.500000	0.016693	2.706697	0.017337	2.500000	0.017704	2.065700	0.015576	2.885888	0.017998	3.120996	0.018055	3.133069	0.018278	2.500000	0.018340	3.111375	0.017878	3.154339	0.017867	3.534531	0.018066	4.500000	0.018168	2.920152	0.017744	3.232961	0.018054	3.382799	0.018162	3.000000	0.018167	3.000000	0.018124	2.662988	0.017489	3.000000	0.017546	3.000000	0.017497	3.000000	0.017396	3.000000	0.017364	3.000000	0.017363	2.704564	0.017954	3.313764	0.017878	3.000000	0.017768	3.000000	0.017759	3.000000	0.017819	3.000000	0.017704	3.000000	0.017666	2.035457	0.018038	2.393227	0.018255	2.000000	0.018109	1.698483	0.017833	1.500000	0.017743	1.614364	0.014243	1.500000	0.016736	1.641096	0.013661	0.921227	0.013197	1.278253	0.013236	1.832560	0.013096	4.000000	0.014073	0.556272	0.012520	0.000000	0.012398	0.911533	0.012598	1.406177	0.011779	1.000000	0.011894	1.946462	0.013858	2.000000	0.016431	1.934237	0.013270	2.960475	0.014804	3.500000	0.015414	1.592018	0.012759	0.802603	0.012614	1.500000	0.012499	1.774128	0.012792	2.184317	0.012410	2.000000	0.013406	2.000000	0.013398	2.254508	0.012030	2.388061	0.011291	2.000000	0.011404	2.000000	0.011472	2.670907	0.011209	2.500000	0.011158	2.810097	0.011250	1.217058	0.011261	0.000000	0.011227	0.000000	0.011282	2.153152	0.012591	2.590036	0.012078	3.500000	0.012402	1.879044	0.011826	1.287882	0.011946	0.000000	0.011920	1.468133	0.013395	2.226422	0.013830	1.500000	0.013253	3.000000	0.014445	1.571418	0.012981	1.951082	0.012242	2.089879	0.011970	2.136832	0.011806	2.249547	0.011526	4.000000	0.011439	2.000000	0.012146	1.820429	0.012497	2.163490	0.012765	3.000000	0.012728	1.572542	0.012304	2.000000	0.012364	1.397829	0.013319	1.946058	0.013491	1.543138	0.012686	1.594122	0.013647	2.500000	0.015423	1.000000	0.012483	1.497392	0.011823	1.000000	0.012073	1.744505	0.011699	1.644624	0.011667	1.145866	0.011690	2.000000	0.011007	2.160792	0.011644	2.000000	0.013106	2.298312	0.010393	2.500000	0.011511	2.340787	0.014279	3.978019	0.015087	4.562231	0.015066	5.000000	0.016283	0.917952	0.013577	1.399953	0.013950	1.000000	0.012719	0.848774	0.013148	1.009982	0.013349	0.403245	0.013244	0.909970	0.013833	0.000000	0.013734	0.000000	0.012775	1.270685	0.013394	1.708055	0.015862	1.147102	0.014906	2.000000	0.014979	2.153679	0.016621	2.282821	0.017486	2.500000	0.017435	2.078462	0.016117	3.000000	0.016368	3.000000	0.015997	1.289169	0.015903	2.200315	0.015290	1.500000	0.014979	1.022702	0.011994	0.000000	0.012726	0.000000	0.013061	1.379602	0.011739	1.783438	0.011388	1.955132	0.011604	2.617618	0.011427	3.000000	0.011503	3.000000	0.011454	2.417157	0.011387	2.452378	0.011228	2.121962	0.011114	1.500000	0.011019	2.379099	0.011559	4.000000	0.011520	1.533621	0.011075	4.000000	0.011563	4.000000	0.011304	0.000000	0.010771	0.000000	0.010769	0.000000	0.010626	0.000000	0.010670	0.000000	0.010596	0.000000	0.010563	0.000000	0.010629	
74000	917.042998	1	6.322328232134	0.017801902845	274.372603212304	0.000061165075	0.032494194943	2.784521	0.016522	2.999558	0.016268	2.999233	0.016018	3.893089	0.015693	5.500000	0.015525	2.252609	0.016289	1.706373	0.016208	1.500000	0.016121	2.647000	0.016684	2.844841	0.016257	2.888763	0.015665	2.851830	0.016502	2.427214	0.016713	3.457900	0.016196	2.894168	0.016200	2.500000	0.016241	3.124265	0.016177	3.670568	0.016183	3.470495	0.016177	3.000000	0.016220	2.790626	0.016988	3.661788	0.016531	4.500000	0.016806	3.053382	0.016332	3.077347	0.016416	3.000000	0.016142	3.149363	0.016670	2.500000	0.016286	3.769497	0.017036	2.156619	0.017523	0.000000	0.017674	0.000000	0.017752	2.141475	0.017328	2.471832	0.017728	0.837595	0.018051	1.500000	0.018182	1.884039	0.017017	0.820177	0.017208	0.000000	0.017141	0.000000	0.017081	2.766966	0.016858	2.140247	0.016747	2.000000	0.016717	2.234913	0.016767	2.403999	0.016725	2.000000	0.016813	2.541116	0.016913	3.058288	0.017145	3.000000	0.017794	3.000000	0.017898	3.000000	0.017944	3.104607	0.016628	2.500000	0.015993	3.533621	0.017080	3.082968	0.017144	2.000000	0.017782	4.000000	0.016603	4.073391	0.017003	6.000000	0.017191	2.370233	0.016837	2.257117	0.016683	0.926042	0.018251	0.000000	0.018391	0.000000	0.018459	0.000000	0.018333	0.000000	0.018334	2.514261	0.016380	3.205938	0.017620	3.514830	0.017452	3.000000	0.017592	4.000000	0.017320	3.089416	0.017683	2.755427	0.017864	2.102707	0.017862	1.500000	0.017872	3.191560	0.017866	3.529300	0.017638	4.000000	0.017799	2.944999	0.018033	2.854369	0.018172	3.302359	0.018079	3.500000	0.018073	3.075725	0.017833	3.500000	0.017751	2.750404	0.017896	2.616370	0.017898	3.000000	0.017914	3.000000	0.017915	3.468636	0.017477	3.500000	0.018037	3.445981	0.017072	4.500000	0.016693	2.706697	0.017337	2.500000	0.017704	2.065700	0.015576	2.885888	0.017998	3.120996	0.018055	3.133069	0.018278	2.500000	0.018340	3.111375	0.017878	3.154339	0.017867	3.534531	0.018066	4.500000	0.018168	2.920152	0.017744	3.232961	0.018054	3.382799	0.018162	3.000000	0.018167	3.000000	0.018124	2.662988	0.017489	3.000000	0.017546	3.000000	0.017497	3.000000	0.017396	3.000000	0.017364	3.000000	0.017363	2.704564	0.017954	3.313764	0.017878	3.000000	0.017768	3.000000	0.017759	3.000000	0.017819	3.000000	0.017704	3.000000	0.017666	2.035457	0.018038	2.393227	0.018255	2.000000	0.018109	1.698483	0.017833	1.500000	0.017743	1.614364	0.014243	1.500000	0.016736	1.641096	0.013661	0.921227	0.013197	1.278253	0.013236	1.832560	0.013096	4.000000	0.014073	0.556272	0.012520	0.000000	0.012398	0.911533	0.012598	1.406177	0.011779	1.000000	0.011894	1.946462	0.013858	2.000000	0.016431	1.934237	0.013270	2.960475	0.014804	3.500000	0.015414	1.592018	0.012759	0.802603	0.012614	1.500000	0.012499	1.774128	0.012792	2.184317	0.012410	2.000000	0.013406	2.000000	0.013398	2.254508	0.012030	2.388061	0.011291	2.000000	0.011404	2.000000	0.011472	2.670907	0.011209	2.500000	0.011158	2.810097	0.011250	1.217058	0.011261	0.000000	0.011227	0.000000	0.011282	2.153152	0.012591	2.590036	0.012078	3.500000	0.012402	1.879044	0.011826	1.287882	0.011946	0.000000	0.011920	1.468133	0.013395	2.226422	0.013830	1.500000	0.013253	3.000000	0.014445	1.571418	0.012981	1.951082	0.012242	2.089879	0.011970	2.136832	0.011806	2.249547	0.011526	4.000000	0.011439	2.000000	0.012146	1.820429	0.012497	2.163490	0.012765	3.000000	0.012728	1.572542	0.012304	2.000000	0.012364	1.397829	0.013319	1.946058	0.013491	1.543138	0.012686	1.594122	0.013647	2.500000	0.015423	1.000000	0.012483	1.497392	0.011823	1.000000	0.012073	1.744505	0.011699	1.644624	0.011667	1.145866	0.011690	2.000000	0.011007	2.160792	0.011644	2.000000	0.013106	2.298312	0.010393	2.500000	0.011511	2.340787	0.014279	3.978019	0.015087	4.562231	0.015066	5.000000	0.016283	0.917952	0.013577	1.399953	0.013950	1.000000	0.012719	0.848774	0.013148	1.009982	0.013349	0.403245	0.013244	0.909970	0.013833	0.000000	0.013734	0.000000	0.012775	1.270685	0.013394	1.708055	0.015862	1.147102	0.014906	2.000000	0.014979	2.153679	0.016621	2.282821	0.017486	2.500000	0.017435	2.078462	0.016117	3.000000	0.016368	3.000000	0.015997	1.289169	0.015903	2.200315	0.015290	1.500000	0.014979	1.022702	0.011994	0.000000	0.012726	0.000000	0.013061	1.379602	0.011739	1.783438	0.011388	1.955132	0.011604	2.617618	0.011427	3.000000	0.011503	3.000000	0.011454	2.417157	0.011387	2.452378	0.011228	2.121962	0.011114	1.500000	0.011019	2.379099	0.011559	4.000000	0.011520	1.533621	0.011075	4.000000	0.011563	4.000000	0.011304	0.000000	0.010771	0.000000	0.010769	0.000000	0.010626	0.000000	0.010670	0.000000	0.010596	0.000000	0.010563	0.000000	0.010629	
75000	920.319307	1	3.568562890518	0.016022480192	274.372603212304	0.000061165075	0.032494194943	2.784521	0.016522	2.999558	0.016268	2.999233	0.016018	3.893089	0.015693	5.500000	0.015525	2.252609	0.016289	1.706373	0.016208	1.500000	0.016121	2.647000	0.016684	2.844841	0.016257	2.888763	0.015665	2.851830	0.016502	2.427214	0.016713	3.457900	0.016196	2.894168	0.016200	2.500000	0.016241	3.124265	0.016177	3.670568	0.016183	3.470495	0.016177	3.000000	0.016220	2.790626	0.016988	3.661788	0.016531	4.500000	0.016806	3.053382	0.016332	3.077347	0.016416	3.000000	0.016142	3.149363	0.016670	2.500000	0.016286	3.769497	0.017036	2.156619	0.017523	0.000000	0.017674	0.000000	0.017752	2.141475	0.017328	2.471832	0.017728	0.837595	0.018051	1.500000	0.018182	1.884039	0.017017	0.820177	0.017208	0.000000	0.017141	0.000000	0.017081	2.766966	0.016858	2.140247	0.016747	2.000000	0.016717	2.234913	0.016767	2.403999	0.016725	2.000000	0.016813	2.541116	0.016913	3.058288	0.017145	3.000000	0.017794	3.000000	0.017898	3.000000	0.017944	3.104607	0.016628	2.500000	0.015993	3.533621	0.017080	3.082968	0.017144	2.000000	0.017782	4.000000	0.016603	4.073391	0.017003	6.000000	0.017191	2.370233	0.016837	2.257117	0.016683	0.926042	0.018251	0.000000	0.018391	0.000000	0.018459	0.000000	0.018333	0.000000	0.018334	2.514261	0.016380	3.205938	0.017620	3.514830	0.017452	3.000000	0.017592	4.000000	0.017320	3.089416	0.017683	2.755427	0.017864	2.102707	0.017862	1.500000	0.017872	3.191560	0.017866	3.529300	0.017638	4.000000	0.017799	2.944999	0.018033	2.854369	0.018172	3.302359	0.018079	3.500000	0.018073	3.075725	0.017833	3.500000	0.017751	2.750404	0.017896	2.616370	0.017898	3.000000	0.017914	3.000000	0.017915	3.468636	0.017477	3.500000	0.018037	3.445981	0.017072	4.500000	0.016693	2.706697	0.017337	2.500000	0.017704	2.065700	0.015576	2.885888	0.017998	3.120996	0.018055	3.133069	0.018278	2.500000	0.018340	3.111375	0.017878	3.154339	0.017867	3.534531	0.018066	4.500000	0.018168	2.920152	0.017744	3.232961	0.018054	3.382799	0.018162	3.000000	0.018167	3.000000	0.018124	2.662988	0.017489	3.000000	0.017546	3.000000	0.017497	3.000000	0.017396	3.000000	0.017364	3.000000	0.017363	2.704564	0.017954	3.313764	0.017878	3.000000	0.017768	3.000000	0.017759	3.000000	0.017819	3.000000	0.017704	3.000000	0.017666	2.035457	0.018038	2.393227	0.018255	2.000000	0.018109	1.698483	0.017833	1.500000	0.017743	1.614364	0.014243	1.500000	0.016736	1.641096	0.013661	0.921227	0.013197	1.278253	0.013236	1.832560	0.013096	4.000000	0.014073	0.556272	0.012520	0.000000	0.012398	0.911533	0.012598	1.406177	0.011779	1.000000	0.011894	1.946462	0.013858	2.000000	0.016431	1.934237	0.013270	2.960475	0.014804	3.500000	0.015414	1.592018	0.012759	0.802603	0.012614	1.500000	0.012499	1.774128	0.012792	2.184317	0.012410	2.000000	0.013406	2.000000	0.013398	2.254508	0.012030	2.388061	0.011291	2.000000	0.011404	2.000000	0.011472	2.670907	0.011209	2.500000	0.011158	2.810097	0.011250	1.217058	0.011261	0.000000	0.011227	0.000000	0.011282	2.153152	0.012591	2.590036	0.012078	3.500000	0.012402	1.879044	0.011826	1.287882	0.011946	0.000000	0.011920	1.468133	0.013395	2.226422	0.013830	1.500000	0.013253	3.000000	0.014445	1.571418	0.012981	1.951082	0.012242	2.089879	0.011970	2.136832	0.011806	2.249547	0.011526	4.000000	0.011439	2.000000	0.012146	1.820429	0.012497	2.163490	0.012765	3.000000	0.012728	1.572542	0.012304	2.000000	0.012364	1.397829	0.013319	1.946058	0.013491	1.543138	0.012686	1.594122	0.013647	2.500000	0.015423	1.000000	0.012483	1.497392	0.011823	1.000000	0.012073	1.744505	0.011699	1.644624	0.011667	1.145866	0.011690	2.000000	0.011007	2.160792	0.011644	2.000000	0.013106	2.298312	0.010393	2.500000	0.011511	2.340787	0.014279	3.978019	0.015087	4.562231	0.015066	5.000000	0.016283	0.917952	0.013577	1.399953	0.013950	1.000000	0.012719	0.848774	0.013148	1.009982	0.013349	0.403245	0.013244	0.909970	0.013833	0.000000	0.013734	0.000000	0.012775	1.270685	0.013394	1.708055	0.015862	1.147102	0.014906	2.000000	0.014979	2.153679	0.016621	2.282821	0.017486	2.500000	0.017435	2.078462	0.016117	3.000000	0.016368	3.000000	0.015997	1.289169	0.015903	2.200315	0.015290	1.500000	0.014979	1.022702	0.011994	0.000000	0.012726	0.000000	0.013061	1.379602	0.011739	1.783438	0.011388	1.955132	0.011604	2.617618	0.011427	3.000000	0.011503	3.000000	0.011454	2.417157	0.011387	2.452378	0.011228	2.121962	0.011114	1.500000	0.011019	2.379099	0.011559	4.000000	0.011520	1.533621	0.011075	4.000000	0.011563	4.000000	0.011304	0.000000	0.010771	0.000000	0.010769	0.000000	0.010626	0.000000	0.010670	0.000000	0.010596	0.000000	0.010563	0.000000	0.010629	
76000	920.038748	1	4.018480955191	0.017149230959	274.372603212304	0.000061165075	0.032494194943	2.784521	0.016522	2.999558	0.016268	2.999233	0.016018	3.893089	0.015693	5.500000	0.015525	2.252609	0.016289	1.706373	0.016208	1.500000	0.016121	2.647000	0.016684	2.844841	0.016257	2.888763	0.015665	2.851830	0.016502	2.427214	0.016713	3.457900	0.016196	2.894168	0.016200	2.500000	0.016241	3.124265	0.016177	3.670568	0.016183	3.470495	0.016177	3.000000	0.016220	2.790626	0.016988	3.661788	0.016531	4.500000	0.016806	3.053382	0.016332	3.077347	0.016416	3.000000	0.016142	3.149363	0.016670	2.500000	0.016286	3.769497	0.017036	2.156619	0.017523	0.000000	0.017674	0.000000	0.017752	2.141475	0.017328	2.471832	0.017728	0.837595	0.018051	1.500000	0.018182	1.884039	0.017017	0.820177	0.017208	0.000000	0.017141	0.000000	0.017081	2.766966	0.016858	2.140247	0.016747	2.000000	0.016717	2.234913	0.016767	2.403999	0.016725	2.000000	0.016813	2.541116	0.016913	3.058288	0.017145	3.000000	0.017794	3.000000	0.017898	3.000000	0.017944	3.104607	0.016628	2.500000	0.015993	3.533621	0.017080	3.082968	0.017144	2.000000	0.017782	4.000000	0.016603	4.073391	0.017003	6.000000	0.017191	2.370233	0.016837	2.257117	0.016683	0.926042	0.018251	0.000000	0.018391	0.000000	0.018459	0.000000	0.018333	0.000000	0.018334	2.514261	0.016380	3.205938	0.017620	3.514830	0.017452	3.000000	0.017592	4.000000	0.017320	3.089416	0.017683	2.755427	0.017864	2.102707	0.017862	1.500000	0.017872	3.191560	0.017866	3.529300	0.017638	4.000000	0.017799	2.944999	0.018033	2.854369	0.018172	3.302359	0.018079	3.500000	0.018073	3.075725	0.017833	3.500000	0.017751	2.750404	0.017896	2.616370	0.017898	3.000000	0.017914	3.000000	0.017915	3.468636	0.017477	3.500000	0.018037	3.445981	0.017072	4.500000	0.016693	2.706697	0.017337	2.500000	0.017704	2.065700	0.015576	2.885888	0.017998	3.120996	0.018055	3.133069	0.018278	2.500000	0.018340	3.111375	0.017878	3.154339	0.017867	3.534531	0.018066	4.500000	0.018168	2.920152	0.017744	3.232961	0.018054	3.382799	0.018162	3.000000	0.018167	3.000000	0.018124	2.662988	0.017489	3.000000	0.017546	3.000000	0.017497	3.000000	0.017396	3.000000	0.017364	3.000000	0.017363	2.704564	0.017954	3.313764	0.017878	3.000000	0.017768	3.000000	0.017759	3.000000	0.017819	3.000000	0.017704	3.000000	0.017666	2.035457	0.018038	2.393227	0.018255	2.000000	0.018109	1.698483	0.017833	1.500000	0.017743	1.614364	0.014243	1.500000	0.016736	1.641096	0.013661	0.921227	0.013197	1.278253	0.013236	1.832560	0.013096	4.000000	0.014073	0.556272	0.012520	0.000000	0.012398	0.911533	0.012598	1.406177	0.011779	1.000000	0.011894	1.946462	0.013858	2.000000	0.016431	1.934237	0.013270	2.960475	0.014804	3.500000	0.015414	1.592018	0.012759	0.802603	0.012614	1.500000	0.012499	1.774128	0.012792	2.184317	0.012410	2.000000	0.013406	2.000000	0.013398	2.254508	0.012030	2.388061	0.011291	2.000000	0.011404	2.000000	0.011472	2.670907	0.011209	2.500000	0.011158	2.810097	0.011250	1.217058	0.011261	0.000000	0.011227	0.000000	0.011282	2.153152	0.012591	2.590036	0.012078	3.500000	0.012402	1.879044	0.011826	1.287882	0.011946	0.000000	0.011920	1.468133	0.013395	2.226422	0.013830	1.500000	0.013253	3.000000	0.014445	1.571418	0.012981	1.951082	0.012242	2.089879	0.011970	2.136832	0.011806	2.249547	0.011526	4.000000	0.011439	2.000000	0.012146	1.820429	0.012497	2.163490	0.012765	3.000000	0.012728	1.572542	0.012304	2.000000	0.012364	1.397829	0.013319	1.946058	0.013491	1.543138	0.012686	1.594122	0.013647	2.500000	0.015423	1.000000	0.012483	1.497392	0.011823	1.000000	0.012073	1.744505	0.011699	1.644624	0.011667	1.145866	0.011690	2.000000	0.011007	2.160792	0.011644	2.000000	0.013106	2.298312	0.010393	2.500000	0.011511	2.340787	0.014279	3.978019	0.015087	4.562231	0.015066	5.000000	0.016283	0.917952	0.013577	1.399953	0.013950	1.000000	0.012719	0.848774	0.013148	1.009982	0.013349	0.403245	0.013244	0.909970	0.013833	0.000000	0.013734	0.000000	0.012775	1.270685	0.013394	1.708055	0.015862	1.147102	0.014906	2.000000	0.014979	2.153679	0.016621	2.282821	0.017486	2.500000	0.017435	2.078462	0.016117	3.000000	0.016368	3.000000	0.015997	1.289169	0.015903	2.200315	0.015290	1.500000	0.014979	1.022702	0.011994	0.000000	0.012726	0.000000	0.013061	1.379602	0.011739	1.783438	0.011388	1.955132	0.011604	2.617618	0.011427	3.000000	0.011503	3.000000	0.011454	2.417157	0.011387	2.452378	0.011228	2.121962	0.011114	1.500000	0.011019	2.379099	0.011559	4.000000	0.011520	1.533621	0.011075	4.000000	0.011563	4.000000	0.011304	0.000000	0.010771	0.000000	0.010769	0.000000	0.010626	0.000000	0.010670	0.000000	0.010596	0.000000	0.010563	0.000000	0.010629	
77000	920.621876	1	2.598593073118	0.016446435894	274.372603212304	0.000061165075	0.032494194943	2.784521	0.016522	2.999558	0.016268	2.999233	0.016018	3.893089	0.015693	5.500000	0.015525	2.252609	0.016289	1.706373	0.016208	1.500000	0.016121	2.647000	0.016684	2.844841	0.016257	2.888763	0.015665	2.851830	0.016502	2.427214	0.016713	3.457900	0.016196	2.894168	0.016200	2.500000	0.016241	3.124265	0.016177	3.670568	0.016183	3.470495	0.016177	3.000000	0.016220	2.790626	0.016988	3.661788	0.016531	4.500000	0.016806	3.053382	0.016332	3.077347	0.016416	3.000000	0.016142	3.149363	0.016670	2.500000	0.016286	3.769497	0.017036	2.156619	0.017523	0.000000	0.017674	0.000000	0.017752	2.141475	0.017328	2.471832	0.017728	0.837595	0.018051	1.500000	0.018182	1.884039	0.017017	0.820177	0.017208	0.000000	0.017141	0.000000	0.017081	2.766966	0.016858	2.140247	0.016747	2.000000	0.016717	2.234913	0.016767	2.403999	0.016725	2.000000	0.016813	2.541116	0.016913	3.058288	0.017145	3.000000	0.017794	3.000000	0.017898	3.000000	0.017944	3.104607	0.016628	2.500000	0.015993	3.533621	0.017080	3.082968	0.017144	2.000000	0.017782	4.000000	0.016603	4.073391	0.017003	6.000000	0.017191	2.370233	0.016837	2.257117	0.016683	0.926042	0.018251	0.000000	0.018391	0.000000	0.018459	0.000000	0.018333	0.000000	0.018334	2.514261	0.016380	3.205938	0.017620	3.514830	0.017452	3.000000	0.017592	4.000000	0.017320	3.089416	0.017683	2.755427	0.017864	2.102707	0.017862	1.500000	0.017872	3.191560	0.017866	3.529300	0.017638	4.000000	0.017799	2.944999	0.018033	2.854369	0.018172	3.302359	0.018079	3.500000	0.018073	3.075725	0.017833	3.500000	0.017751	2.750404	0.017896	2.616370	0.017898	3.000000	0.017914	3.000000	0.017915	3.468636	0.017477	3.500000	0.018037	3.445981	0.017072	4.500000	0.016693	2.706697	0.017337	2.500000	0.017704	2.065700	0.015576	2.885888	0.017998	3.120996	0.018055	3.133069	0.018278	2.500000	0.018340	3.111375	0.017878	3.154339	0.017867	3.534531	0.018066	4.500000	0.018168	2.920152	0.017744	3.232961	0.018054	3.382799	0.018162	3.000000	0.018167	3.000000	0.018124	2.662988	0.017489	3.000000	0.017546	3.000000	0.017497	3.000000	0.017396	3.000000	0.017364	3.000000	0.017363	2.704564	0.017954	3.313764	0.017878	3.000000	0.017768	3.000000	0.017759	3.000000	0.017819	3.000000	0.017704	3.000000	0.017666	2.035457	0.018038	2.393227	0.018255	2.000000	0.018109	1.698483	0.017833	1.500000	0.017743	1.614364	0.014243	1.500000	0.016736	1.641096	0.013661	0.921227	0.013197	1.278253	0.013236	1.832560	0.013096	4.000000	0.014073	0.556272	0.012520	0.000000	0.012398	0.911533	0.012598	1.406177	0.011779	1.000000	0.011894	1.946462	0.013858	2.000000	0.016431	1.934237	0.013270	2.960475	0.014804	3.500000	0.015414	1.592018	0.012759	0.802603	0.012614	1.500000	0.012499	1.774128	0.012792	2.184317	0.012410	2.000000	0.013406	2.000000	0.013398	2.254508	0.012030	2.388061	0.011291	2.000000	0.011404	2.000000	0.011472	2.670907	0.011209	2.500000	0.011158	2.810097	0.011250	1.217058	0.011261	0.000000	0.011227	0.000000	0.011282	2.153152	0.012591	2.590036	0.012078	3.500000	0.012402	1.879044	0.011826	1.287882	0.011946	0.000000	0.011920	1.468133	0.013395	2.226422	0.013830	1.500000	0.013253	3.000000	0.014445	1.571418	0.012981	1.951082	0.012242	2.089879	0.011970	2.136832	0.011806	2.249547	0.011526	4.000000	0.011439	2.000000	0.012146	1.820429	0.012497	2.163490	0.012765	3.000000	0.012728	1.572542	0.012304	2.000000	0.012364	1.397829	0.013319	1.946058	0.013491	1.543138	0.012686	1.594122	0.013647	2.500000	0.015423	1.000000	0.012483	1.497392	0.011823	1.000000	0.012073	1.744505	0.011699	1.644624	0.011667	1.145866	0.011690	2.000000	0.011007	2.160792	0.011644	2.000000	0.013106	2.298312	0.010393	2.500000	0.011511	2.340787	0.014279	3.978019	0.015087	4.562231	0.015066	5.000000	0.016283	0.917952	0.013577	1.399953	0.013950	1.000000	0.012719	0.848774	0.013148	1.009982	0.013349	0.403245	0.013244	0.909970	0.013833	0.000000	0.013734	0.000000	0.012775	1.270685	0.013394	1.708055	0.015862	1.147102	0.014906	2.000000	0.014979	2.153679	0.016621	2.282821	0.017486	2.500000	0.017435	2.078462	0.016117	3.000000	0.016368	3.000000	0.015997	1.289169	0.015903	2.200315	0.015290	1.500000	0.014979	1.022702	0.011994	0.000000	0.012726	0.000000	0.013061	1.379602	0.011739	1.783438	0.011388	1.955132	0.011604	2.617618	0.011427	3.000000	0.011503	3.000000	0.011454	2.417157	0.011387	2.452378	0.011228	2.121962	0.011114	1.500000	0.011019	2.379099	0.011559	4.000000	0.011520	1.533621	0.011075	4.000000	0.011563	4.000000	0.011304	0.000000	0.010771	0.000000	0.010769	0.000000	0.010626	0.000000	0.010670	0.000000	0.010596	0.000000	0.010563	0.000000	0.010629	
78000	919.652126	1	2.562540920380	0.017616932840	274.372603212304	0.000061165075	0.032494194943	2.784521	0.016522	2.999558	0.016268	2.999233	0.016018	3.893089	0.015693	5.500000	0.015525	2.252609	0.016289	1.706373	0.016208	1.500000	0.016121	2.647000	0.016684	2.844841	0.016257	2.888763	0.015665	2.851830	0.016502	2.427214	0.016713	3.457900	0.016196	2.894168	0.016200	2.500000	0.016241	3.124265	0.016177	3.670568	0.016183	3.470495	0.016177	3.000000	0.016220	2.790626	0.016988	3.661788	0.016531	4.500000	0.016806	3.053382	0.016332	3.077347	0.016416	3.000000	0.016142	3.149363	0.016670	2.500000	0.016286	3.769497	0.017036	2.156619	0.017523	0.000000	0.017674	0.000000	0.017752	2.141475	0.017328	2.471832	0.017728	0.837595	0.018051	1.500000	0.018182	1.884039	0.017017	0.820177	0.017208	0.000000	0.017141	0.000000	0.017081	2.766966	0.016858	2.140247	0.016747	2.000000	0.016717	2.234913	0.016767	2.403999	0.016725	2.000000	0.016813	2.541116	0.016913	3.058288	0.017145	3.000000	0.017794	3.000000	0.017898	3.000000	0.017944	3.104607	0.016628	2.500000	0.015993	3.533621	0.017080	3.082968	0.017144	2.000000	0.017782	4.000000	0.016603	4.073391	0.017003	6.000000	0.017191	2.370233	0.016837	2.257117	0.016683	0.926042	0.018251	0.000000	0.018391	0.000000	0.018459	0.000000	0.018333	0.000000	0.018334	2.514261	0.016380	3.205938	0.017620	3.514830	0.017452	3.000000	0.017592	4.000000	0.017320	3.089416	0.017683	2.755427	0.017864	2.102707	0.017862	1.500000	0.017872	3.191560	0.017866	3.529300	0.017638	4.000000	0.017799	2.944999	0.018033	2.854369	0.018172	3.302359	0.018079	3.500000	0.018073	3.075725	0.017833	3.500000	0.017751	2.750404	0.017896	2.616370	0.017898	3.000000	0.017914	3.000000	0.017915	3.468636	0.017477	3.500000	0.018037	3.445981	0.017072	4.500000	0.016693	2.706697	0.017337	2.500000	0.017704	2.065700	0.015576	2.885888	0.017998	3.120996	0.018055	3.133069	0.018278	2.500000	0.018340	3.111375	0.017878	3.154339	0.017867	3.534531	0.018066	4.500000	0.018168	2.920152	0.017744	3.232961	0.018054	3.382799	0.018162	3.000000	0.018167	3.000000	0.018124	2.662988	0.017489	3.000000	0.017546	3.000000	0.017497	3.000000	0.017396	3.000000	0.017364	3.000000	0.017363	2.704564	0.017954	3.313764	0.017878	3.000000	0.017768	3.000000	0.017759	3.000000	0.017819	3.000000	0.017704	3.000000	0.017666	2.035457	0.018038	2.393227	0.018255	2.000000	0.018109	1.698483	0.017833	1.500000	0.017743	1.614364	0.014243	1.500000	0.016736	1.641096	0.013661	0.921227	0.013197	1.278253	0.013236	1.832560	0.013096	4.000000	0.014073	0.556272	0.012520	0.000000	0.012398	0.911533	0.012598	1.406177	0.011779	1.000000	0.011894	1.946462	0.013858	2.000000	0.016431	1.934237	0.013270	2.960475	0.014804	3.500000	0.015414	1.592018	0.012759	0.802603	0.012614	1.500000	0.012499	1.774128	0.012792	2.184317	0.012410	2.000000	0.013406	2.000000	0.013398	2.254508	0.012030	2.388061	0.011291	2.000000	0.011404	2.000000	0.011472	2.670907	0.011209	2.500000	0.011158	2.810097	0.011250	1.217058	0.011261	0.000000	0.011227	0.000000	0.011282	2.153152	0.012591	2.590036	0.012078	3.500000	0.012402	1.879044	0.011826	1.287882	0.011946	0.000000	0.011920	1.468133	0.013395	2.226422	0.013830	1.500000	0.013253	3.000000	0.014445	1.571418	0.012981	1.951082	0.012242	2.089879	0.011970	2.136832	0.011806	2.249547	0.011526	4.000000	0.011439	2.000000	0.012146	1.820429	0.012497	2.163490	0.012765	3.000000	0.012728	1.572542	0.012304	2.000000	0.012364	1.397829	0.013319	1.946058	0.013491	1.543138	0.012686	1.594122	0.013647	2.500000	0.015423	1.000000	0.012483	1.497392	0.011823	1.000000	0.012073	1.744505	0.011699	1.644624	0.011667	1.145866	0.011690	2.000000	0.011007	2.160792	0.011644	2.000000	0.013106	2.298312	0.010393	2.500000	0.011511	2.340787	0.014279	3.978019	0.015087	4.562231	0.015066	5.000000	0.016283	0.917952	0.013577	1.399953	0.013950	1.000000	0.012719	0.848774	0.013148	1.009982	0.013349	0.403245	0.013244	0.909970	0.013833	0.000000	0.013734	0.000000	0.012775	1.270685	0.013394	1.708055	0.015862	1.147102	0.014906	2.000000	0.014979	2.153679	0.016621	2.282821	0.017486	2.500000	0.017435	2.078462	0.016117	3.000000	0.016368	3.000000	0.015997	1.289169	0.015903	2.200315	0.015290	1.500000	0.014979	1.022702	0.011994	0.000000	0.012726	0.000000	0.013061	1.379602	0.011739	1.783438	0.011388	1.955132	0.011604	2.617618	0.011427	3.000000	0.011503	3.000000	0.011454	2.417157	0.011387	2.452378	0.011228	2.121962	0.011114	1.500000	0.011019	2.379099	0.011559	4.000000	0.011520	1.533621	0.011075	4.000000	0.011563	4.000000	0.011304	0.000000	0.010771	0.000000	0.010769	0.000000	0.010626	0.000000	0.010670	0.000000	0.010596	0.000000	0.010563	0.000000	0.010629	
79000	918.407113	1	6.055024143153	0.015921328762	274.372603212304	0.000061165075	0.032494194943	2.784521	0.016522	2.999558	0.016268	2.999233	0.016018	3.893089	0.015693	5.500000	0.015525	2.252609	0.016289	1.706373	0.016208	1.500000	0.016121	2.647000	0.016684	2.844841	0.016257	2.888763	0.015665	2.851830	0.016502	2.427214	0.016713	3.457900	0.016196	2.894168	0.016200	2.500000	0.016241	3.124265	0.016177	3.670568	0.016183	3.470495	0.016177	3.000000	0.016220	2.790626	0.016988	3.661788	0.016531	4.500000	0.016806	3.053382	0.016332	3.077347	0.016416	3.000000	0.016142	3.149363	0.016670	2.500000	0.016286	3.769497	0.017036	2.156619	0.017523	0.000000	0.017674	0.000000	0.017752	2.141475	0.017328	2.471832	0.017728	0.837595	0.018051	1.500000	0.018182	1.884039	0.017017	0.820177	0.017208	0.000000	0.017141	0.000000	0.017081	2.766966	0.016858	2.140247	0.016747	2.000000	0.016717	2.234913	0.016767	2.403999	0.016725	2.000000	0.016813	2.541116	0.016913	3.058288	0.017145	3.000000	0.017794	3.000000	0.017898	3.000000	0.017944	3.104607	0.016628	2.500000	0.015993	3.533621	0.017080	3.082968	0.017144	2.000000	0.017782	4.000000	0.016603	4.073391	0.017003	6.000000	0.017191	2.370233	0.016837	2.257117	0.016683	0.926042	0.018251	0.000000	0.018391	0.000000	0.018459	0.000000	0.018333	0.000000	0.018334	2.514261	0.016380	3.205938	0.017620	3.514830	0.017452	3.000000	0.017592	4.000000	0.017320	3.089416	0.017683	2.755427	0.017864	2.102707	0.017862	1.500000	0.017872	3.191560	0.017866	3.529300	0.017638	4.000000	0.017799	2.944999	0.018033	2.854369	0.018172	3.302359	0.018079	3.500000	0.018073	3.075725	0.017833	3.500000	0.017751	2.750404	0.017896	2.616370	0.017898	3.000000	0.017914	3.000000	0.017915	3.468636	0.017477	3.500000	0.018037	3.445981	0.017072	4.500000	0.016693	2.706697	0.017337	2.500000	0.017704	2.065700	0.015576	2.885888	0.017998	3.120996	0.018055	3.133069	0.018278	2.500000	0.018340	3.111375	0.017878	3.154339	0.017867	3.534531	0.018066	4.500000	0.018168	2.920152	0.017744	3.232961	0.018054	3.382799	0.018162	3.000000	0.018167	3.000000	0.018124	2.662988	0.017489	3.000000	0.017546	3.000000	0.017497	3.000000	0.017396	3.000000	0.017364	3.000000	0.017363	2.704564	0.017954	3.313764	0.017878	3.000000	0.017768	3.000000	0.017759	3.000000	0.017819	3.000000	0.017704	3.000000	0.017666	2.035457	0.018038	2.393227	0.018255	2.000000	0.018109	1.698483	0.017833	1.500000	0.017743	1.614364	0.014243	1.500000	0.016736	1.641096	0.013661	0.921227	0.013197	1.278253	0.013236	1.832560	0.013096	4.000000	0.014073	0.556272	0.012520	0.000000	0.012398	0.911533	0.012598	1.406177	0.011779	1.000000	0.011894	1.946462	0.013858	2.000000	0.016431	1.934237	0.013270	2.960475	0.014804	3.500000	0.015414	1.592018	0.012759	0.802603	0.012614	1.500000	0.012499	1.774128	0.012792	2.184317	0.012410	2.000000	0.013406	2.000000	0.013398	2.254508	0.012030	2.388061	0.011291	2.000000	0.011404	2.000000	0.011472	2.670907	0.011209	2.500000	0.011158	2.810097	0.011250	1.217058	0.011261	0.000000	0.011227	0.000000	0.011282	2.153152	0.012591	2.590036	0.012078	3.500000	0.012402	1.879044	0.011826	1.287882	0.011946	0.000000	0.011920	1.468133	0.013395	2.226422	0.013830	1.500000	0.013253	3.000000	0.014445	1.571418	0.012981	1.951082	0.012242	2.089879	0.011970	2.136832	0.011806	2.249547	0.011526	4.000000	0.011439	2.000000	0.012146	1.820429	0.012497	2.163490	0.012765	3.000000	0.012728	1.572542	0.012304	2.000000	0.012364	1.397829	0.013319	1.946058	0.013491	1.543138	0.012686	1.594122	0.013647	2.500000	0.015423	1.000000	0.012483	1.497392	0.011823	1.000000	0.012073	1.744505	0.011699	1.644624	0.011667	1.145866	0.011690	2.000000	0.011007	2.160792	0.011644	2.000000	0.013106	2.298312	0.010393	2.500000	0.011511	2.340787	0.014279	3.978019	0.015087	4.562231	0.015066	5.000000	0.016283	0.917952	0.013577	1.399953	0.013950	1.000000	0.012719	0.848774	0.013148	1.009982	0.013349	0.403245	0.013244	0.909970	0.013833	0.000000	0.013734	0.000000	0.012775	1.270685	0.013394	1.708055	0.015862	1.147102	0.014906	2.000000	0.014979	2.153679	0.016621	2.282821	0.017486	2.500000	0.017435	2.078462	0.016117	3.000000	0.016368	3.000000	0.015997	1.289169	0.015903	2.200315	0.015290	1.500000	0.014979	1.022702	0.011994	0.000000	0.012726	0.000000	0.013061	1.379602	0.011739	1.783438	0.011388	1.955132	0.011604	2.617618	0.011427	3.000000	0.011503	3.000000	0.011454	2.417157	0.011387	2.452378	0.011228	2.121962	0.011114	1.500000	0.011019	2.379099	0.011559	4.000000	0.011520	1.533621	0.011075	4.000000	0.011563	4.000000	0.011304	0.000000	0.010771	0.000000	0.010769	0.000000	0.010626	0.000000	0.010670	0.000000	0.010596	0.000000	0.010563	0.000000	0.010629	
80000	920.598751	1	3.027049413253	0.016691934656	274.372603212304	0.000061165075	0.032494194943	2.784521	0.016522	2.999558	0.016268	2.999233	0.016018	3.893089	0.015693	5.500000	0.015525	2.252609	0.016289	1.706373	0.016208	1.500000	0.016121	2.647000	0.016684	2.844841	0.016257	2.888763	0.015665	2.851830	0.016502	2.427214	0.016713	3.457900	0.016196	2.894168	0.016200	2.500000	0.016241	3.124265	0.016177	3.670568	0.016183	3.470495	0.016177	3.000000	0.016220	2.790626	0.016988	3.661788	0.016531	4.500000	0.016806	3.053382	0.016332	3.077347	0.016416	3.000000	0.016142	3.149363	0.016670	2.500000	0.016286	3.769497	0.017036	2.156619	0.017523	0.000000	0.017674	0.000000	0.017752	2.141475	0.017328	2.471832	0.017728	0.837595	0.018051	1.500000	0.018182	1.884039	0.017017	0.820177	0.017208	0.000000	0.017141	0.000000	0.017081	2.766966	0.016858	2.140247	0.016747	2.000000	0.016717	2.234913	0.016767	2.403999	0.016725	2.000000	0.016813	2.541116	0.016913	3.058288	0.017145	3.000000	0.017794	3.000000	0.017898	3.000000	0.017944	3.104607	0.016628	2.500000	0.015993	3.533621	0.017080	3.082968	0.017144	2.000000	0.017782	4.000000	0.016603	4.073391	0.017003	6.000000	0.017191	2.370233	0.016837	2.257117	0.016683	0.926042	0.018251	0.000000	0.018391	0.000000	0.018459	0.000000	0.018333	0.000000	0.018334	2.514261	0.016380	3.205938	0.017620	3.514830	0.017452	3.000000	0.017592	4.000000	0.017320	3.089416	0.017683	2.755427	0.017864	2.102707	0.017862	1.500000	0.017872	3.191560	0.017866	3.529300	0.017638	4.000000	0.017799	2.944999	0.018033	2.854369	0.018172	3.302359	0.018079	3.500000	0.018073	3.075725	0.017833	3.500000	0.017751	2.750404	0.017896	2.616370	0.017898	3.000000	0.017914	3.000000	0.017915	3.468636	0.017477	3.500000	0.018037	3.445981	0.017072	4.500000	0.016693	2.706697	0.017337	2.500000	0.017704	2.065700	0.015576	2.885888	0.017998	3.120996	0.018055	3.133069	0.018278	2.500000	0.018340	3.111375	0.017878	3.154339	0.017867	3.534531	0.018066	4.500000	0.018168	2.920152	0.017744	3.232961	0.018054	3.382799	0.018162	3.000000	0.018167	3.000000	0.018124	2.662988	0.017489	3.000000	0.017546	3.000000	0.017497	3.000000	0.017396	3.000000	0.017364	3.000000	0.017363	2.704564	0.017954	3.313764	0.017878	3.000000	0.017768	3.000000	0.017759	3.000000	0.017819	3.000000	0.017704	3.000000	0.017666	2.035457	0.018038	2.393227	0.018255	2.000000	0.018109	1.698483	0.017833	1.500000	0.017743	1.614364	0.014243	1.500000	0.016736	1.641096	0.013661	0.921227	0.013197	1.278253	0.013236	1.832560	0.013096	4.000000	0.014073	0.556272	0.012520	0.000000	0.012398	0.911533	0.012598	1.406177	0.011779	1.000000	0.011894	1.946462	0.013858	2.000000	0.016431	1.934237	0.013270	2.960475	0.014804	3.500000	0.015414	1.592018	0.012759	0.802603	0.012614	1.500000	0.012499	1.774128	0.012792	2.184317	0.012410	2.000000	0.013406	2.000000	0.013398	2.254508	0.012030	2.388061	0.011291	2.000000	0.011404	2.000000	0.011472	2.670907	0.011209	2.500000	0.011158	2.810097	0.011250	1.217058	0.011261	0.000000	0.011227	0.000000	0.011282	2.153152	0.012591	2.590036	0.012078	3.500000	0.012402	1.879044	0.011826	1.287882	0.011946	0.000000	0.011920	1.468133	0.013395	2.226422	0.013830	1.500000	0.013253	3.000000	0.014445	1.571418	0.012981	1.951082	0.012242	2.089879	0.011970	2.136832	0.011806	2.249547	0.011526	4.000000	0.011439	2.000000	0.012146	1.820429	0.012497	2.163490	0.012765	3.000000	0.012728	1.572542	0.012304	2.000000	0.012364	1.397829	0.013319	1.946058	0.013491	1.543138	0.012686	1.594122	0.013647	2.500000	0.015423	1.000000	0.012483	1.497392	0.011823	1.000000	0.012073	1.744505	0.011699	1.644624	0.011667	1.145866	0.011690	2.000000	0.011007	2.160792	0.011644	2.000000	0.013106	2.298312	0.010393	2.500000	0.011511	2.340787	0.014279	3.978019	0.015087	4.562231	0.015066	5.000000	0.016283	0.917952	0.013577	1.399953	0.013950	1.000000	0.012719	0.848774	0.013148	1.009982	0.013349	0.403245	0.013244	0.909970	0.013833	0.000000	0.013734	0.000000	0.012775	1.270685	0.013394	1.708055	0.015862	1.147102	0.014906	2.000000	0.014979	2.153679	0.016621	2.282821	0.017486	2.500000	0.017435	2.078462	0.016117	3.000000	0.016368	3.000000	0.015997	1.289169	0.015903	2.200315	0.015290	1.500000	0.014979	1.022702	0.011994	0.000000	0.012726	0.000000	0.013061	1.379602	0.011739	1.783438	0.011388	1.955132	0.011604	2.617618	0.011427	3.000000	0.011503	3.000000	0.011454	2.417157	0.011387	2.452378	0.011228	2.121962	0.011114	1.500000	0.011019	2.379099	0.011559	4.000000	0.011520	1.533621	0.011075	4.000000	0.011563	4.000000	0.011304	0.000000	0.010771	0.000000	0.010769	0.000000	0.010626	0.000000	0.010670	0.000000	0.010596	0.000000	0.010563	0.000000	0.010629	
81000	919.676343	1	1.067600268772	0.015799174459	274.372603212304	0.000061165075	0.032494194943	2.784521	0.016522	2.999558	0.016268	2.999233	0.016018	3.893089	0.015693	5.500000	0.015525	2.252609	0.016289	1.706373	0.016208	1.500000	0.016121	2.647000	0.016684	2.844841	0.016257	2.888763	0.015665	2.851830	0.016502	2.427214	0.016713	3.457900	0.016196	2.894168	0.016200	2.500000	0.016241	3.124265	0.016177	3.670568	0.016183	3.470495	0.016177	3.000000	0.016220	2.790626	0.016988	3.661788	0.016531	4.500000	0.016806	3.053382	0.016332	3.077347	0.016416	3.000000	0.016142	3.149363	0.016670	2.500000	0.016286	3.769497	0.017036	2.156619	0.017523	0.000000	0.017674	0.000000	0.017752	2.141475	0.017328	2.471832	0.017728	0.837595	0.018051	1.500000	0.018182	1.884039	0.017017	0.820177	0.017208	0.000000	0.017141	0.000000	0.017081	2.766966	0.016858	2.140247	0.016747	2.000000	0.016717	2.234913	0.016767	2.403999	0.016725	2.000000	0.016813	2.541116	0.016913	3.058288	0.017145	3.000000	0.017794	3.000000	0.017898	3.000000	0.017944	3.104607	0.016628	2.500000	0.015993	3.533621	0.017080	3.082968	0.017144	2.000000	0.017782	4.000000	0.016603	4.073391	0.017003	6.000000	0.017191	2.370233	0.016837	2.257117	0.016683	0.926042	0.018251	0.000000	0.018391	0.000000	0.018459	0.000000	0.018333	0.000000	0.018334	2.514261	0.016380	3.205938	0.017620	3.514830	0.017452	3.000000	0.017592	4.000000	0.017320	3.089416	0.017683	2.755427	0.017864	2.102707	0.017862	1.500000	0.017872	3.191560	0.017866	3.529300	0.017638	4.000000	0.017799	2.944999	0.018033	2.854369	0.018172	3.302359	0.018079	3.500000	0.018073	3.075725	0.017833	3.500000	0.017751	2.750404	0.017896	2.616370	0.017898	3.000000	0.017914	3.000000	0.017915	3.468636	0.017477	3.500000	0.018037	3.445981	0.017072	4.500000	0.016693	2.706697	0.017337	2.500000	0.017704	2.065700	0.015576	2.885888	0.017998	3.120996	0.018055	3.133069	0.018278	2.500000	0.018340	3.111375	0.017878	3.154339	0.017867	3.534531	0.018066	4.500000	0.018168	2.920152	0.017744	3.232961	0.018054	3.382799	0.018162	3.000000	0.018167	3.000000	0.018124	2.662988	0.017489	3.000000	0.017546	3.000000	0.017497	3.000000	0.017396	3.000000	0.017364	3.000000	0.017363	2.704564	0.017954	3.313764	0.017878	3.000000	0.017768	3.000000	0.017759	3.000000	0.017819	3.000000	0.017704	3.000000	0.017666	2.035457	0.018038	2.393227	0.018255	2.000000	0.018109	1.698483	0.017833	1.500000	0.017743	1.614364	0.014243	1.500000	0.016736	1.641096	0.013661	0.921227	0.013197	1.278253	0.013236	1.832560	0.013096	4.000000	0.014073	0.556272	0.012520	0.000000	0.012398	0.911533	0.012598	1.406177	0.011779	1.000000	0.011894	1.946462	0.013858	2.000000	0.016431	1.934237	0.013270	2.960475	0.014804	3.500000	0.015414	1.592018	0.012759	0.802603	0.012614	1.500000	0.012499	1.774128	0.012792	2.184317	0.012410	2.000000	0.013406	2.000000	0.013398	2.254508	0.012030	2.388061	0.011291	2.000000	0.011404	2.000000	0.011472	2.670907	0.011209	2.500000	0.011158	2.810097	0.011250	1.217058	0.011261	0.000000	0.011227	0.000000	0.011282	2.153152	0.012591	2.590036	0.012078	3.500000	0.012402	1.879044	0.011826	1.287882	0.011946	0.000000	0.011920	1.468133	0.013395	2.226422	0.013830	1.500000	0.013253	3.000000	0.014445	1.571418	0.012981	1.951082	0.012242	2.089879	0.011970	2.136832	0.011806	2.249547	0.011526	4.000000	0.011439	2.000000	0.012146	1.820429	0.012497	2.163490	0.012765	3.000000	0.012728	1.572542	0.012304	2.000000	0.012364	1.397829	0.013319	1.946058	0.013491	1.543138	0.012686	1.594122	0.013647	2.500000	0.015423	1.000000	0.012483	1.497392	0.011823	1.000000	0.012073	1.744505	0.011699	1.644624	0.011667	1.145866	0.011690	2.000000	0.011007	2.160792	0.011644	2.000000	0.013106	2.298312	0.010393	2.500000	0.011511	2.340787	0.014279	3.978019	0.015087	4.562231	0.015066	5.000000	0.016283	0.917952	0.013577	1.399953	0.013950	1.000000	0.012719	0.848774	0.013148	1.009982	0.013349	0.403245	0.013244	0.909970	0.013833	0.000000	0.013734	0.000000	0.012775	1.270685	0.013394	1.708055	0.015862	1.147102	0.014906	2.000000	0.014979	2.153679	0.016621	2.282821	0.017486	2.500000	0.017435	2.078462	0.016117	3.000000	0.016368	3.000000	0.015997	1.289169	0.015903	2.200315	0.015290	1.500000	0.014979	1.022702	0.011994	0.000000	0.012726	0.000000	0.013061	1.379602	0.011739	1.783438	0.011388	1.955132	0.011604	2.617618	0.011427	3.000000	0.011503	3.000000	0.011454	2.417157	0.011387	2.452378	0.011228	2.121962	0.011114	1.500000	0.011019	2.379099	0.011559	4.000000	0.011520	1.533621	0.011075	4.000000	0.011563	4.000000	0.011304	0.000000	0.010771	0.000000	0.010769	0.000000	0.010626	0.000000	0.010670	0.000000	0.010596	0.000000	0.010563	0.000000	0.010629	
82000	920.039975	1	1.872920173896	0.015783206165	274.372603212304	0.000061165075	0.032494194943	2.784521	0.016522	2.999558	0.016268	2.999233	0.016018	3.893089	0.015693	5.500000	0.015525	2.252609	0.016289	1.706373	0.016208	1.500000	0.016121	2.647000	0.016684	2.844841	0.016257	2.888763	0.015665	2.851830	0.016502	2.427214	0.016713	3.457900	0.016196	2.894168	0.016200	2.500000	0.016241	3.124265	0.016177	3.670568	0.016183	3.470495	0.016177	3.000000	0.016220	2.790626	0.016988	3.661788	0.016531	4.500000	0.016806	3.053382	0.016332	3.077347	0.016416	3.000000	0.016142	3.149363	0.016670	2.500000	0.016286	3.769497	0.017036	2.156619	0.017523	0.000000	0.017674	0.000000	0.017752	2.141475	0.017328	2.471832	0.017728	0.837595	0.018051	1.500000	0.018182	1.884039	0.017017	0.820177	0.017208	0.000000	0.017141	0.000000	0.017081	2.766966	0.016858	2.140247	0.016747	2.000000	0.016717	2.234913	0.016767	2.403999	0.016725	2.000000	0.016813	2.541116	0.016913	3.058288	0.017145	3.000000	0.017794	3.000000	0.017898	3.000000	0.017944	3.104607	0.016628	2.500000	0.015993	3.533621	0.017080	3.082968	0.017144	2.000000	0.017782	4.000000	0.016603	4.073391	0.017003	6.000000	0.017191	2.370233	0.016837	2.257117	0.016683	0.926042	0.018251	0.000000	0.018391	0.000000	0.018459	0.000000	0.018333	0.000000	0.018334	2.514261	0.016380	3.205938	0.017620	3.514830	0.017452	3.000000	0.017592	4.000000	0.017320	3.089416	0.017683	2.755427	0.017864	2.102707	0.017862	1.500000	0.017872	3.191560	0.017866	3.529300	0.017638	4.000000	0.017799	2.944999	0.018033	2.854369	0.018172	3.302359	0.018079	3.500000	0.018073	3.075725	0.017833	3.500000	0.017751	2.750404	0.017896	2.616370	0.017898	3.000000	0.017914	3.000000	0.017915	3.468636	0.017477	3.500000	0.018037	3.445981	0.017072	4.500000	0.016693	2.706697	0.017337	2.500000	0.017704	2.065700	0.015576	2.885888	0.017998	3.120996	0.018055	3.133069	0.018278	2.500000	0.018340	3.111375	0.017878	3.154339	0.017867	3.534531	0.018066	4.500000	0.018168	2.920152	0.017744	3.232961	0.018054	3.382799	0.018162	3.000000	0.018167	3.000000	0.018124	2.662988	0.017489	3.000000	0.017546	3.000000	0.017497	3.000000	0.017396	3.000000	0.017364	3.000000	0.017363	2.704564	0.017954	3.313764	0.017878	3.000000	0.017768	3.000000	0.017759	3.000000	0.017819	3.000000	0.017704	3.000000	0.017666	2.035457	0.018038	2.393227	0.018255	2.000000	0.018109	1.698483	0.017833	1.500000	0.017743	1.614364	0.014243	1.500000	0.016736	1.641096	0.013661	0.921227	0.013197	1.278253	0.013236	1.832560	0.013096	4.000000	0.014073	0.556272	0.012520	0.000000	0.012398	0.911533	0.012598	1.406177	0.011779	1.000000	0.011894	1.946462	0.013858	2.000000	0.016431	1.934237	0.013270	2.960475	0.014804	3.500000	0.015414	1.592018	0.012759	0.802603	0.012614	1.500000	0.012499	1.774128	0.012792	2.184317	0.012410	2.000000	0.013406	2.000000	0.013398	2.254508	0.012030	2.388061	0.011291	2.000000	0.011404	2.000000	0.011472	2.670907	0.011209	2.500000	0.011158	2.810097	0.011250	1.217058	0.011261	0.000000	0.011227	0.000000	0.011282	2.153152	0.012591	2.590036	0.012078	3.500000	0.012402	1.879044	0.011826	1.287882	0.011946	0.000000	0.011920	1.468133	0.013395	2.226422	0.013830	1.500000	0.013253	3.000000	0.014445	1.571418	0.012981	1.951082	0.012242	2.089879	0.011970	2.136832	0.011806	2.249547	0.011526	4.000000	0.011439	2.000000	0.012146	1.820429	0.012497	2.163490	0.012765	3.000000	0.012728	1.572542	0.012304	2.000000	0.012364	1.397829	0.013319	1.946058	0.013491	1.543138	0.012686	1.594122	0.013647	2.500000	0.015423	1.000000	0.012483	1.497392	0.011823	1.000000	0.012073	1.744505	0.011699	1.644624	0.011667	1.145866	0.011690	2.000000	0.011007	2.160792	0.011644	2.000000	0.013106	2.298312	0.010393	2.500000	0.011511	2.340787	0.014279	3.978019	0.015087	4.562231	0.015066	5.000000	0.016283	0.917952	0.013577	1.399953	0.013950	1.000000	0.012719	0.848774	0.013148	1.009982	0.013349	0.403245	0.013244	0.909970	0.013833	0.000000	0.013734	0.000000	0.012775	1.270685	0.013394	1.708055	0.015862	1.147102	0.014906	2.000000	0.014979	2.153679	0.016621	2.282821	0.017486	2.500000	0.017435	2.078462	0.016117	3.000000	0.016368	3.000000	0.015997	1.289169	0.015903	2.200315	0.015290	1.500000	0.014979	1.022702	0.011994	0.000000	0.012726	0.000000	0.013061	1.379602	0.011739	1.783438	0.011388	1.955132	0.011604	2.617618	0.011427	3.000000	0.011503	3.000000	0.011454	2.417157	0.011387	2.452378	0.011228	2.121962	0.011114	1.500000	0.011019	2.379099	0.011559	4.000000	0.011520	1.533621	0.011075	4.000000	0.011563	4.000000	0.011304	0.000000	0.010771	0.000000	0.010769	0.000000	0.010626	0.000000	0.010670	0.000000	0.010596	0.000000	0.010563	0.000000	0.010629	
83000	919.135988	1	0.583403945944	0.015646743685	274.372603212304	0.000061165075	0.032494194943	2.784521	0.016522	2.999558	0.016268	2.999233	0.016018	3.893089	0.015693	5.500000	0.015525	2.252609	0.016289	1.706373	0.016208	1.500000	0.016121	2.647000	0.016684	2.844841	0.016257	2.888763	0.015665	2.851830	0.016502	2.427214	0.016713	3.457900	0.016196	2.894168	0.016200	2.500000	0.016241	3.124265	0.016177	3.670568	0.016183	3.470495	0.016177	3.000000	0.016220	2.790626	0.016988	3.661788	0.016531	4.500000	0.016806	3.053382	0.016332	3.077347	0.016416	3.000000	0.016142	3.149363	0.016670	2.500000	0.016286	3.769497	0.017036	2.156619	0.017523	0.000000	0.017674	0.000000	0.017752	2.141475	0.017328	2.471832	0.017728	0.837595	0.018051	1.500000	0.018182	1.884039	0.017017	0.820177	0.017208	0.000000	0.017141	0.000000	0.017081	2.766966	0.016858	2.140247	0.016747	2.000000	0.016717	2.234913	0.016767	2.403999	0.016725	2.000000	0.016813	2.541116	0.016913	3.058288	0.017145	3.000000	0.017794	3.000000	0.017898	3.000000	0.017944	3.104607	0.016628	2.500000	0.015993	3.533621	0.017080	3.082968	0.017144	2.000000	0.017782	4.000000	0.016603	4.073391	0.017003	6.000000	0.017191	2.370233	0.016837	2.257117	0.016683	0.926042	0.018251	0.000000	0.018391	0.000000	0.018459	0.000000	0.018333	0.000000	0.018334	2.514261	0.016380	3.205938	0.017620	3.514830	0.017452	3.000000	0.017592	4.000000	0.017320	3.089416	0.017683	2.755427	0.017864	2.102707	0.017862	1.500000	0.017872	3.191560	0.017866	3.529300	0.017638	4.000000	0.017799	2.944999	0.018033	2.854369	0.018172	3.302359	0.018079	3.500000	0.018073	3.075725	0.017833	3.500000	0.017751	2.750404	0.017896	2.616370	0.017898	3.000000	0.017914	3.000000	0.017915	3.468636	0.017477	3.500000	0.018037	3.445981	0.017072	4.500000	0.016693	2.706697	0.017337	2.500000	0.017704	2.065700	0.015576	2.885888	0.017998	3.120996	0.018055	3.133069	0.018278	2.500000	0.018340	3.111375	0.017878	3.154339	0.017867	3.534531	0.018066	4.500000	0.018168	2.920152	0.017744	3.232961	0.018054	3.382799	0.018162	3.000000	0.018167	3.000000	0.018124	2.662988	0.017489	3.000000	0.017546	3.000000	0.017497	3.000000	0.017396	3.000000	0.017364	3.000000	0.017363	2.704564	0.017954	3.313764	0.017878	3.000000	0.017768	3.000000	0.017759	3.000000	0.017819	3.000000	0.017704	3.000000	0.017666	2.035457	0.018038	2.393227	0.018255	2.000000	0.018109	1.698483	0.017833	1.500000	0.017743	1.614364	0.014243	1.500000	0.016736	1.641096	0.013661	0.921227	0.013197	1.278253	0.013236	1.832560	0.013096	4.000000	0.014073	0.556272	0.012520	0.000000	0.012398	0.911533	0.012598	1.406177	0.011779	1.000000	0.011894	1.946462	0.013858	2.000000	0.016431	1.934237	0.013270	2.960475	0.014804	3.500000	0.015414	1.592018	0.012759	0.802603	0.012614	1.500000	0.012499	1.774128	0.012792	2.184317	0.012410	2.000000	0.013406	2.000000	0.013398	2.254508	0.012030	2.388061	0.011291	2.000000	0.011404	2.000000	0.011472	2.670907	0.011209	2.500000	0.011158	2.810097	0.011250	1.217058	0.011261	0.000000	0.011227	0.000000	0.011282	2.153152	0.012591	2.590036	0.012078	3.500000	0.012402	1.879044	0.011826	1.287882	0.011946	0.000000	0.011920	1.468133	0.013395	2.226422	0.013830	1.500000	0.013253	3.000000	0.014445	1.571418	0.012981	1.951082	0.012242	2.089879	0.011970	2.136832	0.011806	2.249547	0.011526	4.000000	0.011439	2.000000	0.012146	1.820429	0.012497	2.163490	0.012765	3.000000	0.012728	1.572542	0.012304	2.000000	0.012364	1.397829	0.013319	1.946058	0.013491	1.543138	0.012686	1.594122	0.013647	2.500000	0.015423	1.000000	0.012483	1.497392	0.011823	1.000000	0.012073	1.744505	0.011699	1.644624	0.011667	1.145866	0.011690	2.000000	0.011007	2.160792	0.011644	2.000000	0.013106	2.298312	0.010393	2.500000	0.011511	2.340787	0.014279	3.978019	0.015087	4.562231	0.015066	5.000000	0.016283	0.917952	0.013577	1.399953	0.013950	1.000000	0.012719	0.848774	0.013148	1.009982	0.013349	0.403245	0.013244	0.909970	0.013833	0.000000	0.013734	0.000000	0.012775	1.270685	0.013394	1.708055	0.015862	1.147102	0.014906	2.000000	0.014979	2.153679	0.016621	2.282821	0.017486	2.500000	0.017435	2.078462	0.016117	3.000000	0.016368	3.000000	0.015997	1.289169	0.015903	2.200315	0.015290	1.500000	0.014979	1.022702	0.011994	0.000000	0.012726	0.000000	0.013061	1.379602	0.011739	1.783438	0.011388	1.955132	0.011604	2.617618	0.011427	3.000000	0.011503	3.000000	0.011454	2.417157	0.011387	2.452378	0.011228	2.121962	0.011114	1.500000	0.011019	2.379099	0.011559	4.000000	0.011520	1.533621	0.011075	4.000000	0.011563	4.000000	0.011304	0.000000	0.010771	0.000000	0.010769	0.000000	0.010626	0.000000	0.010670	0.000000	0.010596	0.000000	0.010563	0.000000	0.010629	
84000	919.001790	1	5.272028535689	0.015726836592	274.372603212304	0.000061165075	0.032494194943	2.784521	0.016522	2.999558	0.016268	2.999233	0.016018	3.893089	0.015693	5.500000	0.015525	2.252609	0.016289	1.706373	0.016208	1.500000	0.016121	2.647000	0.016684	2.844841	0.016257	2.888763	0.015665	2.851830	0.016502	2.427214	0.016713	3.457900	0.016196	2.894168	0.016200	2.500000	0.016241	3.124265	0.016177	3.670568	0.016183	3.470495	0.016177	3.000000	0.016220	2.790626	0.016988	3.661788	0.016531	4.500000	0.016806	3.053382	0.016332	3.077347	0.016416	3.000000	0.016142	3.149363	0.016670	2.500000	0.016286	3.769497	0.017036	2.156619	0.017523	0.000000	0.017674	0.000000	0.017752	2.141475	0.017328	2.471832	0.017728	0.837595	0.018051	1.500000	0.018182	1.884039	0.017017	0.820177	0.017208	0.000000	0.017141	0.000000	0.017081	2.766966	0.016858	2.140247	0.016747	2.000000	0.016717	2.234913	0.016767	2.403999	0.016725	2.000000	0.016813	2.541116	0.016913	3.058288	0.017145	3.000000	0.017794	3.000000	0.017898	3.000000	0.017944	3.104607	0.016628	2.500000	0.015993	3.533621	0.017080	3.082968	0.017144	2.000000	0.017782	4.000000	0.016603	4.073391	0.017003	6.000000	0.017191	2.370233	0.016837	2.257117	0.016683	0.926042	0.018251	0.000000	0.018391	0.000000	0.018459	0.000000	0.018333	0.000000	0.018334	2.514261	0.016380	3.205938	0.017620	3.514830	0.017452	3.000000	0.017592	4.000000	0.017320	3.089416	0.017683	2.755427	0.017864	2.102707	0.017862	1.500000	0.017872	3.191560	0.017866	3.529300	0.017638	4.000000	0.017799	2.944999	0.018033	2.854369	0.018172	3.302359	0.018079	3.500000	0.018073	3.075725	0.017833	3.500000	0.017751	2.750404	0.017896	2.616370	0.017898	3.000000	0.017914	3.000000	0.017915	3.468636	0.017477	3.500000	0.018037	3.445981	0.017072	4.500000	0.016693	2.706697	0.017337	2.500000	0.017704	2.065700	0.015576	2.885888	0.017998	3.120996	0.018055	3.133069	0.018278	2.500000	0.018340	3.111375	0.017878	3.154339	0.017867	3.534531	0.018066	4.500000	0.018168	2.920152	0.017744	3.232961	0.018054	3.382799	0.018162	3.000000	0.018167	3.000000	0.018124	2.662988	0.017489	3.000000	0.017546	3.000000	0.017497	3.000000	0.017396	3.000000	0.017364	3.000000	0.017363	2.704564	0.017954	3.313764	0.017878	3.000000	0.017768	3.000000	0.017759	3.000000	0.017819	3.000000	0.017704	3.000000	0.017666	2.035457	0.018038	2.393227	0.018255	2.000000	0.018109	1.698483	0.017833	1.500000	0.017743	1.614364	0.014243	1.500000	0.016736	1.641096	0.013661	0.921227	0.013197	1.278253	0.013236	1.832560	0.013096	4.000000	0.014073	0.556272	0.012520	0.000000	0.012398	0.911533	0.012598	1.406177	0.011779	1.000000	0.011894	1.946462	0.013858	2.000000	0.016431	1.934237	0.013270	2.960475	0.014804	3.500000	0.015414	1.592018	0.012759	0.802603	0.012614	1.500000	0.012499	1.774128	0.012792	2.184317	0.012410	2.000000	0.013406	2.000000	0.013398	2.254508	0.012030	2.388061	0.011291	2.000000	0.011404	2.000000	0.011472	2.670907	0.011209	2.500000	0.011158	2.810097	0.011250	1.217058	0.011261	0.000000	0.011227	0.000000	0.011282	2.153152	0.012591	2.590036	0.012078	3.500000	0.012402	1.879044	0.011826	1.287882	0.011946	0.000000	0.011920	1.468133	0.013395	2.226422	0.013830	1.500000	0.013253	3.000000	0.014445	1.571418	0.012981	1.951082	0.012242	2.089879	0.011970	2.136832	0.011806	2.249547	0.011526	4.000000	0.011439	2.000000	0.012146	1.820429	0.012497	2.163490	0.012765	3.000000	0.012728	1.572542	0.012304	2.000000	0.012364	1.397829	0.013319	1.946058	0.013491	1.543138	0.012686	1.594122	0.013647	2.500000	0.015423	1.000000	0.012483	1.497392	0.011823	1.000000	0.012073	1.744505	0.011699	1.644624	0.011667	1.145866	0.011690	2.000000	0.011007	2.160792	0.011644	2.000000	0.013106	2.298312	0.010393	2.500000	0.011511	2.340787	0.014279	3.978019	0.015087	4.562231	0.015066	5.000000	0.016283	0.917952	0.013577	1.399953	0.013950	1.000000	0.012719	0.848774	0.013148	1.009982	0.013349	0.403245	0.013244	0.909970	0.013833	0.000000	0.013734	0.000000	0.012775	1.270685	0.013394	1.708055	0.015862	1.147102	0.014906	2.000000	0.014979	2.153679	0.016621	2.282821	0.017486	2.500000	0.017435	2.078462	0.016117	3.000000	0.016368	3.000000	0.015997	1.289169	0.015903	2.200315	0.015290	1.500000	0.014979	1.022702	0.011994	0.000000	0.012726	0.000000	0.013061	1.379602	0.011739	1.783438	0.011388	1.955132	0.011604	2.617618	0.011427	3.000000	0.011503	3.000000	0.011454	2.417157	0.011387	2.452378	0.011228	2.121962	0.011114	1.500000	0.011019	2.379099	0.011559	4.000000	0.011520	1.533621	0.011075	4.000000	0.011563	4.000000	0.011304	0.000000	0.010771	0.000000	0.010769	0.000000	0.010626	0.000000	0.010670	0.000000	0.010596	0.000000	0.010563	0.000000	0.010629
[truncated: 4,241,118 more chars]
