# Supplementary material for: Investigating environmental effects on phonology using diachronic models
Source: Evol Hum Sci. 2024 Jan 3;6:e8. doi: 10.1017/ehs.2023.33 (PMC10955398; doi:10.1017/ehs.2023.33)
Supplement: Hartmann et al. supplementary material 4 — Hartmann et al. supplementary material [file S2513843X23000336sup004.zip › TonesClimateGeoPhylo_Public-1.0/results/BayesTraitsOutput/IndependentContrasts/IC_Tones_SpecHSimBi.Schedule.txt]

Rate	100.00
Rate Tried	% Accepted	Alpha 1 - Dev	Alpha 1 - Tried	Alpha 1 - Accepted	Alpha 2 - Dev	Alpha 2 - Tried	Alpha 2 - Accepted	Sample Ave Acceptance	Total Ave Acceptance
1000	0.187000	14.783724	492	0.367886	0.243877	508	0.011811	0.187000	0.190165
1000	0.199000	14.783724	532	0.359023	0.229208	468	0.017094	0.199000	0.190901
1000	0.187000	14.783724	487	0.359343	0.173623	513	0.023392	0.187000	0.190601
1000	0.203000	14.783724	519	0.369942	0.121978	481	0.022869	0.203000	0.191486
1000	0.214000	14.783724	503	0.391650	0.081354	497	0.034205	0.214000	0.192987
1000	0.205000	14.783724	496	0.377016	0.058902	504	0.035714	0.205000	0.193738
1000	0.198000	14.783724	508	0.346457	0.053723	492	0.044715	0.198000	0.193989
1000	0.213000	14.783724	490	0.369388	0.049223	510	0.062745	0.213000	0.195045
1000	0.236000	14.783724	495	0.397980	0.030415	505	0.077228	0.236000	0.197200
1000	0.217000	14.783724	474	0.348101	0.029225	526	0.098859	0.217000	0.198190
1000	0.249000	14.783724	504	0.396825	0.024063	496	0.098790	0.249000	0.200609
1000	0.269000	14.783724	531	0.350282	0.013437	469	0.176972	0.269000	0.203718
1000	0.317000	14.783724	517	0.363636	0.009283	483	0.267081	0.317000	0.208643
1000	0.315000	14.783724	502	0.362550	0.009283	498	0.267068	0.315000	0.213074
1000	0.336000	14.783724	518	0.393822	0.009283	482	0.273859	0.336000	0.217991
1000	0.317000	14.783724	524	0.353053	0.009283	476	0.277311	0.317000	0.221799
1000	0.266000	14.783724	497	0.283702	0.009283	503	0.248509	0.266000	0.223436
1000	0.296000	14.783724	525	0.325714	0.009283	475	0.263158	0.296000	0.226028
1000	0.338000	14.783724	488	0.379098	0.009283	512	0.298828	0.338000	0.229889
1000	0.288000	14.783724	493	0.310345	0.009283	507	0.266272	0.288000	0.231826
1000	0.321000	14.783724	488	0.362705	0.009283	512	0.281250	0.321000	0.234702
1000	0.289000	14.783724	487	0.312115	0.009283	513	0.267057	0.289000	0.236399
1000	0.316000	14.783724	461	0.349241	0.009283	539	0.287570	0.316000	0.238811
1000	0.308000	14.783724	494	0.354251	0.009283	506	0.262846	0.308000	0.240846
1000	0.325000	14.783724	494	0.366397	0.009283	506	0.284585	0.325000	0.243250
1000	0.317000	14.783724	509	0.369352	0.009283	491	0.262729	0.317000	0.245299
1000	0.317000	14.783724	506	0.371542	0.009283	494	0.261134	0.317000	0.247237
1000	0.305000	14.783724	525	0.339048	0.009283	475	0.267368	0.305000	0.248757
1000	0.291000	14.783724	529	0.323251	0.009283	471	0.254777	0.291000	0.249840
1000	0.320000	14.783724	468	0.401709	0.009283	532	0.248120	0.320000	0.251594
1000	0.214000	26.619032	508	0.187008	0.009283	492	0.241870	0.214000	0.250677
1000	0.303000	16.692379	479	0.346555	0.009283	521	0.262956	0.303000	0.251923
1000	0.282000	16.692379	501	0.311377	0.009283	499	0.252505	0.282000	0.252622
1000	0.301000	16.692379	477	0.316562	0.009283	523	0.286807	0.301000	0.253722
1000	0.281000	16.692379	496	0.318548	0.009283	504	0.244048	0.281000	0.254328
1000	0.302000	16.692379	528	0.342803	0.009283	472	0.256356	0.302000	0.255364
1000	0.273000	16.692379	534	0.295880	0.009283	466	0.246781	0.273000	0.255739
1000	0.284000	16.692379	484	0.336777	0.009283	516	0.234496	0.284000	0.256328
1000	0.291000	16.692379	505	0.316832	0.009283	495	0.264646	0.291000	0.257036
1000	0.275000	16.692379	489	0.296524	0.009283	511	0.254403	0.275000	0.257395
1000	0.297000	16.692379	509	0.347741	0.009283	491	0.244399	0.297000	0.258171
1000	0.288000	16.692379	514	0.311284	0.009283	486	0.263374	0.288000	0.258745
1000	0.314000	16.692379	494	0.358300	0.009283	506	0.270751	0.314000	0.259788
1000	0.301000	16.692379	503	0.322068	0.009283	497	0.279678	0.301000	0.260551
1000	0.288000	16.692379	513	0.323587	0.009283	487	0.250513	0.288000	0.261050
1000	0.285000	16.692379	504	0.325397	0.009283	496	0.243952	0.285000	0.261477
1000	0.287000	16.692379	504	0.345238	0.009283	496	0.227823	0.287000	0.261925
1000	0.308000	16.692379	480	0.306250	0.009283	520	0.309615	0.308000	0.262720
1000	0.287000	16.692379	507	0.311637	0.009283	493	0.261663	0.287000	0.263131
1000	0.304000	16.692379	483	0.343685	0.009283	517	0.266925	0.304000	0.263812
1000	0.272000	16.692379	481	0.284823	0.009283	519	0.260116	0.272000	0.263946
1000	0.274000	16.692379	521	0.301344	0.009283	479	0.244259	0.274000	0.264109
1000	0.256000	16.692379	508	0.265748	0.009283	492	0.245935	0.256000	0.263980
1000	0.303000	16.692379	491	0.331976	0.009283	509	0.275049	0.303000	0.264590
1000	0.302000	16.692379	502	0.354582	0.009283	498	0.248996	0.302000	0.265165
1000	0.295000	16.692379	491	0.340122	0.009283	509	0.251473	0.295000	0.265617
1000	0.296000	16.692379	501	0.305389	0.009283	499	0.286573	0.296000	0.266071
1000	0.312000	16.692379	467	0.323340	0.009283	533	0.302064	0.312000	0.266746
1000	0.301000	16.692379	490	0.336735	0.009283	510	0.266667	0.301000	0.267243
1000	0.295000	16.692379	503	0.328032	0.009283	497	0.261569	0.295000	0.267639
1000	0.299000	16.692379	518	0.333977	0.009283	482	0.261411	0.299000	0.268081
1000	0.297000	16.692379	500	0.310000	0.009283	500	0.284000	0.297000	0.268482
1000	0.322000	16.692379	485	0.367010	0.009283	515	0.279612	0.322000	0.269215
1000	0.289000	16.692379	523	0.315488	0.009283	477	0.259958	0.289000	0.269483
1000	0.246000	16.692379	487	0.287474	0.009283	513	0.206628	0.246000	0.269170
1000	0.319000	16.692379	525	0.367619	0.009283	475	0.265263	0.319000	0.269825
1000	0.284000	16.692379	501	0.321357	0.009283	499	0.246493	0.284000	0.270009
1000	0.288000	16.692379	486	0.327160	0.009283	514	0.250973	0.288000	0.270240
1000	0.295000	16.692379	480	0.354167	0.009283	520	0.240385	0.295000	0.270554
1000	0.302000	16.692379	506	0.337945	0.009283	494	0.265182	0.302000	0.270947
1000	0.304000	16.692379	482	0.313278	0.009283	518	0.295367	0.304000	0.271355
1000	0.293000	16.692379	503	0.312127	0.009283	497	0.273642	0.293000	0.271619
1000	0.307000	16.692379	522	0.323755	0.009283	478	0.288703	0.307000	0.272045
1000	0.273000	16.692379	489	0.304703	0.009283	511	0.242661	0.273000	0.272056
1000	0.278000	16.692379	499	0.306613	0.009283	501	0.249501	0.278000	0.272126
1000	0.316000	16.692379	511	0.334638	0.009283	489	0.296524	0.316000	0.272636
1000	0.278000	16.692379	486	0.294239	0.009283	514	0.262646	0.278000	0.272698
1000	0.322000	16.692379	518	0.364865	0.009283	482	0.275934	0.322000	0.273258
1000	0.277000	16.692379	489	0.302658	0.009283	511	0.252446	0.277000	0.273300
1000	0.263000	16.692379	514	0.284047	0.009283	486	0.240741	0.263000	0.273186
1000	0.293000	16.692379	521	0.318618	0.009283	479	0.265136	0.293000	0.273404
1000	0.310000	16.692379	514	0.332685	0.009283	486	0.286008	0.310000	0.273801
1000	0.296000	16.692379	504	0.329365	0.009283	496	0.262097	0.296000	0.274040
1000	0.283000	16.692379	497	0.331992	0.009283	503	0.234592	0.283000	0.274135
1000	0.323000	16.692379	525	0.342857	0.009283	475	0.301053	0.323000	0.274650
1000	0.282000	16.692379	491	0.281059	0.009283	509	0.282908	0.282000	0.274726
1000	0.279000	16.692379	514	0.309339	0.009283	486	0.246914	0.279000	0.274770
1000	0.280000	16.692379	516	0.310078	0.009283	484	0.247934	0.280000	0.274824
1000	0.291000	16.692379	496	0.328629	0.009283	504	0.253968	0.291000	0.274987
1000	0.297000	16.692379	500	0.302000	0.009283	500	0.292000	0.297000	0.275207
1000	0.280000	16.692379	513	0.274854	0.009283	487	0.285421	0.280000	0.275255
1000	0.263000	16.692379	503	0.282306	0.009283	497	0.243461	0.263000	0.275135
1000	0.303000	16.692379	519	0.350674	0.009283	481	0.251559	0.303000	0.275405
1000	0.281000	16.692379	522	0.289272	0.009283	478	0.271967	0.281000	0.275459
1000	0.324000	16.692379	528	0.320076	0.009283	472	0.328390	0.324000	0.275921
1000	0.276000	16.692379	478	0.294979	0.009283	522	0.258621	0.276000	0.275922
1000	0.293000	16.692379	458	0.323144	0.009283	542	0.267528	0.293000	0.276082
1000	0.296000	16.692379	486	0.306584	0.009283	514	0.285992	0.296000	0.276266
1000	0.307000	16.692379	482	0.300830	0.009283	518	0.312741	0.307000	0.276548
1000	0.290000	16.692379	478	0.320084	0.009283	522	0.262452	0.290000	0.276670
1000	0.292000	16.692379	487	0.340862	0.009283	513	0.245614	0.292000	0.276808
1000	0.317000	16.692379	495	0.353535	0.009283	505	0.281188	0.317000	0.277167
1000	0.303000	16.692379	497	0.356137	0.009283	503	0.250497	0.303000	0.277396
1000	0.292000	16.692379	521	0.307102	0.009283	479	0.275574	0.292000	0.277524
1000	0.298000	16.692379	491	0.315682	0.009283	509	0.280943	0.298000	0.277702
1000	0.275000	16.692379	488	0.280738	0.009283	512	0.269531	0.275000	0.277679
1000	0.301000	16.692379	516	0.329457	0.009283	484	0.270661	0.301000	0.277878
1000	0.310000	16.692379	492	0.310976	0.009283	508	0.309055	0.310000	0.278150
1000	0.270000	16.692379	485	0.317526	0.009283	515	0.225243	0.270000	0.278082
1000	0.314000	16.692379	496	0.348790	0.009283	504	0.279762	0.314000	0.278381
1000	0.279000	16.692379	526	0.307985	0.009283	474	0.246835	0.279000	0.278386
1000	0.306000	16.692379	502	0.276892	0.009283	498	0.335341	0.306000	0.278612
1000	0.306000	16.692379	492	0.343496	0.009283	508	0.269685	0.306000	0.278835
1000	0.289000	16.692379	488	0.327869	0.009283	512	0.251953	0.289000	0.278917
1000	0.291000	16.692379	504	0.315476	0.009283	496	0.266129	0.291000	0.279014
1000	0.300000	16.692379	504	0.323413	0.009283	496	0.276210	0.300000	0.279180
1000	0.291000	16.692379	525	0.329524	0.009283	475	0.248421	0.291000	0.279273
1000	0.275000	16.692379	476	0.308824	0.009283	524	0.244275	0.275000	0.279240
1000	0.294000	16.692379	472	0.313559	0.009283	528	0.276515	0.294000	0.279354
1000	0.274000	16.692379	484	0.303719	0.009283	516	0.246124	0.274000	0.279313
1000	0.279000	16.692379	496	0.300403	0.009283	504	0.257937	0.279000	0.279311
1000	0.278000	16.692379	508	0.301181	0.009283	492	0.254065	0.278000	0.279301
1000	0.303000	16.692379	490	0.320408	0.009283	510	0.286275	0.303000	0.279479
1000	0.274000	16.692379	518	0.291506	0.009283	482	0.255187	0.274000	0.279438
1000	0.285000	16.692379	469	0.300640	0.009283	531	0.271186	0.285000	0.279479
1000	0.323000	16.692379	540	0.348148	0.009283	460	0.293478	0.323000	0.279799
1000	0.292000	16.692379	510	0.325490	0.009283	490	0.257143	0.292000	0.279888
1000	0.270000	16.692379	511	0.283757	0.009283	489	0.255624	0.270000	0.279817
1000	0.304000	16.692379	490	0.340816	0.009283	510	0.268627	0.304000	0.279991
1000	0.286000	16.692379	539	0.296846	0.009283	461	0.273319	0.286000	0.280034
1000	0.325000	16.692379	508	0.358268	0.009283	492	0.290650	0.325000	0.280353
1000	0.313000	16.692379	494	0.358300	0.009283	506	0.268775	0.313000	0.280583
1000	0.271000	16.692379	465	0.303226	0.009283	535	0.242991	0.271000	0.280516
1000	0.294000	16.692379	489	0.331288	0.009283	511	0.258317	0.294000	0.280609
1000	0.305000	16.692379	491	0.319756	0.009283	509	0.290766	0.305000	0.280777
1000	0.323000	16.692379	492	0.343496	0.009283	508	0.303150	0.323000	0.281067
1000	0.283000	16.692379	532	0.342105	0.009283	468	0.215812	0.283000	0.281080
1000	0.302000	16.692379	511	0.328767	0.009283	489	0.274029	0.302000	0.281221
1000	0.291000	16.692379	491	0.311609	0.009283	509	0.271120	0.291000	0.281287
1000	0.308000	16.692379	461	0.353579	0.009283	539	0.269017	0.308000	0.281465
1000	0.269000	16.692379	494	0.295547	0.009283	506	0.243083	0.269000	0.281382
1000	0.299000	16.692379	488	0.325820	0.009283	512	0.273438	0.299000	0.281498
1000	0.308000	16.692379	510	0.335294	0.009283	490	0.279592	0.308000	0.281671
1000	0.276000	16.692379	509	0.292731	0.009283	491	0.258656	0.276000	0.281635
1000	0.279000	16.692379	511	0.313112	0.009283	489	0.243354	0.279000	0.281618
1000	0.275000	16.692379	500	0.310000	0.009283	500	0.240000	0.275000	0.281575
1000	0.283000	16.692379	480	0.304167	0.009283	520	0.263462	0.283000	0.281584
1000	0.291000	16.692379	517	0.346228	0.009283	483	0.231884	0.291000	0.281644
1000	0.291000	16.692379	490	0.332653	0.009283	510	0.250980	0.291000	0.281703
1000	0.285000	16.692379	510	0.303922	0.009283	490	0.265306	0.285000	0.281723
1000	0.284000	16.692379	484	0.295455	0.009283	516	0.273256	0.284000	0.281737
1000	0.292000	16.692379	519	0.306358	0.009283	481	0.276507	0.292000	0.281801
1000	0.285000	16.692379	489	0.298569	0.009283	511	0.272016	0.285000	0.281820
1000	0.280000	16.692379	532	0.272556	0.009283	468	0.288462	0.280000	0.281809
1000	0.292000	16.692379	490	0.320408	0.009283	510	0.264706	0.292000	0.281871
1000	0.268000	16.692379	484	0.311983	0.009283	516	0.226744	0.268000	0.281787
1000	0.273000	16.692379	489	0.331288	0.009283	511	0.217221	0.273000	0.281735
1000	0.314000	16.692379	514	0.328794	0.009283	486	0.298354	0.314000	0.281927
1000	0.289000	16.692379	486	0.325103	0.009283	514	0.254864	0.289000	0.281969
1000	0.301000	16.692379	525	0.320000	0.009283	475	0.280000	0.301000	0.282081
1000	0.307000	16.692379	512	0.316406	0.009283	488	0.297131	0.307000	0.282226
1000	0.304000	16.692379	486	0.343621	0.009283	514	0.266537	0.304000	0.282353
1000	0.286000	16.692379	478	0.307531	0.009283	522	0.266284	0.286000	0.282374
1000	0.302000	16.692379	509	0.286837	0.009283	491	0.317719	0.302000	0.282487
1000	0.301000	16.692379	509	0.312377	0.009283	491	0.289206	0.301000	0.282593
1000	0.302000	16.692379	515	0.310680	0.009283	485	0.292784	0.302000	0.282703
1000	0.319000	16.692379	489	0.349693	0.009283	511	0.289628	0.319000	0.282908
1000	0.317000	16.692379	526	0.311787	0.009283	474	0.322785	0.317000	0.283100
1000	0.292000	16.692379	490	0.316327	0.009283	510	0.268627	0.292000	0.283149
1000	0.315000	16.692379	473	0.346723	0.009283	527	0.286528	0.315000	0.283326
1000	0.283000	16.692379	519	0.287091	0.009283	481	0.278586	0.283000	0.283324
1000	0.283000	16.692379	488	0.307377	0.009283	512	0.259766	0.283000	0.283323
1000	0.302000	16.692379	515	0.306796	0.009283	485	0.296907	0.302000	0.283425
1000	0.288000	16.692379	509	0.290766	0.009283	491	0.285132	0.288000	0.283450
1000	0.277000	16.692379	489	0.290389	0.009283	511	0.264188	0.277000	0.283415
1000	0.299000	16.692379	508	0.318898	0.009283	492	0.278455	0.299000	0.283498
1000	0.295000	16.692379	483	0.298137	0.009283	517	0.292070	0.295000	0.283560
1000	0.275000	16.692379	497	0.301811	0.009283	503	0.248509	0.275000	0.283514
1000	0.299000	16.692379	513	0.313840	0.009283	487	0.283368	0.299000	0.283596
1000	0.302000	16.692379	487	0.367556	0.009283	513	0.239766	0.302000	0.283693
1000	0.316000	16.692379	522	0.331418	0.009283	478	0.299163	0.316000	0.283862
1000	0.302000	16.692379	464	0.338362	0.009283	536	0.270522	0.302000	0.283957
1000	0.284000	16.692379	489	0.359918	0.009283	511	0.211350	0.284000	0.283957
1000	0.269000	16.692379	508	0.289370	0.009283	492	0.247967	0.269000	0.283880
1000	0.310000	16.692379	516	0.348837	0.009283	484	0.268595	0.310000	0.284014
1000	0.275000	16.692379	502	0.320717	0.009283	498	0.228916	0.275000	0.283968
1000	0.279000	16.692379	505	0.299010	0.009283	495	0.258586	0.279000	0.283943
1000	0.276000	16.692379	521	0.303263	0.009283	479	0.246347	0.276000	0.283903
1000	0.293000	16.692379	521	0.335893	0.009283	479	0.246347	0.293000	0.283948
1000	0.283000	16.692379	502	0.328685	0.009283	498	0.236948	0.283000	0.283944
1000	0.291000	16.692379	494	0.321862	0.009283	506	0.260870	0.291000	0.283979
1000	0.302000	16.692379	511	0.315068	0.009283	489	0.288344	0.302000	0.284068
1000	0.329000	16.692379	515	0.347573	0.009283	485	0.309278	0.329000	0.284289
1000	0.281000	16.692379	497	0.283702	0.009283	503	0.278330	0.281000	0.284273
1000	0.288000	16.692379	495	0.317172	0.009283	505	0.259406	0.288000	0.284291
1000	0.250000	16.692379	523	0.254302	0.009283	477	0.245283	0.250000	0.284125
1000	0.305000	16.692379	484	0.309917	0.009283	516	0.300388	0.305000	0.284226
1000	0.300000	16.692379	483	0.310559	0.009283	517	0.290135	0.300000	0.284302
1000	0.286000	16.692379	485	0.303093	0.009283	515	0.269903	0.286000	0.284310
1000	0.307000	16.692379	493	0.334686	0.009283	507	0.280079	0.307000	0.284418
1000	0.302000	16.692379	537	0.324022	0.009283	463	0.276458	0.302000	0.284501
1000	0.295000	16.692379	491	0.291242	0.009283	509	0.298625	0.295000	0.284551
1000	0.258000	16.692379	493	0.271805	0.009283	507	0.244576	0.258000	0.284426
1000	0.320000	16.692379	475	0.345263	0.009283	525	0.297143	0.320000	0.284592
1000	0.295000	16.692379	510	0.333333	0.009283	490	0.255102	0.295000	0.284641
1000	0.283000	16.692379	490	0.318367	0.009283	510	0.249020	0.283000	0.284633
1000	0.282000	16.692379	514	0.315175	0.009283	486	0.246914	0.282000	0.284621
1000	0.271000	16.692379	498	0.283133	0.009283	502	0.258964	0.271000	0.284558
1000	0.297000	16.692379	498	0.337349	0.009283	502	0.256972	0.297000	0.284615
1000	0.275000	16.692379	503	0.286282	0.009283	497	0.263581	0.275000	0.284571
1000	0.299000	16.692379	491	0.338086	0.009283	509	0.261297	0.299000	0.284637
1000	0.341000	16.692379	505	0.394059	0.009283	495	0.286869	0.341000	0.284891
1000	0.300000	16.692379	467	0.342612	0.009283	533	0.262664	0.300000	0.284958
1000	0.284000	16.692379	464	0.299569	0.009283	536	0.270522	0.284000	0.284954
1000	0.288000	16.692379	515	0.304854	0.009283	485	0.270103	0.288000	0.284968
1000	0.280000	16.692379	503	0.304175	0.009283	497	0.255533	0.280000	0.284946
1000	0.294000	16.692379	499	0.324649	0.009283	501	0.263473	0.294000	0.284986
1000	0.300000	16.692379	511	0.315068	0.009283	489	0.284254	0.300000	0.285051
1000	0.314000	16.692379	514	0.322957	0.009283	486	0.304527	0.314000	0.285178
1000	0.307000	16.692379	500	0.328000	0.009283	500	0.286000	0.307000	0.285273
1000	0.302000	16.692379	511	0.320939	0.009283	489	0.282209	0.302000	0.285345
1000	0.290000	16.692379	515	0.289320	0.009283	485	0.290722	0.290000	0.285365
1000	0.300000	16.692379	512	0.345703	0.009283	488	0.252049	0.300000	0.285428
1000	0.269000	16.692379	518	0.277992	0.009283	482	0.259336	0.269000	0.285358
1000	0.292000	16.692379	511	0.309198	0.009283	489	0.274029	0.292000	0.285386
1000	0.285000	16.692379	528	0.293561	0.009283	472	0.275424	0.285000	0.285384
1000	0.304000	16.692379	495	0.315152	0.009283	505	0.293069	0.304000	0.285463
1000	0.305000	16.692379	503	0.332008	0.009283	497	0.277666	0.305000	0.285545
1000	0.301000	16.692379	547	0.307130	0.009283	453	0.293598	0.301000	0.285610
1000	0.278000	16.692379	496	0.278226	0.009283	504	0.277778	0.278000	0.285578
1000	0.304000	16.692379	496	0.306452	0.009283	504	0.301587	0.304000	0.285654
1000	0.313000	16.692379	500	0.320000	0.009283	500	0.306000	0.313000	0.285767
1000	0.282000	16.692379	505	0.302970	0.009283	495	0.260606	0.282000	0.285752
1000	0.295000	16.692379	467	0.316916	0.009283	533	0.275797	0.295000	0.285790
1000	0.312000	16.692379	499	0.344689	0.009283	501	0.279441	0.312000	0.285897
1000	0.305000	16.692379	532	0.325188	0.009283	468	0.282051	0.305000	0.285974
1000	0.283000	16.692379	487	0.299795	0.009283	513	0.267057	0.283000	0.285962
1000	0.329000	16.692379	525	0.339048	0.009283	475	0.317895	0.329000	0.286136
1000	0.281000	16.692379	502	0.302789	0.009283	498	0.259036	0.281000	0.286115
1000	0.278000	16.692379	511	0.346380	0.009283	489	0.206544	0.278000	0.286083
1000	0.282000	16.692379	509	0.316306	0.009283	491	0.246436	0.282000	0.286067
1000	0.258000	16.692379	501	0.303393	0.009283	499	0.212425	0.258000	0.285955
1000	0.299000	16.692379	497	0.321932	0.009283	503	0.276342	0.299000	0.286007
1000	0.278000	16.692379	511	0.291585	0.009283	489	0.263804	0.278000	0.285975
1000	0.292000	16.692379	513	0.300195	0.009283	487	0.283368	0.292000	0.285999
1000	0.287000	16.692379	515	0.304854	0.009283	485	0.268041	0.287000	0.286003
1000	0.300000	16.692379	500	0.332000	0.009283	500	0.268000	0.300000	0.286057
1000	0.295000	16.692379	485	0.301031	0.009283	515	0.289320	0.295000	0.286092
1000	0.282000	16.692379	535	0.300935	0.009283	465	0.260215	0.282000	0.286076
1000	0.288000	16.692379	504	0.297619	0.009283	496	0.278226	0.288000	0.286084
1000	0.307000	16.692379	476	0.327731	0.009283	524	0.288168	0.307000	0.286164
1000	0.299000	16.692379	492	0.343496	0.009283	508	0.255906	0.299000	0.286213
1000	0.317000	16.692379	501	0.357285	0.009283	499	0.276553	0.317000	0.286330
1000	0.304000	16.692379	530	0.322642	0.009283	470	0.282979	0.304000	0.286397
1000	0.283000	16.692379	515	0.273786	0.009283	485	0.292784	0.283000	0.286384
1000	0.273000	16.692379	524	0.276718	0.009283	476	0.268908	0.273000	0.286334
1000	0.292000	16.692379	509	0.318271	0.009283	491	0.264766	0.292000	0.286355
1000	0.291000	16.692379	527	0.280835	0.009283	473	0.302326	0.291000	0.286372
1000	0.280000	16.692379	510	0.333333	0.009283	490	0.224490	0.280000	0.286348
1000	0.291000	16.692379	510	0.311765	0.009283	490	0.269388	0.291000	0.286366
1000	0.284000	16.692379	526	0.294677	0.009283	474	0.272152	0.284000	0.286357
1000	0.304000	16.692379	521	0.314779	0.009283	479	0.292276	0.304000	0.286422
1000	0.294000	16.692379	505	0.348515	0.009283	495	0.238384	0.294000	0.286450
1000	0.300000	16.692379	487	0.328542	0.009283	513	0.272904	0.300000	0.286499
1000	0.316000	16.692379	516	0.346899	0.009283	484	0.283058	0.316000	0.286606
1000	0.285000	16.692379	541	0.297597	0.009283	459	0.270153	0.285000	0.286600
1000	0.287000	16.692379	503	0.314115	0.009283	497	0.259557	0.287000	0.286602
1000	0.280000	16.692379	485	0.303093	0.009283	515	0.258252	0.280000	0.286578
1000	0.272000	16.692379	493	0.324544	0.009283	507	0.220907	0.272000	0.286526
1000	0.313000	16.692379	484	0.338843	0.009283	516	0.288760	0.313000	0.286620
1000	0.300000	16.692379	482	0.315353	0.009283	518	0.285714	0.300000	0.286668
1000	0.304000	16.692379	478	0.307531	0.009283	522	0.300766	0.304000	0.286729
1000	0.319000	16.692379	490	0.338776	0.009283	510	0.300000	0.319000	0.286844
1000	0.310000	16.692379	489	0.329243	0.009283	511	0.291585	0.310000	0.286925
1000	0.298000	16.692379	509	0.320236	0.009283	491	0.274949	0.298000	0.286964
1000	0.320000	16.692379	497	0.360161	0.009283	503	0.280318	0.320000	0.287079
1000	0.291000	16.692379	522	0.316092	0.009283	478	0.263598	0.291000	0.287093
1000	0.284000	16.692379	477	0.308176	0.009283	523	0.261950	0.284000	0.287082
1000	0.292000	16.692379	499	0.344689	0.009283	501	0.239521	0.292000	0.287099
1000	0.307000	16.692379	488	0.329918	0.009283	512	0.285156	0.307000	0.287168
1000	0.291000	16.692379	516	0.343023	0.009283	484	0.235537	0.291000	0.287181
1000	0.312000	16.692379	517	0.346228	0.009283	483	0.275362	0.312000	0.287266
1000	0.284000	16.692379	503	0.320080	0.009283	497	0.247485	0.284000	0.287255
1000	0.294000	16.692379	506	0.308300	0.009283	494	0.279352	0.294000	0.287278
1000	0.266000	16.692379	505	0.285149	0.009283	495	0.246465	0.266000	0.287206
1000	0.274000	16.692379	485	0.313402	0.009283	515	0.236893	0.274000	0.287161
1000	0.271000	16.692379	488	0.286885	0.009283	512	0.255859	0.271000	0.287107
1000	0.289000	16.692379	525	0.308571	0.009283	475	0.267368	0.289000	0.287113
1000	0.266000	16.692379	495	0.292929	0.009283	505	0.239604	0.266000	0.287043
1000	0.286000	16.692379	491	0.331976	0.009283	509	0.241650	0.286000	0.287039
1000	0.290000	16.692379	493	0.310345	0.009283	507	0.270217	0.290000	0.287049
1000	0.301000	16.692379	477	0.312369	0.009283	523	0.290631	0.301000	0.287095
1000	0.305000	16.692379	504	0.325397	0.009283	496	0.284274	0.305000	0.287154
1000	0.268000	16.692379	493	0.318458	0.009283	507	0.218935	0.268000	0.287091
1000	0.296000	16.692379	482	0.323651	0.009283	518	0.270270	0.296000	0.287120
1000	0.264000	16.692379	511	0.281800	0.009283	489	0.245399	0.264000	0.287045
1000	0.298000	16.692379	518	0.332046	0.009283	482	0.261411	0.298000	0.287080
1000	0.306000	16.692379	497	0.344064	0.009283	503	0.268390	0.306000	0.287142
1000	0.297000	16.692379	499	0.326653	0.009283	501	0.267465	0.297000	0.287174
1000	0.267000	16.692379	490	0.259184	0.009283	510	0.274510	0.267000	0.287109
1000	0.286000	16.692379	513	0.319688	0.009283	487	0.250513	0.286000	0.287105
1000	0.283000	16.692379	501	0.337325	0.009283	499	0.228457	0.283000	0.287092
1000	0.315000	16.692379	508	0.352362	0.009283	492	0.276423	0.315000	0.287181
1000	0.269000	16.692379	474	0.284810	0.009283	526	0.254753	0.269000	0.287123
1000	0.277000	16.692379	513	0.296296	0.009283	487	0.256674	0.277000	0.287091
1000	0.298000	16.692379	526	0.325095	0.009283	474	0.267932	0.298000	0.287126
1000	0.284000	16.692379	498	0.319277	0.009283	502	0.249004	0.284000	0.287116
1000	0.298000	16.692379	481	0.324324	0.009283	519	0.273603	0.298000	0.287150
1000	0.282000	16.692379	505	0.306931	0.009283	495	0.256566	0.282000	0.287134
1000	0.300000	16.692379	490	0.318367	0.009283	510	0.282353	0.300000	0.287174
1000	0.318000	16.692379	512	0.339844	0.009283	488	0.295082	0.318000	0.287270
1000	0.286000	16.692379	512	0.269531	0.009283	488	0.303279	0.286000	0.287266
1000	0.300000	16.692379	534	0.308989	0.009283	466	0.289700	0.300000	0.287306
1000	0.302000	16.692379	507	0.315582	0.009283	493	0.288032	0.302000	0.287351
1000	0.286000	16.692379	464	0.303879	0.009283	536	0.270522	0.286000	0.287347
1000	0.299000	16.692379	529	0.325142	0.009283	471	0.269639	0.299000	0.287383
1000	0.299000	16.692379	531	0.322034	0.009283	469	0.272921	0.299000	0.287418
1000	0.286000	16.692379	493	0.286004	0.009283	507	0.285996	0.286000	0.287414
1000	0.285000	16.692379	500	0.304000	0.009283	500	0.266000	0.285000	0.287406
1000	0.275000	16.692379	503	0.276342	0.009283	497	0.273642	0.275000	0.287369
1000	0.292000	16.692379	485	0.311340	0.009283	515	0.273786	0.292000	0.287383
1000	0.279000	16.692379	482	0.325726	0.009283	518	0.235521	0.279000	0.287358
1000	0.303000	16.692379	520	0.313462	0.009283	480	0.291667	0.303000	0.287405
1000	0.297000	16.692379	494	0.313765	0.009283	506	0.280632	0.297000	0.287433
1000	0.274000	16.692379	480	0.289583	0.009283	520	0.259615	0.274000	0.287393
1000	0.287000	16.692379	501	0.319361	0.009283	499	0.254509	0.287000	0.287392
1000	0.306000	16.692379	487	0.328542	0.009283	513	0.284600	0.306000	0.287447
1000	0.292000	16.692379	484	0.332645	0.009283	516	0.253876	0.292000	0.287461
1000	0.297000	16.692379	486	0.283951	0.009283	514	0.309339	0.297000	0.287489
1000	0.316000	16.692379	501	0.341317	0.009283	499	0.290581	0.316000	0.287573
1000	0.284000	16.692379	519	0.321773	0.009283	481	0.243243	0.284000	0.287562
1000	0.291000	16.692379	486	0.306584	0.009283	514	0.276265	0.291000	0.287572
1000	0.295000	16.692379	511	0.340509	0.009283	489	0.247444	0.295000	0.287594
1000	0.294000	16.692379	516	0.313953	0.009283	484	0.272727	0.294000	0.287613
1000	0.296000	16.692379	474	0.329114	0.009283	526	0.266160	0.296000	0.287637
1000	0.306000	16.692379	501	0.335329	0.009283	499	0.276553	0.306000	0.287690
1000	0.282000	16.692379	515	0.285437	0.009283	485	0.278351	0.282000	0.287674
1000	0.306000	16.692379	505	0.312871	0.009283	495	0.298990	0.306000	0.287726
1000	0.283000	16.692379	484	0.274793	0.009283	516	0.290698	0.283000	0.287713
1000	0.309000	16.692379	507	0.341223	0.009283	493	0.275862	0.309000	0.287773
1000	0.276000	16.692379	479	0.306889	0.009283	521	0.247601	0.276000	0.287740
1000	0.299000	16.692379	517	0.334623	0.009283	483	0.260870	0.299000	0.287772
1000	0.297000	16.692379	506	0.330040	0.009283	494	0.263158	0.297000	0.287798
1000	0.311000	16.692379	508	0.350394	0.009283	492	0.270325	0.311000	0.287864
1000	0.317000	16.692379	485	0.346392	0.009283	515	0.289320	0.317000	0.287946
1000	0.284000	16.692379	505	0.334653	0.009283	495	0.232323	0.284000	0.287935
1000	0.300000	16.692379	509	0.333988	0.009283	491	0.264766	0.300000	0.287968
1000	0.295000	16.692379	474	0.289030	0.009283	526	0.300380	0.295000	0.287988
1000	0.284000	16.692379	484	0.314050	0.009283	516	0.255814	0.284000	0.287977
1000	0.301000	16.692379	507	0.331361	0.009283	493	0.269777	0.301000	0.288013
1000	0.294000	16.692379	501	0.339321	0.009283	499	0.248497	0.294000	0.288030
1000	0.270000	16.692379	494	0.301619	0.009283	506	0.239130	0.270000	0.287980
1000	0.269000	16.692379	504	0.299603	0.009283	496	0.237903	0.269000	0.287928
1000	0.286000	16.692379	500	0.264000	0.009283	500	0.308000	0.286000	0.287922
1000	0.286000	16.692379	476	0.277311	0.009283	524	0.293893	0.286000	0.287917
1000	0.300000	16.692379	489	0.314928	0.009283	511	0.285714	0.300000	0.287950
1000	0.271000	16.692379	514	0.280156	0.009283	486	0.261317	0.271000	0.287904
1000	0.283000	16.692379	503	0.318091	0.009283	497	0.247485	0.283000	0.287891
1000	0.280000	16.692379	493	0.281947	0.009283	507	0.278107	0.280000	0.287869
1000	0.298000	16.692379	487	0.310062	0.009283	513	0.286550	0.298000	0.287897
1000	0.286000	16.692379	491	0.311609	0.009283	509	0.261297	0.286000	0.287891
1000	0.305000	16.692379	473	0.327696	0.009283	527	0.284630	0.305000	0.287937
1000	0.304000	16.692379	509	0.339882	0.009283	491	0.266802	0.304000	0.287980
1000	0.322000	16.692379	503	0.343936	0.009283	497	0.299799	0.322000	0.288071
1000	0.285000	16.692379	509	0.324165	0.009283	491	0.244399	0.285000	0.288063
1000	0.285000	16.692379	466	0.293991	0.009283	534	0.277154	0.285000	0.288055
1000	0.301000	16.692379	524	0.349237	0.009283	476	0.247899	0.301000	0.288089
1000	0.313000	16.692379	491	0.319756	0.009283	509	0.306483	0.313000	0.288155
1000	0.305000	16.692379	529	0.321361	0.009283	471	0.286624	0.305000	0.288200
1000	0.316000	16.692379	522	0.339080	0.009283	478	0.290795	0.316000	0.288273
1000	0.306000	16.692379	529	0.355388	0.009283	471	0.250531	0.306000	0.288319
1000	0.292000	16.692379	513	0.317739	0.009283	487	0.264887	0.292000	0.288329
1000	0.287000	16.692379	487	0.297741	0.009283	513	0.276803	0.287000	0.288326
1000	0.309000	16.692379	507	0.345168	0.009283	493	0.271805	0.309000	0.288379
1000	0.304000	16.692379	473	0.323467	0.009283	527	0.286528	0.304000	0.288420
1000	0.304000	16.692379	466	0.319742	0.009283	534	0.290262	0.304000	0.288460
1000	0.287000	16.692379	505	0.297030	0.009283	495	0.276768	0.287000	0.288457
1000	0.303000	16.692379	503	0.332008	0.009283	497	0.273642	0.303000	0.288494
1000	0.295000	16.692379	512	0.312500	0.009283	488	0.276639	0.295000	0.288511
1000	0.270000	16.692379	516	0.294574	0.009283	484	0.243802	0.270000	0.288463
1000	0.310000	16.692379	523	0.321224	0.009283	477	0.297694	0.310000	0.288518
1000	0.309000	16.692379	482	0.325726	0.009283	518	0.293436	0.309000	0.288571
1000	0.270000	16.692379	474	0.261603	0.009283	526	0.277567	0.270000	0.288523
1000	0.296000	16.692379	520	0.319231	0.009283	480	0.270833	0.296000	0.288542
1000	0.316000	16.692379	486	0.343621	0.009283	514	0.289883	0.316000	0.288612
1000	0.292000	16.692379	499	0.318637	0.009283	501	0.265469	0.292000	0.288620
1000	0.295000	16.692379	483	0.308489	0.009283	517	0.282398	0.295000	0.288637
1000	0.268000	16.692379	495	0.294949	0.009283	505	0.241584	0.268000	0.288585
1000	0.284000	16.692379	501	0.293413	0.009283	499	0.274549	0.284000	0.288573
1000	0.300000	16.692379	533	0.307692	0.009283	467	0.291221	0.300000	0.288602
1000	0.252000	16.692379	511	0.279843	0.009283	489	0.222904	0.252000	0.288511
1000	0.272000	16.692379	517	0.299807	0.009283	483	0.242236	0.272000	0.288469
1000	0.285000	16.692379	517	0.305609	0.009283	483	0.262940	0.285000	0.288461
1000	0.301000	16.692379	481	0.330561	0.009283	519	0.273603	0.301000	0.288492
1000	0.287000	16.692379	511	0.328767	0.009283	489	0.243354	0.287000	0.288488
1000	0.287000	16.692379	477	0.327044	0.009283	523	0.250478	0.287000	0.288485
1000	0.296000	16.692379	507	0.303748	0.009283	493	0.288032	0.296000	0.288503
1000	0.288000	16.692379	534	0.301498	0.009283	466	0.272532	0.288000	0.288502
1000	0.300000	16.692379	524	0.303435	0.009283	476	0.296218	0.300000	0.288530
1000	0.288000	16.692379	496	0.294355	0.009283	504	0.281746	0.288000	0.288529
1000	0.265000	16.692379	510	0.276471	0.009283	490	0.253061	0.265000	0.288471
1000	0.296000	16.692379	472	0.322034	0.009283	528	0.272727	0.296000	0.288490
1000	0.273000	16.692379	500	0.306000	0.009283	500	0.240000	0.273000	0.288452
1000	0.265000	16.692379	488	0.282787	0.009283	512	0.248047	0.265000	0.288395
1000	0.296000	16.692379	478	0.303347	0.009283	522	0.289272	0.296000	0.288414
1000	0.309000	16.692379	509	0.335953	0.009283	491	0.281059	0.309000	0.288463
1000	0.304000	16.692379	504	0.329365	0.009283	496	0.278226	0.304000	0.288501
1000	0.299000	16.692379	515	0.328155	0.009283	485	0.268041	0.299000	0.288526
1000	0.314000	16.692379	514	0.332685	0.009283	486	0.294239	0.314000	0.288586
1000	0.290000	16.692379	496	0.340726	0.009283	504	0.240079	0.290000	0.288590
1000	0.265000	16.692379	501	0.273453	0.009283	499	0.256513	0.265000	0.288534
1000	0.283000	16.692379	494	0.303644	0.009283	506	0.262846	0.283000	0.288521
1000	0.303000	16.692379	481	0.338877	0.009283	519	0.269750	0.303000	0.288555
1000	0.309000	16.692379	506	0.304348	0.009283	494	0.313765	0.309000	0.288603
1000	0.286000	16.692379	505	0.306931	0.009283	495	0.264646	0.286000	0.288597
1000	0.287000	16.692379	522	0.291188	0.009283	478	0.282427	0.287000	0.288593
1000	0.298000	16.692379	504	0.315476	0.009283	496	0.280242	0.298000	0.288615
1000	0.318000	16.692379	502	0.364542	0.009283	498	0.271084	0.318000	0.288684
1000	0.295000	16.692379	495	0.321212	0.009283	505	0.269307	0.295000	0.288699
1000	0.280000	16.692379	523	0.305927	0.009283	477	0.251572	0.280000	0.288678
1000	0.267000	16.692379	503	0.302187	0.009283	497	0.231388	0.267000	0.288628
1000	0.294000	16.692379	511	0.285714	0.009283	489	0.302658	0.294000	0.288641
1000	0.291000	16.692379	505	0.326733	0.009283	495	0.254545	0.291000	0.288646
1000	0.298000	16.692379	479	0.294363	0.009283	521	0.301344	0.298000	0.288668
1000	0.291000	16.692379	521	0.312860	0.009283	479	0.267223	0.291000	0.288673
1000	0.272000	16.692379	476	0.285714	0.009283	524	0.259542	0.272000	0.288635
1000	0.297000	16.692379	472	0.332627	0.009283	528	0.265152	0.297000	0.288654
1000	0.316000	16.692379	468	0.344017	0.009283	532	0.291353	0.316000	0.288716
1000	0.300000	16.692379	496	0.314516	0.009283	504	0.285714	0.300000	0.288742
1000	0.280000	16.692379	519	0.263969	0.009283	481	0.297297	0.280000	0.288722
1000	0.285000	16.692379	499	0.290581	0.009283	501	0.279441	0.285000	0.288714
1000	0.298000	16.692379	508	0.318898	0.009283	492	0.276423	0.298000	0.288735
1000	0.298000	16.692379	483	0.364389	0.009283	517	0.235977	0.298000	0.288756
1000	0.292000	16.692379	505	0.306931	0.009283	495	0.276768	0.292000	0.288763
1000	0.282000	16.692379	480	0.283333	0.009283	520	0.280769	0.282000	0.288748
1000	0.296000	16.692379	519	0.302505	0.009283	481	0.288981	0.296000	0.288764
1000	0.282000	16.692379	499	0.320641	0.009283	501	0.243513	0.282000	0.288749
1000	0.296000	16.692379	485	0.301031	0.009283	515	0.291262	0.296000	0.288765
1000	0.303000	16.692379	520	0.301923	0.009283	480	0.304167	0.303000	0.288797
1000	0.321000	16.692379	490	0.328571	0.009283	510	0.313725	0.321000	0.288868
1000	0.321000	16.692379	511	0.350294	0.009283	489	0.290389	0.321000	0.288939
1000	0.307000	16.692379	515	0.343689	0.009283	485	0.268041	0.307000	0.288979
1000	0.295000	16.692379	489	0.327198	0.009283	511	0.264188	0.295000	0.288993
1000	0.318000	16.692379	484	0.359504	0.009283	516	0.279070	0.318000	0.289057
1000	0.318000	16.692379	512	0.355469	0.009283	488	0.278689	0.318000	0.289120
1000	0.285000	16.692379	507	0.311637	0.009283	493	0.257606	0.285000	0.289111
1000	0.313000	16.692379	504	0.341270	0.009283	496	0.284274	0.313000	0.289163
1000	0.271000	16.692379	494	0.269231	0.009283	506	0.272727	0.271000	0.289124
1000	0.301000	16.692379	514	0.340467	0.009283	486	0.259259	0.301000	0.289150
1000	0.290000	16.692379	501	0.331337	0.009283	499	0.248497	0.290000	0.289152
1000	0.328000	16.692379	472	0.341102	0.009283	528	0.316288	0.328000	0.289236
1000	0.285000	16.692379	499	0.294589	0.009283	501	0.275449	0.285000	0.289227
1000	0.307000	16.692379	528	0.312500	0.009283	472	0.300847	0.307000	0.289265
1000	0.314000	16.692379	495	0.357576	0.009283	505	0.271287	0.314000	0.289318
1000	0.335000	16.692379	492	0.382114	0.009283	508	0.289370	0.335000	0.289417
1000	0.273000	16.692379	477	0.318658	0.009283	523	0.231358	0.273000	0.289381
1000	0.285000	16.692379	489	0.274029	0.009283	511	0.295499	0.285000	0.289372
1000	0.289000	16.692379	485	0.296907	0.009283	515	0.281553	0.289000	0.289371
1000	0.273000	16.692379	504	0.277778	0.009283	496	0.268145	0.273000	0.289336
1000	0.268000	16.692379	485	0.325773	0.009283	515	0.213592	0.268000	0.289291
1000	0.283000	16.692379	535	0.291589	0.009283	465	0.273118	0.283000	0.289278
1000	0.306000	16.692379	495	0.337374	0.009283	505	0.275248	0.306000	0.289313
1000	0.265000	16.692379	465	0.273118	0.009283	535	0.257944	0.265000	0.289262
1000	0.334000	16.692379	516	0.343023	0.009283	484	0.324380	0.334000	0.289356
1000	0.303000	16.692379	495	0.313131	0.009283	505	0.293069	0.303000	0.289385
1000	0.291000	16.692379	504	0.303571	0.009283	496	0.278226	0.291000	0.289388
1000	0.290000	16.692379	532	0.327068	0.009283	468	0.247863	0.290000	0.289389
1000	0.303000	16.692379	482	0.348548	0.009283	518	0.260618	0.303000	0.289418
1000	0.287000	16.692379	502	0.312749	0.009283	498	0.261044	0.287000	0.289413
1000	0.281000	16.692379	503	0.322068	0.009283	497	0.239437	0.281000	0.289395
1000	0.266000	16.692379	505	0.293069	0.009283	495	0.238384	0.266000	0.289347
1000	0.295000	16.692379	506	0.326087	0.009283	494	0.263158	0.295000	0.289358
1000	0.289000	16.692379	456	0.287281	0.009283	544	0.290441	0.289000	0.289358
1000	0.267000	16.692379	509	0.284872	0.009283	491	0.248473	0.267000	0.289311
1000	0.315000	16.692379	515	0.326214	0.009283	485	0.303093	0.315000	0.289364
1000	0.295000	16.692379	488	0.303279	0.009283	512	0.287109	0.295000	0.289376
1000	0.304000	16.692379	504	0.311508	0.009283	496	0.296371	0.304000	0.289406
1000	0.303000	16.692379	514	0.340467	0.009283	486	0.263374	0.303000	0.289434
1000	0.291000	16.692379	501	0.311377	0.009283	499	0.270541	0.291000	0.289437
1000	0.301000	16.692379	501	0.325349	0.009283	499	0.276553	0.301000	0.289461
1000	0.277000	16.692379	489	0.304703	0.009283	511	0.250489	0.277000	0.289435
1000	0.288000	16.692379	512	0.281250	0.009283	488	0.295082	0.288000	0.289432
1000	0.268000	16.692379	527	0.288425	0.009283	473	0.245243	0.268000	0.289389
1000	0.303000	16.692379	487	0.301848	0.009283	513	0.304094	0.303000	0.289416
1000	0.285000	16.692379	511	0.307241	0.009283	489	0.261759	0.285000	0.289407
1000	0.294000	16.692379	477	0.308176	0.009283	523	0.281071	0.294000	0.289417
1000	0.312000	16.692379	486	0.347737	0.009283	514	0.278210	0.312000	0.289462
1000	0.285000	16.692379	496	0.326613	0.009283	504	0.244048	0.285000	0.289453
1000	0.286000	16.692379	516	0.286822	0.009283	484	0.285124	0.286000	0.289446
1000	0.281000	16.692379	513	0.294347	0.009283	487	0.266940	0.281000	0.289429
1000	0.299000	16.692379	513	0.300195	0.009283	487	0.297741	0.299000	0.289449
1000	0.284000	16.692379	492	0.313008	0.009283	508	0.255906	0.284000	0.289438
1000	0.299000	16.692379	521	0.310940	0.009283	479	0.286013	0.299000	0.289457
1000	0.293000	16.692379	532	0.315789	0.009283	468	0.267094	0.293000	0.289464
1000	0.301000	16.692379	511	0.328767	0.009283	489	0.271984	0.301000	0.289487
1000	0.279000	16.692379	515	0.308738	0.009283	485	0.247423	0.279000	0.289466
1000	0.277000	16.692379	505	0.316832	0.009283	495	0.236364	0.277000	0.289441
1000	0.298000	16.692379	505	0.330693	0.009283	495	0.264646	0.298000	0.289458
1000	0.275000	16.692379	503	0.302187	0.009283	497	0.247485	0.275000	0.289430
1000	0.302000	16.692379	508	0.320866	0.009283	492	0.282520	0.302000	0.289454
1000	0.307000	16.692379	513	0.327485	0.009283	487	0.285421	0.307000	0.289489
1000	0.295000	16.692379	498	0.321285	0.009283	502	0.268924	0.295000	0.289499
1000	0.305000	16.692379	487	0.332649	0.009283	513	0.278752	0.305000	0.289530
1000	0.292000	16.692379	512	0.304688	0.009283	488	0.278689	0.292000	0.289534
1000	0.294000	16.692379	500	0.316000	0.009283	500	0.272000	0.294000	0.289543
1000	0.296000	16.692379	504	0.321429	0.009283	496	0.270161	0.296000	0.289556
1000	0.309000	16.692379	489	0.325153	0.009283	511	0.293542	0.309000	0.289593
1000	0.309000	16.692379	502	0.364542	0.009283	498	0.253012	0.309000	0.289631
1000	0.290000	16.692379	482	0.311203	0.009283	518	0.270270	0.290000	0.289631
1000	0.301000	16.692379	487	0.314168	0.009283	513	0.288499	0.301000	0.289653
1000	0.287000	16.692379	487	0.316222	0.009283	513	0.259259	0.287000	0.289648
1000	0.287000	16.692379	489	0.325153	0.009283	511	0.250489	0.287000	0.289643
1000	0.313000	16.692379	514	0.363813	0.009283	486	0.259259	0.313000	0.289688
1000	0.298000	16.692379	509	0.326130	0.009283	491	0.268839	0.298000	0.289704
1000	0.302000	16.692379	500	0.334000	0.009283	500	0.270000	0.302000	0.289727
1000	0.296000	16.692379	512	0.310547	0.009283	488	0.280738	0.296000	0.289739
1000	0.294000	16.692379	514	0.291829	0.009283	486	0.296296	0.294000	0.289747
1000	0.282000	16.692379	532	0.296992	0.009283	468	0.264957	0.282000	0.289732
1000	0.279000	16.692379	504	0.285714	0.009283	496	0.272177	0.279000	0.289712
1000	0.273000	16.692379	509	0.286837	0.009283	491	0.258656	0.273000	0.289681
1000	0.295000	16.692379	504	0.309524	0.009283	496	0.280242	0.295000	0.289691
1000	0.327000	16.692379	515	0.353398	0.009283	485	0.298969	0.327000	0.289761
1000	0.263000	16.692379	492	0.276423	0.009283	508	0.250000	0.263000	0.289711
1000	0.281000	16.692379	511	0.293542	0.009283	489	0.267894	0.281000	0.289694
1000	0.292000	16.692379	485	0.290722	0.009283	515	0.293204	0.292000	0.289699
1000	0.303000	16.692379	506	0.308300	0.009283	494	0.297571	0.303000	0.289723
1000	0.280000	16.692379	508	0.314961	0.009283	492	0.243902	0.280000	0.289705
1000	0.280000	16.692379	513	0.282651	0.009283	487	0.277207	0.280000	0.289687
1000	0.293000	16.692379	502	0.304781	0.009283	498	0.281124	0.293000	0.289693
1000	0.281000	16.692379	515	0.308738	0.009283	485	0.251546	0.281000	0.289677
1000	0.294000	16.692379	520	0.344231	0.009283	480	0.239583	0.294000	0.289685
1000	0.298000	16.692379	495	0.333333	0.009283	505	0.263366	0.298000	0.289701
1000	0.321000	16.692379	530	0.362264	0.009283	470	0.274468	0.321000	0.289758
1000	0.291000	16.692379	511	0.309198	0.009283	489	0.271984	0.291000	0.289760
1000	0.301000	16.692379	534	0.308989	0.009283	466	0.291845	0.301000	0.289781
1000	0.295000	16.692379	484	0.305785	0.009283	516	0.284884	0.295000	0.289791
1000	0.295000	16.692379	487	0.342916	0.009283	513	0.249513	0.295000	0.289800
1000	0.275000	16.692379	516	0.288760	0.009283	484	0.260331	0.275000	0.289773
1000	0.310000	16.692379	519	0.344894	0.009283	481	0.272349	0.310000	0.289810
1000	0.284000	16.692379	500	0.306000	0.009283	500	0.262000	0.284000	0.289799
1000	0.286000	16.692379	472	0.315678	0.009283	528	0.259470	0.286000	0.289793
1000	0.287000	16.692379	495	0.325253	0.009283	505	0.249505	0.287000	0.289788
1000	0.276000	16.692379	501	0.289421	0.009283	499	0.262525	0.276000	0.289763
1000	0.307000	16.692379	484	0.328512	0.009283	516	0.286822	0.307000	0.289794
1000	0.265000	16.692379	482	0.273859	0.009283	518	0.256757	0.265000	0.289749
1000	0.302000	16.692379	517	0.315280	0.009283	483	0.287785	0.302000	0.289771
1000	0.262000	16.692379	468	0.288462	0.009283	532	0.238722	0.262000	0.289721
1000	0.294000	16.692379	481	0.332640	0.009283	519	0.258189	0.294000	0.289729
1000	0.291000	16.692379	487	0.314168	0.009283	513	0.269006	0.291000	0.289731
1000	0.307000	16.692379	493	0.363083	0.009283	507	0.252465	0.307000	0.289762
1000	0.274000	16.692379	511	0.313112	0.009283	489	0.233129	0.274000	0.289734
1000	0.261000	16.692379	492	0.250000	0.009283	508	0.271654	0.261000	0.289683
1000	0.326000	16.692379	486	0.329218	0.009283	514	0.322957	0.326000	0.289747
1000	0.337000	16.692379	505	0.344554	0.009283	495	0.329293	0.337000	0.289831
1000	0.283000	16.692379	506	0.322134	0.009283	494	0.242915	0.283000	0.289819
1000	0.306000	16.692379	501	0.313373	0.009283	499	0.298597	0.306000	0.289848
1000	0.285000	16.692379	488	0.305328	0.009283	512	0.265625	0.285000	0.289839
1000	0.290000	16.692379	487	0.332649	0.009283	513	0.249513	0.290000	0.289839
1000	0.266000	16.692379	510	0.311765	0.009283	490	0.218367	0.266000	0.289797
1000	0.268000	16.692379	485	0.263918	0.009283	515	0.271845	0.268000	0.289759
1000	0.304000	16.692379	508	0.334646	0.009283	492	0.272358	0.304000	0.289784
1000	0.283000	16.692379	492	0.325203	0.009283	508	0.242126	0.283000	0.289772
1000	0.307000	16.692379	500	0.330000	0.009283	500	0.284000	0.307000	0.289802
1000	0.284000	16.692379	500	0.304000	0.009283	500	0.264000	0.284000	0.289792
1000	0.295000	16.692379	522	0.327586	0.009283	478	0.259414	0.295000	0.289801
1000	0.288000	16.692379	510	0.321569	0.009283	490	0.253061	0.288000	0.289798
1000	0.296000	16.692379	522	0.333333	0.009283	478	0.255230	0.296000	0.289809
1000	0.307000	16.692379	495	0.333333	0.009283	505	0.281188	0.307000	0.289839
1000	0.292000	16.692379	505	0.326733	0.009283	495	0.256566	0.292000	0.289842
1000	0.265000	16.692379	517	0.305609	0.009283	483	0.221532	0.265000	0.289800
1000	0.306000	16.692379	502	0.344622	0.009283	498	0.267068	0.306000	0.289827
1000	0.305000	16.692379	505	0.318812	0.009283	495	0.290909	0.305000	0.289853
1000	0.263000	16.692379	507	0.266272	0.009283	493	0.259635	0.263000	0.289807
1000	0.277000	16.692379	504	0.297619	0.009283	496	0.256048	0.277000	0.289785
1000	0.297000	16.692379	477	0.345912	0.009283	523	0.252390	0.297000	0.289798
1000	0.302000	16.692379	501	0.359281	0.009283	499	0.244489	0.302000	0.289819
1000	0.302000	16.692379	545	0.330275	0.009283	455	0.268132	0.302000	0.289839
1000	0.262000	16.692379	491	0.262729	0.009283	509	0.261297	0.262000	0.289792
1000	0.304000	16.692379	503	0.324056	0.009283	497	0.283702	0.304000	0.289816
1000	0.276000	16.692379	509	0.298625	0.009283	491	0.252546	0.276000	0.289793
1000	0.303000	16.692379	532	0.343985	0.009283	468	0.256410	0.303000	0.289815
1000	0.274000	16.692379	478	0.286611	0.009283	522	0.262452	0.274000	0.289788
1000	0.285000	16.692379	512	0.296875	0.009283	488	0.272541	0.285000	0.289780
1000	0.300000	16.692379	482	0.294606	0.009283	518	0.305019	0.300000	0.289797
1000	0.306000	16.692379	501	0.333333	0.009283	499	0.278557	0.306000	0.289825
1000	0.277000	16.692379	470	0.306383	0.009283	530	0.250943	0.277000	0.289803
1000	0.285000	16.692379	483	0.333333	0.009283	517	0.239845	0.285000	0.289795
1000	0.296000	16.692379	487	0.322382	0.009283	513	0.270955	0.296000	0.289806
1000	0.300000	16.692379	466	0.324034	0.009283	534	0.279026	0.300000	0.289823
1000	0.298000	16.692379	482	0.313278	0.009283	518	0.283784	0.298000	0.289836
1000	0.304000	16.692379	517	0.305609	0.009283	483	0.302277	0.304000	0.289860
1000	0.270000	16.692379	505	0.302970	0.009283	495	0.236364	0.270000	0.289827
1000	0.307000	16.692379	531	0.318267	0.009283	469	0.294243	0.307000	0.289855
1000	0.313000	16.692379	514	0.340467	0.009283	486	0.283951	0.313000	0.289894
1000	0.313000	16.692379	512	0.351562	0.009283	488	0.272541	0.313000	0.289932
1000	0.291000	16.692379	505	0.324752	0.009283	495	0.256566	0.291000	0.289934
1000	0.296000	16.692379	512	0.314453	0.009283	488	0.276639	0.296000	0.289944
1000	0.275000	16.692379	474	0.331224	0.009283	526	0.224335	0.275000	0.289919
1000	0.295000	16.692379	488	0.311475	0.009283	512	0.279297	0.295000	0.289927
1000	0.302000	16.692379	488	0.315574	0.009283	512	0.289062	0.302000	0.289947
1000	0.314000	16.692379	504	0.325397	0.009283	496	0.302419	0.314000	0.289986
1000	0.300000	16.692379	515	0.320388	0.009283	485	0.278351	0.300000	0.290003
1000	0.302000	16.692379	515	0.320388	0.009283	485	0.282474	0.302000	0.290022
1000	0.291000	16.692379	502	0.298805	0.009283	498	0.283133	0.291000	0.290024
1000	0.272000	16.692379	499	0.284569	0.009283	501	0.259481	0.272000	0.289995
1000	0.327000	16.692379	496	0.364919	0.009283	504	0.289683	0.327000	0.290055
1000	0.279000	16.692379	478	0.284519	0.009283	522	0.273946	0.279000	0.290037
1000	0.299000	16.692379	515	0.337864	0.009283	485	0.257732	0.299000	0.290051
1000	0.294000	16.692379	494	0.319838	0.009283	506	0.268775	0.294000	0.290058
1000	0.305000	16.692379	492	0.310976	0.009283	508	0.299213	0.305000	0.290082
1000	0.286000	16.692379	510	0.284314	0.009283	490	0.287755	0.286000	0.290075
1000	0.318000	16.692379	512	0.357422	0.009283	488	0.276639	0.318000	0.290120
1000	0.294000	16.692379	508	0.332677	0.009283	492	0.254065	0.294000	0.290126
1000	0.286000	16.692379	487	0.285421	0.009283	513	0.286550	0.286000	0.290120
1000	0.271000	16.692379	494	0.265182	0.009283	506	0.276680	0.271000	0.290089
1000	0.304000	16.692379	502	0.316733	0.009283	498	0.291165	0.304000	0.290111
1000	0.275000	16.692379	501	0.311377	0.009283	499	0.238477	0.275000	0.290087
1000	0.308000	16.692379	503	0.345924	0.009283	497	0.269618	0.308000	0.290116
1000	0.312000	16.692379	517	0.336557	0.009283	483	0.285714	0.312000	0.290151
1000	0.301000	16.692379	475	0.317895	0.009283	525	0.285714	0.301000	0.290168
1000	0.301000	16.692379	484	0.320248	0.009283	516	0.282946	0.301000	0.290185
1000	0.330000	16.692379	492	0.339431	0.009283	508	0.320866	0.330000	0.290248
1000	0.291000	16.692379	496	0.284274	0.009283	504	0.297619	0.291000	0.290249
1000	0.289000	16.692379	512	0.294922	0.009283	488	0.282787	0.289000	0.290247
1000	0.285000	16.692379	512	0.308594	0.009283	488	0.260246	0.285000	0.290239
1000	0.302000	16.692379	524	0.341603	0.009283	476	0.258403	0.302000	0.290257
1000	0.301000	16.692379	505	0.330693	0.009283	495	0.270707	0.301000	0.290274
1000	0.326000	16.692379	518	0.364865	0.009283	482	0.284232	0.326000	0.290330
1000	0.285000	16.692379	487	0.303901	0.009283	513	0.267057	0.285000	0.290322
1000	0.298000	16.692379	500	0.330000	0.009283	500	0.266000	0.298000	0.290334
1000	0.289000	16.692379	513	0.323587	0.009283	487	0.252567	0.289000	0.290332
1000	0.322000	16.692379	476	0.331933	0.009283	524	0.312977	0.322000	0.290381
1000	0.314000	16.692379	492	0.315041	0.009283	508	0.312992	0.314000	0.290418
1000	0.292000	16.692379	510	0.339216	0.009283	490	0.242857	0.292000	0.290420
1000	0.286000	16.692379	478	0.311715	0.009283	522	0.262452	0.286000	0.290414
1000	0.294000	16.692379	481	0.320166	0.009283	519	0.269750	0.294000	0.290419
1000	0.276000	16.692379	480	0.289583	0.009283	520	0.263462	0.276000	0.290397
1000	0.271000	16.692379	479	0.265136	0.009283	521	0.276392	0.271000	0.290367
1000	0.299000	16.692379	504	0.303571	0.009283	496	0.294355	0.299000	0.290380
1000	0.282000	16.692379	527	0.307400	0.009283	473	0.253700	0.282000	0.290367
1000	0.287000	16.692379	491	0.297352	0.009283	509	0.277014	0.287000	0.290362
1000	0.304000	16.692379	494	0.336032	0.009283	506	0.272727	0.304000	0.290383
1000	0.315000	16.692379	511	0.324853	0.009283	489	0.304703	0.315000	0.290421
1000	0.267000	16.692379	489	0.327198	0.009283	511	0.209393	0.267000	0.290385
1000	0.311000	16.692379	499	0.326653	0.009283	501	0.295409	0.311000	0.290416
1000	0.277000	16.692379	485	0.294845	0.009283	515	0.260194	0.277000	0.290396
1000	0.296000	16.692379	499	0.306613	0.009283	501	0.285429	0.296000	0.290404
1000	0.298000	16.692379	502	0.316733	0.009283	498	0.279116	0.298000	0.290416
1000	0.285000	16.692379	470	0.306383	0.009283	530	0.266038	0.285000	0.290408
1000	0.294000	16.692379	506	0.302372	0.009283	494	0.285425	0.294000	0.290413
1000	0.290000	16.692379	479	0.317328	0.009283	521	0.264875	0.290000	0.290413
1000	0.267000	16.692379	490	0.283673	0.009283	510	0.250980	0.267000	0.290377
1000	0.264000	16.692379	490	0.285714	0.009283	510	0.243137	0.264000	0.290337
1000	0.288000	16.692379	534	0.308989	0.009283	466	0.263948	0.288000	0.290334
1000	0.305000	16.692379	492	0.347561	0.009283	508	0.263780	0.305000	0.290356
1000	0.308000	16.692379	487	0.359343	0.009283	513	0.259259	0.308000	0.290382
1000	0.291000	16.692379	514	0.330739	0.009283	486	0.248971	0.291000	0.290383
1000	0.304000	16.692379	476	0.315126	0.009283	524	0.293893	0.304000	0.290404
1000	0.294000	16.692379	499	0.344689	0.009283	501	0.243513	0.294000	0.290409
1000	0.296000	16.692379	486	0.314815	0.009283	514	0.278210	0.296000	0.290417
1000	0.306000	16.692379	490	0.355102	0.009283	510	0.258824	0.306000	0.290441
1000	0.296000	16.692379	484	0.322314	0.009283	516	0.271318	0.296000	0.290449
1000	0.287000	16.692379	504	0.313492	0.009283	496	0.260081	0.287000	0.290444
1000	0.300000	16.692379	485	0.323711	0.009283	515	0.277670	0.300000	0.290458
1000	0.303000	16.692379	504	0.315476	0.009283	496	0.290323	0.303000	0.290477
1000	0.287000	16.692379	497	0.303823	0.009283	503	0.270378	0.287000	0.290471
1000	0.307000	16.692379	534	0.357678	0.009283	466	0.248927	0.307000	0.290496
1000	0.297000	16.692379	522	0.300766	0.009283	478	0.292887	0.297000	0.290505
1000	0.297000	16.692379	512	0.304688	0.009283	488	0.288934	0.297000	0.290515
1000	0.274000	16.692379	491	0.311609	0.009283	509	0.237721	0.274000	0.290491
1000	0.285000	16.692379	474	0.329114	0.009283	526	0.245247	0.285000	0.290483
1000	0.283000	16.692379	493	0.292089	0.009283	507	0.274162	0.283000	0.290472
1000	0.289000	16.692379	489	0.298569	0.009283	511	0.279843	0.289000	0.290470
1000	0.294000	16.692379	494	0.325911	0.009283	506	0.262846	0.294000	0.290475
1000	0.282000	16.692379	522	0.289272	0.009283	478	0.274059	0.282000	0.290462
1000	0.274000	16.692379	502	0.316733	0.009283	498	0.230924	0.274000	0.290438
1000	0.276000	16.692379	506	0.292490	0.009283	494	0.259109	0.276000	0.290417
1000	0.263000	16.692379	513	0.292398	0.009283	487	0.232033	0.263000	0.290377
1000	0.295000	16.692379	498	0.301205	0.009283	502	0.288845	0.295000	0.290384
1000	0.273000	16.692379	493	0.320487	0.009283	507	0.226824	0.273000	0.290359
1000	0.288000	16.692379	469	0.296375	0.009283	531	0.280603	0.288000	0.290356
1000	0.281000	16.692379	488	0.284836	0.009283	512	0.277344	0.281000	0.290342
1000	0.291000	16.692379	520	0.319231	0.009283	480	0.260417	0.291000	0.290343
1000	0.301000	16.692379	508	0.305118	0.009283	492	0.296748	0.301000	0.290358
1000	0.292000	16.692379	488	0.329918	0.009283	512	0.255859	0.292000	0.290361
1000	0.288000	16.692379	503	0.310139	0.009283	497	0.265594	0.288000	0.290357
1000	0.268000	16.692379	500	0.274000	0.009283	500	0.262000	0.268000	0.290325
1000	0.314000	16.692379	482	0.352697	0.009283	518	0.277992	0.314000	0.290359
1000	0.292000	16.692379	527	0.309298	0.009283	473	0.272727	0.292000	0.290362
1000	0.292000	16.692379	483	0.304348	0.009283	517	0.280464	0.292000	0.290364
1000	0.268000	16.692379	513	0.294347	0.009283	487	0.240246	0.268000	0.290332
1000	0.291000	16.692379	528	0.337121	0.009283	472	0.239407	0.291000	0.290333
1000	0.282000	16.692379	503	0.298211	0.009283	497	0.265594	0.282000	0.290321
1000	0.260000	16.692379	466	0.253219	0.009283	534	0.265918	0.260000	0.290278
1000	0.317000	16.692379	478	0.372385	0.009283	522	0.266284	0.317000	0.290316
1000	0.317000	16.692379	491	0.346232	0.009283	509	0.288802	0.317000	0.290354
1000	0.321000	16.692379	487	0.334702	0.009283	513	0.307992	0.321000	0.290397
1000	0.308000	16.692379	453	0.324503	0.009283	547	0.294333	0.308000	0.290422
1000	0.307000	16.692379	494	0.331984	0.009283	506	0.282609	0.307000	0.290445
1000	0.284000	16.692379	493	0.314402	0.009283	507	0.254438	0.284000	0.290436
1000	0.285000	16.692379	506	0.314229	0.009283	494	0.255061	0.285000	0.290429
1000	0.281000	16.692379	486	0.337449	0.009283	514	0.227626	0.281000	0.290415
1000	0.287000	16.692379	500	0.332000	0.009283	500	0.242000	0.287000	0.290411
1000	0.318000	16.692379	505	0.356436	0.009283	495	0.278788	0.318000	0.290449
1000	0.285000	16.692379	487	0.289528	0.009283	513	0.280702	0.285000	0.290442
1000	0.311000	16.692379	506	0.335968	0.009283	494	0.285425	0.311000	0.290470
1000	0.283000	16.692379	506	0.316206	0.009283	494	0.248988	0.283000	0.290460
1000	0.292000	16.692379	529	0.321361	0.009283	471	0.259023	0.292000	0.290462
1000	0.302000	16.692379	501	0.327345	0.009283	499	0.276553	0.302000	0.290478
1000	0.295000	16.692379	478	0.322176	0.009283	522	0.270115	0.295000	0.290484
1000	0.297000	16.692379	487	0.312115	0.009283	513	0.282651	0.297000	0.290493
1000	0.286000	16.692379	506	0.302372	0.009283	494	0.269231	0.286000	0.290487
1000	0.284000	16.692379	501	0.313373	0.009283	499	0.254509	0.284000	0.290478
1000	0.316000	16.692379	509	0.349705	0.009283	491	0.281059	0.316000	0.290513
1000	0.326000	16.692379	544	0.351103	0.009283	456	0.296053	0.326000	0.290562
1000	0.299000	16.692379	523	0.334608	0.009283	477	0.259958	0.299000	0.290574
1000	0.291000	16.692379	521	0.318618	0.009283	479	0.260960	0.291000	0.290575
1000	0.276000	16.692379	510	0.278431	0.009283	490	0.273469	0.276000	0.290555
1000	0.307000	16.692379	542	0.324723	0.009283	458	0.286026	0.307000	0.290577
1000	0.315000	16.692379	482	0.344398	0.009283	518	0.287645	0.315000	0.290611
1000	0.300000	16.692379	523	0.342256	0.009283	477	0.253669	0.300000	0.290623
1000	0.266000	16.692379	478	0.303347	0.009283	522	0.231801	0.266000	0.290590
1000	0.300000	16.692379	495	0.333333	0.009283	505	0.267327	0.300000	0.290603
1000	0.298000	16.692379	516	0.313953	0.009283	484	0.280992	0.298000	0.290613
1000	0.283000	16.692379	493	0.320487	0.009283	507	0.246548	0.283000	0.290602
1000	0.288000	16.692379	486	0.304527	0.009283	514	0.272374	0.288000	0.290599
1000	0.303000	16.692379	477	0.312369	0.009283	523	0.294455	0.303000	0.290616
1000	0.297000	16.692379	495	0.325253	0.009283	505	0.269307	0.297000	0.290624
1000	0.296000	16.692379	521	0.301344	0.009283	479	0.290188	0.296000	0.290632
1000	0.291000	16.692379	521	0.295585	0.009283	479	0.286013	0.291000	0.290632
1000	0.297000	16.692379	518	0.314672	0.009283	482	0.278008	0.297000	0.290641
1000	0.302000	16.692379	525	0.323810	0.009283	475	0.277895	0.302000	0.290656
1000	0.283000	16.692379	503	0.302187	0.009283	497	0.263581	0.283000	0.290646
1000	0.286000	16.692379	488	0.305328	0.009283	512	0.267578	0.286000	0.290639
1000	0.287000	16.692379	522	0.300766	0.009283	478	0.271967	0.287000	0.290635
1000	0.288000	16.692379	507	0.319527	0.009283	493	0.255578	0.288000	0.290631
1000	0.287000	16.692379	530	0.309434	0.009283	470	0.261702	0.287000	0.290626
1000	0.267000	16.692379	493	0.253550	0.009283	507	0.280079	0.267000	0.290595
1000	0.277000	16.692379	502	0.326693	0.009283	498	0.226908	0.277000	0.290576
1000	0.286000	16.692379	493	0.300203	0.009283	507	0.272189	0.286000	0.290570
1000	0.303000	16.692379	505	0.312871	0.009283	495	0.292929	0.303000	0.290587
1000	0.293000	16.692379	504	0.285714	0.009283	496	0.300403	0.293000	0.290590
1000	0.288000	16.692379	489	0.316973	0.009283	511	0.260274	0.288000	0.290587
1000	0.308000	16.692379	508	0.328740	0.009283	492	0.286585	0.308000	0.290610
1000	0.298000	16.692379	499	0.330661	0.009283	501	0.265469	0.298000	0.290619
1000	0.309000	16.692379	503	0.320080	0.009283	497	0.297787	0.309000	0.290644
1000	0.283000	16.692379	494	0.257085	0.009283	506	0.308300	0.283000	0.290634
1000	0.313000	16.692379	491	0.329939	0.009283	509	0.296660	0.313000	0.290663
1000	0.278000	16.692379	509	0.330059	0.009283	491	0.224033	0.278000	0.290647
1000	0.300000	16.692379	504	0.319444	0.009283	496	0.280242	0.300000	0.290659
1000	0.276000	16.692379	492	0.300813	0.009283	508	0.251969	0.276000	0.290640
1000	0.300000	16.692379	495	0.307071	0.009283	505	0.293069	0.300000	0.290652
1000	0.266000	16.692379	507	0.295858	0.009283	493	0.235294	0.266000	0.290620
1000	0.277000	16.692379	507	0.293886	0.009283	493	0.259635	0.277000	0.290602
1000	0.282000	16.692379	514	0.295720	0.009283	486	0.267490	0.282000	0.290590
1000	0.294000	16.692379	497	0.309859	0.009283	503	0.278330	0.294000	0.290595
1000	0.288000	16.692379	486	0.327160	0.009283	514	0.250973	0.288000	0.290592
1000	0.329000	16.692379	491	0.356415	0.009283	509	0.302554	0.329000	0.290642
1000	0.312000	16.692379	494	0.372470	0.009283	506	0.252964	0.312000	0.290669
1000	0.268000	16.692379	520	0.257692	0.009283	480	0.279167	0.268000	0.290640
1000	0.299000	16.692379	513	0.346979	0.009283	487	0.248460	0.299000	0.290651
1000	0.308000	16.692379	486	0.333333	0.009283	514	0.284047	0.308000	0.290673
1000	0.313000	16.692379	508	0.324803	0.009283	492	0.300813	0.313000	0.290702
1000	0.279000	16.692379	504	0.287698	0.009283	496	0.270161	0.279000	0.290687
1000	0.287000	16.692379	491	0.350305	0.009283	509	0.225933	0.287000	0.290682
1000	0.309000	16.692379	483	0.364389	0.009283	517	0.257253	0.309000	0.290706
1000	0.265000	16.692379	520	0.317308	0.009283	480	0.208333	0.265000	0.290673
1000	0.293000	16.692379	519	0.341040	0.009283	481	0.241164	0.293000	0.290676
1000	0.291000	16.692379	507	0.319527	0.009283	493	0.261663	0.291000	0.290676
1000	0.277000	16.692379	493	0.269777	0.009283	507	0.284024	0.277000	0.290659
1000	0.290000	16.692379	526	0.279468	0.009283	474	0.301688	0.290000	0.290658
1000	0.288000	16.692379	523	0.288719	0.009283	477	0.287212	0.288000	0.290654
1000	0.279000	16.692379	514	0.303502	0.009283	486	0.253086	0.279000	0.290639
1000	0.285000	16.692379	499	0.306613	0.009283	501	0.263473	0.285000	0.290632
1000	0.288000	16.692379	507	0.323471	0.009283	493	0.251521	0.288000	0.290629
1000	0.288000	16.692379	500	0.294000	0.009283	500	0.282000	0.288000	0.290626
1000	0.269000	16.692379	473	0.302326	0.009283	527	0.239089	0.269000	0.290598
1000	0.300000	16.692379	480	0.350000	0.009283	520	0.253846	0.300000	0.290610
1000	0.291000	16.692379	487	0.353183	0.009283	513	0.231969	0.291000	0.290611
1000	0.283000	16.692379	489	0.316973	0.009283	511	0.250489	0.283000	0.290601
1000	0.298000	16.692379	485	0.323711	0.009283	515	0.273786	0.298000	0.290610
1000	0.292000	16.692379	490	0.324490	0.009283	510	0.260784	0.292000	0.290612
1000	0.273000	16.692379	523	0.290631	0.009283	477	0.253669	0.273000	0.290590
1000	0.319000	16.692379	501	0.369261	0.009283	499	0.268537	0.319000	0.290626
1000	0.326000	16.692379	516	0.319767	0.009283	484	0.332645	0.326000	0.290670
1000	0.291000	16.692379	514	0.319066	0.009283	486	0.261317	0.291000	0.290670
1000	0.276000	16.692379	486	0.294239	0.009283	514	0.258755	0.276000	0.290652
1000	0.324000	16.692379	504	0.335317	0.009283	496	0.312500	0.324000	0.290694
1000	0.300000	16.692379	515	0.314563	0.009283	485	0.284536	0.300000	0.290706
1000	0.308000	16.692379	515	0.347573	0.009283	485	0.265979	0.308000	0.290727
1000	0.279000	16.692379	501	0.299401	0.009283	499	0.258517	0.279000	0.290712
1000	0.276000	16.692379	494	0.293522	0.009283	506	0.258893	0.276000	0.290694
1000	0.266000	16.692379	503	0.300199	0.009283	497	0.231388	0.266000	0.290663
1000	0.317000	16.692379	487	0.342916	0.009283	513	0.292398	0.317000	0.290696
1000	0.280000	16.692379	468	0.290598	0.009283	532	0.270677	0.280000	0.290683
1000	0.286000	16.692379	507	0.311637	0.009283	493	0.259635	0.286000	0.290677
1000	0.276000	16.692379	501	0.327345	0.009283	499	0.224449	0.276000	0.290659
1000	0.292000	16.692379	513	0.317739	0.009283	487	0.264887	0.292000	0.290661
1000	0.276000	16.692379	480	0.320833	0.009283	520	0.234615	0.276000	0.290642
1000	0.320000	16.692379	491	0.352342	0.009283	509	0.288802	0.320000	0.290679
1000	0.275000	16.692379	493	0.290061	0.009283	507	0.260355	0.275000	0.290659
1000	0.266000	16.692379	505	0.300990	0.009283	495	0.230303	0.266000	0.290629
1000	0.297000	16.692379	491	0.297352	0.009283	509	0.296660	0.297000	0.290637
1000	0.306000	16.692379	522	0.323755	0.009283	478	0.286611	0.306000	0.290656
1000	0.267000	16.692379	500	0.302000	0.009283	500	0.232000	0.267000	0.290627
1000	0.298000	16.692379	517	0.319149	0.009283	483	0.275362	0.298000	0.290636
1000	0.296000	16.692379	477	0.280922	0.009283	523	0.309751	0.296000	0.290642
1000	0.264000	16.692379	484	0.274793	0.009283	516	0.253876	0.264000	0.290610
1000	0.287000	16.692379	511	0.315068	0.009283	489	0.257669	0.287000	0.290605
1000	0.299000	16.692379	503	0.308151	0.009283	497	0.289738	0.299000	0.290615
1000	0.290000	16.692379	492	0.315041	0.009283	508	0.265748	0.290000	0.290615
1000	0.324000	16.692379	509	0.349705	0.009283	491	0.297352	0.324000	0.290655
1000	0.309000	16.692379	490	0.346939	0.009283	510	0.272549	0.309000	0.290678
1000	0.271000	16.692379	488	0.305328	0.009283	512	0.238281	0.271000	0.290654
1000	0.309000	16.692379	487	0.357290	0.009283	513	0.263158	0.309000	0.290676
1000	0.317000	16.692379	491	0.346232	0.009283	509	0.288802	0.317000	0.290708
1000	0.296000	16.692379	517	0.317215	0.009283	483	0.273292	0.296000	0.290714
1000	0.288000	16.692379	515	0.308738	0.009283	485	0.265979	0.288000	0.290711
1000	0.313000	16.692379	497	0.327968	0.009283	503	0.298211	0.313000	0.290738
1000	0.309000	16.692379	490	0.340816	0.009283	510	0.278431	0.309000	0.290760
1000	0.283000	16.692379	512	0.300781	0.009283	488	0.264344	0.283000	0.290751
1000	0.297000	16.692379	517	0.334623	0.009283	483	0.256729	0.297000	0.290758
1000	0.291000	16.692379	497	0.311871	0.009283	503	0.270378	0.291000	0.290758
1000	0.303000	16.692379	504	0.317460	0.009283	496	0.288306	0.303000	0.290773
1000	0.323000	16.692379	501	0.327345	0.009283	499	0.318637	0.323000	0.290812
1000	0.304000	16.692379	504	0.331349	0.009283	496	0.276210	0.304000	0.290827
1000	0.285000	16.692379	512	0.343750	0.009283	488	0.223361	0.285000	0.290820
1000	0.288000	16.692379	463	0.313175	0.009283	537	0.266294	0.288000	0.290817
1000	0.293000	16.692379	493	0.314402	0.009283	507	0.272189	0.293000	0.290820
1000	0.286000	16.692379	505	0.336634	0.009283	495	0.234343	0.286000	0.290814
1000	0.295000	16.692379	507	0.325444	0.009283	493	0.263692	0.295000	0.290819
1000	0.284000	16.692379	483	0.327122	0.009283	517	0.243714	0.284000	0.290811
1000	0.297000	16.692379	472	0.296610	0.009283	528	0.297348	0.297000	0.290818
1000	0.278000	16.692379	499	0.310621	0.009283	501	0.245509	0.278000	0.290803
1000	0.284000	16.692379	509	0.296660	0.009283	491	0.270876	0.284000	0.290795
1000	0.279000	16.692379	480	0.312500	0.009283	520	0.248077	0.279000	0.290781
1000	0.302000	16.692379	504	0.351190	0.009283	496	0.252016	0.302000	0.290794
1000	0.309000	16.692379	511	0.332681	0.009283	489	0.284254	0.309000	0.290816
1000	0.287000	16.692379	499	0.314629	0.009283	501	0.259481	0.287000	0.290811
1000	0.312000	16.692379	501	0.321357	0.009283	499	0.302605	0.312000	0.290836
1000	0.281000	16.692379	492	0.315041	0.009283	508	0.248031	0.281000	0.290825
1000	0.298000	16.692379	481	0.322245	0.009283	519	0.275530	0.298000	0.290833
1000	0.277000	16.692379	508	0.269685	0.009283	492	0.284553	0.277000	0.290817
1000	0.289000	16.692379	498	0.301205	0.009283	502	0.276892	0.289000	0.290815
1000	0.307000	16.692379	479	0.321503	0.009283	521	0.293666	0.307000	0.290834
1000	0.286000	16.692379	501	0.321357	0.009283	499	0.250501	0.286000	0.290828
1000	0.286000	16.692379	516	0.319767	0.009283	484	0.250000	0.286000	0.290822
1000	0.277000	16.692379	491	0.287169	0.009283	509	0.267191	0.277000	0.290806
1000	0.294000	16.692379	502	0.290837	0.009283	498	0.297189	0.294000	0.290810
1000	0.311000	16.692379	492	0.337398	0.009283	508	0.285433	0.311000	0.290833
1000	0.294000	16.692379	501	0.341317	0.009283	499	0.246493	0.294000	0.290837
1000	0.279000	16.692379	478	0.326360	0.009283	522	0.235632	0.279000	0.290823
1000	0.297000	16.692379	484	0.347107	0.009283	516	0.250000	0.297000	0.290830
1000	0.292000	16.692379	502	0.308765	0.009283	498	0.275100	0.292000	0.290832
1000	0.304000	16.692379	478	0.338912	0.009283	522	0.272031	0.304000	0.290847
1000	0.278000	16.692379	488	0.313525	0.009283	512	0.244141	0.278000	0.290832
1000	0.261000	16.692379	493	0.294118	0.009283	507	0.228797	0.261000	0.290798
1000	0.303000	16.692379	505	0.334653	0.009283	495	0.270707	0.303000	0.290812
1000	0.287000	16.692379	507	0.331361	0.009283	493	0.241379	0.287000	0.290807
1000	0.311000	16.692379	503	0.306163	0.009283	497	0.315895	0.311000	0.290831
1000	0.298000	16.692379	490	0.308163	0.009283	510	0.288235	0.298000	0.290839
1000	0.255000	16.692379	488	0.270492	0.009283	512	0.240234	0.255000	0.290798
1000	0.316000	16.692379	519	0.366089	0.009283	481	0.261954	0.316000	0.290827
1000	0.289000	16.692379	486	0.308642	0.009283	514	0.270428	0.289000	0.290825
1000	0.296000	16.692379	512	0.339844	0.009283	488	0.250000	0.296000	0.290831
1000	0.288000	16.692379	532	0.298872	0.009283	468	0.275641	0.288000	0.290827
1000	0.281000	16.692379	471	0.312102	0.009283	529	0.253308	0.281000	0.290816
1000	0.321000	16.692379	509	0.337917	0.009283	491	0.303462	0.321000	0.290850
1000	0.291000	16.692379	516	0.344961	0.009283	484	0.233471	0.291000	0.290851
1000	0.298000	16.692379	501	0.319361	0.009283	499	0.276553	0.298000	0.290859
1000	0.262000	16.692379	528	0.301136	0.009283	472	0.218220	0.262000	0.290826
1000	0.300000	16.692379	497	0.334004	0.009283	503	0.266402	0.300000	0.290836
1000	0.340000	16.692379	470	0.351064	0.009283	530	0.330189	0.340000	0.290892
1000	0.276000	16.692379	497	0.293763	0.009283	503	0.258449	0.276000	0.290875
1000	0.259000	16.692379	509	0.273084	0.009283	491	0.244399	0.259000	0.290839
1000	0.282000	16.692379	482	0.321577	0.009283	518	0.245174	0.282000	0.290829
1000	0.302000	16.692379	531	0.329567	0.009283	469	0.270789	0.302000	0.290842
1000	0.289000	16.692379	529	0.310019	0.009283	471	0.265393	0.289000	0.290840
1000	0.291000	16.692379	496	0.310484	0.009283	504	0.271825	0.291000	0.290840
1000	0.301000	16.692379	500	0.350000	0.009283	500	0.252000	0.301000	0.290851
1000	0.286000	16.692379	508	0.330709	0.009283	492	0.239837	0.286000	0.290846
1000	0.280000	16.692379	490	0.291837	0.009283	510	0.268627	0.280000	0.290834
1000	0.330000	16.692379	495	0.349495	0.009283	505	0.310891	0.330000	0.290878
1000	0.331000	16.692379	490	0.355102	0.009283	510	0.307843	0.331000	0.290922
1000	0.284000	16.692379	501	0.313373	0.009283	499	0.254509	0.284000	0.290915
1000	0.287000	16.692379	517	0.323017	0.009283	483	0.248447	0.287000	0.290910
1000	0.277000	16.692379	501	0.301397	0.009283	499	0.252505	0.277000	0.290895
1000	0.310000	16.692379	498	0.343373	0.009283	502	0.276892	0.310000	0.290916
1000	0.327000	16.692379	503	0.347913	0.009283	497	0.305835	0.327000	0.290956
1000	0.280000	16.692379	473	0.295983	0.009283	527	0.265655	0.280000	0.290944
1000	0.300000	16.692379	508	0.318898	0.009283	492	0.280488	0.300000	0.290954
1000	0.282000	16.692379	520	0.290385	0.009283	480	0.272917	0.282000	0.290944
1000	0.281000	16.692379	507	0.315582	0.009283	493	0.245436	0.281000	0.290933
1000	0.290000	16.692379	519	0.290944	0.009283	481	0.288981	0.290000	0.290932
1000	0.290000	16.692379	485	0.307216	0.009283	515	0.273786	0.290000	0.290931
1000	0.279000	16.692379	518	0.306950	0.009283	482	0.248963	0.279000	0.290918
1000	0.291000	16.692379	493	0.330629	0.009283	507	0.252465	0.291000	0.290918
1000	0.299000	16.692379	505	0.336634	0.009283	495	0.260606	0.299000	0.290927
1000	0.278000	16.692379	482	0.282158	0.009283	518	0.274131	0.278000	0.290913
1000	0.253000	16.692379	466	0.289700	0.009283	534	0.220974	0.253000	0.290871
1000	0.300000	16.692379	482	0.336100	0.009283	518	0.266409	0.300000	0.290881
1000	0.286000	16.692379	514	0.297665	0.009283	486	0.273663	0.286000	0.290876
1000	0.288000	16.692379	501	0.317365	0.009283	499	0.258517	0.288000	0.290873
1000	0.275000	16.692379	493	0.283976	0.009283	507	0.266272	0.275000	0.290855
1000	0.304000	16.692379	506	0.318182	0.009283	494	0.289474	0.304000	0.290870
1000	0.302000	16.692379	511	0.346380	0.009283	489	0.255624	0.302000	0.290882
1000	0.269000	16.692379	516	0.308140	0.009283	484	0.227273	0.269000	0.290858
1000	0.271000	16.692379	505	0.279208	0.009283	495	0.262626	0.271000	0.290836
1000	0.309000	16.692379	528	0.359848	0.009283	472	0.252119	0.309000	0.290856
1000	0.299000	16.692379	511	0.307241	0.009283	489	0.290389	0.299000	0.290865
1000	0.302000	16.692379	496	0.320565	0.009283	504	0.283730	0.302000	0.290877
1000	0.282000	16.692379	488	0.319672	0.009283	512	0.246094	0.282000	0.290867
1000	0.298000	16.692379	504	0.339286	0.009283	496	0.256048	0.298000	0.290875
1000	0.264000	16.692379	504	0.297619	0.009283	496	0.229839	0.264000	0.290846
1000	0.278000	16.692379	481	0.286902	0.009283	519	0.269750	0.278000	0.290832
1000	0.292000	16.692379	492	0.298780	0.009283	508	0.285433	0.292000	0.290833
1000	0.300000	16.692379	497	0.311871	0.009283	503	0.288270	0.300000	0.290843
1000	0.316000	16.692379	510	0.329412	0.009283	490	0.302041	0.316000	0.290870
1000	0.292000	16.692379	532	0.317669	0.009283	468	0.262821	0.292000	0.290872
1000	0.318000	16.692379	505	0.340594	0.009283	495	0.294949	0.318000	0.290901
1000	0.287000	16.692379	502	0.312749	0.009283	498	0.261044	0.287000	0.290897
1000	0.281000	16.692379	476	0.315126	0.009283	524	0.250000	0.281000	0.290886
1000	0.274000	16.692379	505	0.320792	0.009283	495	0.226263	0.274000	0.290868
1000	0.282000	16.692379	514	0.282101	0.009283	486	0.281893	0.282000	0.290858
1000	0.299000	16.692379	521	0.314779	0.009283	479	0.281837	0.299000	0.290867
1000	0.317000	16.692379	502	0.346614	0.009283	498	0.287149	0.317000	0.290895
1000	0.330000	16.692379	489	0.353783	0.009283	511	0.307241	0.330000	0.290937
1000	0.290000	16.692379	495	0.319192	0.009283	505	0.261386	0.290000	0.290936
1000	0.306000	16.692379	479	0.325678	0.009283	521	0.287908	0.306000	0.290952
1000	0.305000	16.692379	485	0.313402	0.009283	515	0.297087	0.305000	0.290967
1000	0.304000	16.692379	481	0.345114	0.009283	519	0.265896	0.304000	0.290981
1000	0.316000	16.692379	462	0.339827	0.009283	538	0.295539	0.316000	0.291007
1000	0.269000	16.692379	498	0.297189	0.009283	502	0.241036	0.269000	0.290984
1000	0.274000	16.692379	524	0.305344	0.009283	476	0.239496	0.274000	0.290966
1000	0.299000	16.692379	501	0.345309	0.009283	499	0.252505	0.299000	0.290974
1000	0.276000	16.692379	492	0.313008	0.009283	508	0.240157	0.276000	0.290958
1000	0.289000	16.692379	509	0.292731	0.009283	491	0.285132	0.289000	0.290956
1000	0.307000	16.692379	493	0.332657	0.009283	507	0.282051	0.307000	0.290973
1000	0.309000	16.692379	496	0.334677	0.009283	504	0.283730	0.309000	0.290992
1000	0.285000	16.692379	492	0.319106	0.009283	508	0.251969	0.285000	0.290986
1000	0.309000	16.692379	489	0.331288	0.009283	511	0.287671	0.309000	0.291005
1000	0.291000	16.692379	510	0.296078	0.009283	490	0.285714	0.291000	0.291005
1000	0.289000	16.692379	519	0.312139	0.009283	481	0.264033	0.289000	0.291003
1000	0.281000	16.692379	508	0.316929	0.009283	492	0.243902	0.281000	0.290992
1000	0.303000	16.692379	499	0.332665	0.009283	501	0.273453	0.303000	0.291005
1000	0.298000	16.692379	499	0.294589	0.009283	501	0.301397	0.298000	0.291012
1000	0.297000	16.692379	480	0.345833	0.009283	520	0.251923	0.297000	0.291019
1000	0.311000	16.692379	494	0.329960	0.009283	506	0.292490	0.311000	0.291039
1000	0.273000	16.692379	491	0.305499	0.009283	509	0.241650	0.273000	0.291021
1000	0.297000	16.692379	476	0.331933	0.009283	524	0.265267	0.297000	0.291027
1000	0.315000	16.692379	526	0.319392	0.009283	474	0.310127	0.315000	0.291052
1000	0.288000	16.692379	501	0.301397	0.009283	499	0.274549	0.288000	0.291049
1000	0.265000	16.692379	492	0.288618	0.009283	508	0.242126	0.265000	0.291022
1000	0.290000	16.692379	483	0.298137	0.009283	517	0.282398	0.290000	0.291020
1000	0.289000	16.692379	510	0.315686	0.009283	490	0.261224	0.289000	0.291018
1000	0.292000	16.692379	548	0.295620	0.009283	452	0.287611	0.292000	0.291019
1000	0.279000	16.692379	495	0.329293	0.009283	505	0.229703	0.279000	0.291007
1000	0.327000	16.692379	503	0.335984	0.009283	497	0.317907	0.327000	0.291044
1000	0.292000	16.692379	531	0.350282	0.009283	469	0.226013	0.292000	0.291045
1000	0.272000	16.692379	485	0.303093	0.009283	515	0.242718	0.272000	0.291025
1000	0.294000	16.692379	516	0.294574	0.009283	484	0.293388	0.294000	0.291029
1000	0.297000	16.692379	479	0.319415	0.009283	521	0.276392	0.297000	0.291035
1000	0.284000	16.692379	503	0.308151	0.009283	497	0.259557	0.284000	0.291027
1000	0.296000	16.692379	517	0.311412	0.009283	483	0.279503	0.296000	0.291033
1000	0.303000	16.692379	504	0.309524	0.009283	496	0.296371	0.303000	0.291045
1000	0.299000	16.692379	502	0.328685	0.009283	498	0.269076	0.299000	0.291053
1000	0.299000	16.692379	503	0.326044	0.009283	497	0.271630	0.299000	0.291061
1000	0.293000	16.692379	475	0.322105	0.009283	525	0.266667	0.293000	0.291063
1000	0.276000	16.692379	495	0.294949	0.009283	505	0.257426	0.276000	0.291048
1000	0.297000	16.692379	492	0.321138	0.009283	508	0.273622	0.297000	0.291054
1000	0.256000	16.692379	490	0.289796	0.009283	510	0.223529	0.256000	0.291018
1000	0.312000	16.692379	513	0.348928	0.009283	487	0.273101	0.312000	0.291039
1000	0.309000	16.692379	490	0.357143	0.009283	510	0.262745	0.309000	0.291058
1000	0.307000	16.692379	468	0.341880	0.009283	532	0.276316	0.307000	0.291074
1000	0.285000	16.692379	512	0.318359	0.009283	488	0.250000	0.285000	0.291068
1000	0.286000	16.692379	509	0.302554	0.009283	491	0.268839	0.286000	0.291063
1000	0.323000	16.692379	495	0.345455	0.009283	505	0.300990	0.323000	0.291095
1000	0.277000	16.692379	481	0.303534	0.009283	519	0.252408	0.277000	0.291081
1000	0.310000	16.692379	523	0.363289	0.009283	477	0.251572	0.310000	0.291100
1000	0.283000	16.692379	507	0.311637	0.009283	493	0.253550	0.283000	0.291092
1000	0.305000	16.692379	508	0.346457	0.009283	492	0.262195	0.305000	0.291106
1000	0.291000	16.692379	501	0.309381	0.009283	499	0.272545	0.291000	0.291106
1000	0.274000	16.692379	475	0.320000	0.009283	525	0.232381	0.274000	0.291088
1000	0.297000	16.692379	524	0.314885	0.009283	476	0.277311	0.297000	0.291094
1000	0.269000	16.692379	508	0.311024	0.009283	492	0.225610	0.269000	0.291072
1000	0.308000	16.692379	511	0.344423	0.009283	489	0.269939	0.308000	0.291089
1000	0.272000	16.692379	510	0.309804	0.009283	490	0.232653	0.272000	0.291070
1000	0.288000	16.692379	509	0.328094	0.009283	491	0.246436	0.288000	0.291067
1000	0.276000	16.692379	497	0.291751	0.009283	503	0.260437	0.276000	0.291052
1000	0.308000	16.692379	502	0.338645	0.009283	498	0.277108	0.308000	0.291069
1000	0.304000	16.692379	446	0.307175	0.009283	554	0.301444	0.304000	0.291082
1000	0.283000	16.692379	494	0.299595	0.009283	506	0.266798	0.283000	0.291074
1000	0.277000	16.692379	494	0.313765	0.009283	506	0.241107	0.277000	0.291060
1000	0.291000	16.692379	496	0.304435	0.009283	504	0.277778	0.291000	0.291059
1000	0.312000	16.692379	502	0.338645	0.009283	498	0.285141	0.312000	0.291080
1000	0.284000	16.692379	507	0.287968	0.009283	493	0.279919	0.284000	0.291073
1000	0.283000	16.692379	493	0.314402	0.009283	507	0.252465	0.283000	0.291065
1000	0.310000	16.692379	502	0.312749	0.009283	498	0.307229	0.310000	0.291084
1000	0.271000	16.692379	486	0.288066	0.009283	514	0.254864	0.271000	0.291064
1000	0.303000	16.692379	484	0.353306	0.009283	516	0.255814	0.303000	0.291076
